# Supplementary material for: Identification of miRNA Master Regulators in Breast Cancer
Source: Cells. 2020 Jul 3;9(7):1610. doi: 10.3390/cells9071610 (PMC7407970; doi:10.3390/cells9071610)
Supplement: Supplementary file 1 [file cells-09-01610-s001.zip]

Archive with 11 entries (10 files):
- SUPLEMENTARIAS/
- SUPLEMENTARIAS/.DS_Store
- SUPLEMENTARIAS/.Rhistory
- SUPLEMENTARIAS/SUP_1.xlsx
- SUPLEMENTARIAS/SUP_2.xlsx
- SUPLEMENTARIAS/SUP_3.xlsx
- SUPLEMENTARIAS/SUP_4.csv
- SUPLEMENTARIAS/SUP_5.xlsx
- SUPLEMENTARIAS/SUP_6.xlsx
- SUPLEMENTARIAS/SUP_7.csv
- SUPLEMENTARIAS/SUP_FIG1.pdf
