# Supplementary material for: Identification of miRNA Master Regulators in Breast Cancer
Source: Cells. 2020 Jul 3;9(7):1610. doi: 10.3390/cells9071610 (PMC7407970; doi:10.3390/cells9071610)
Supplement: Supplementary file 1 [file cells-09-01610-s001.zip › SUPLEMENTARIAS/SUP_1.xlsx]

## Sheet: SUP_1
Normal vs Stage I							Normal vs Stage II						Normal vs Stage III						Normal vs Stage IV						Stage correlation
miRNA	baseMean	log2FoldChange	lfcSE	stat	pvalue	padj	baseMean	log2FoldChange	lfcSE	stat	pvalue	padj	baseMean	log2FoldChange	lfcSE	stat	pvalue	padj	baseMean	log2FoldChange	lfcSE	stat	pvalue	padj	Correlation coefficient	pvalue
hsa-let-7a-3p	122.985	0.741958	0.093116	7.96811	1.61122e-15	9.57526e-15	131.986	0.666464	0.082167	8.1111	5.01637e-16	3.09916e-15	115.311	0.614732	0.087126	7.05567	1.71772e-12	7.78427e-12	89.5268	0.947759	0.146319	6.47734	9.33526e-11	8.78771e-10	0.119346	5.60284e-05
hsa-let-7d-5p	613.585	0.634864	0.0656809	9.66589	4.20938e-22	3.77393e-21	668.964	0.606433	0.0660334	9.18374	4.16378e-20	3.12978e-19	595.334	0.573494	0.0688165	8.33367	7.83738e-17	4.68601e-16	441.462	0.570658	0.0997837	5.71895	1.07186e-08	7.28718e-08	0.129084	1.29857e-05
hsa-let-7f-2-3p	1.56952	0.616065	0.205861	2.99262	0.00276594	0.00533689	2.07184	0.816728	0.165401	4.93788	7.89765e-07	2.52613e-06	1.71122	0.74433	0.187549	3.96872	7.22612e-05	0.000174466	1.41449	1.6411	0.367697	4.46319	8.07499e-06	3.561e-05	0.14272	1.3966e-06
hsa-let-7g-3p	103.065	0.82876	0.127257	6.51249	7.39153e-11	3.16345e-10	110.101	0.733534	0.108245	6.77659	1.23046e-11	5.80073e-11	92.9081	0.625135	0.126537	4.94033	7.79918e-07	2.28963e-06	74.7335	1.15883	0.236023	4.9098	9.11693e-07	4.60076e-06	0.070691	0.017272
hsa-miR-103a-2-5p	4.73649	0.873588	0.144465	6.04704	1.4753e-09	5.83389e-09	5.94059	0.982166	0.151465	6.48443	8.90677e-11	3.88738e-10	5.29213	1.01736	0.161969	6.28123	3.35908e-10	1.33661e-09	3.1891	0.886313	0.258274	3.43167	0.000599868	0.00182382	0.119417	5.54548e-05
hsa-miR-103a-3p	58068.5	0.823271	0.10283	8.00611	1.18393e-15	7.17424e-15	61634.4	0.717749	0.0925209	7.7577	8.64855e-15	4.95826e-14	60878.1	0.885951	0.100172	8.84427	9.21287e-19	6.45466e-18	37866.5	0.553503	0.147933	3.74157	0.000182874	0.000613128	0.130391	1.05842e-05
hsa-miR-105-5p	9.31936	3.77493	0.474365	7.95787	1.75033e-15	1.03429e-14	58.6963	6.04584	0.469099	12.8882	5.24623e-38	9.99739e-37	35.1689	5.62982	0.497933	11.3064	1.22017e-29	1.74179e-28	28.9499	6.75789	0.875991	7.71456	1.21397e-14	1.98079e-13	0.154894	1.58885e-07
hsa-miR-106a-5p	56.6202	1.18177	0.152353	7.75679	8.71091e-15	4.92356e-14	71.6753	1.32917	0.141721	9.37874	6.67642e-21	5.31365e-20	62.7885	1.33308	0.158242	8.42436	3.62736e-17	2.23916e-16	36.4299	1.44468	0.245428	5.88637	3.94781e-09	2.86289e-08	0.14125	1.79433e-06
hsa-miR-106b-5p	612.672	1.28208	0.0952417	13.4613	2.64052e-41	7.42201e-40	729.811	1.30676	0.0834552	15.6582	2.92174e-55	1.36314e-53	626.414	1.28301	0.0854958	15.0067	6.64154e-51	2.7088e-49	378.731	1.5134	0.162017	9.34102	9.54136e-21	3.11367e-19	0.288933	0
hsa-miR-107	171.205	0.798661	0.0857897	9.30952	1.28413e-20	1.03527e-19	190.626	0.785831	0.0795989	9.87239	5.48404e-23	4.75635e-22	170.728	0.782228	0.0813047	9.62095	6.52262e-22	5.3206e-21	116.044	0.693541	0.153411	4.5208	6.16049e-06	2.75394e-05	0.180044	1.01998e-09
hsa-miR-1224-5p	2.29435	1.47801	0.370226	3.99218	6.54676e-05	0.000159453	4.68288	2.2933	0.324871	7.05912	1.67564e-12	8.33507e-12	4.00254	2.30668	0.343241	6.72028	1.81379e-11	7.67166e-11	2.34892	3.16967	0.537152	5.90089	3.61544e-09	2.64143e-08	0.151524	2.9511e-07
hsa-miR-1229-3p	1.64479	0.943201	0.251505	3.75022	0.00017668	0.000411988	2.33933	1.24341	0.255478	4.86698	1.13314e-06	3.54894e-06	2.1102	1.31278	0.270046	4.86133	1.16599e-06	3.36252e-06	1.33597	1.72817	0.436308	3.96088	7.46732e-05	0.000277966	0.0820587	0.00569337
hsa-miR-1248	1.29253	1.03457	0.311919	3.31679	0.000910574	0.00187154	1.4077	0.995053	0.305078	3.26163	0.00110774	0.00256638	1.44108	1.24555	0.338087	3.68411	0.000229501	0.000522091	1.00861	2.03749	0.499329	4.08045	4.49483e-05	0.000175316	0.0656739	0.0270005
hsa-miR-1254	2.08809	1.48688	0.233554	6.36634	1.93591e-10	8.08574e-10	3.11718	1.84777	0.226584	8.1549	3.49479e-16	2.16902e-15	2.14388	1.47582	0.227084	6.49899	8.08584e-11	3.32159e-10	1.50141	2.4436	0.449048	5.44173	5.27646e-08	3.16911e-07	0.156295	1.22352e-07
hsa-miR-1269a	40.9044	4.5985	0.48124	9.55552	1.22964e-21	1.04822e-20	190.403	6.38771	0.455916	14.0107	1.34031e-44	3.8584e-43	48.2018	4.7447	0.476353	9.96047	2.26988e-23	1.99401e-22	8.61096	3.76236	0.784047	4.79864	1.59745e-06	7.81954e-06	0.099611	0.000782105
hsa-miR-1269b	7.49032	4.28094	0.767051	5.58104	2.39088e-08	8.41025e-08	13.6396	4.76114	0.65368	7.2836	3.25037e-13	1.71787e-12	11.6601	4.83145	0.748299	6.45658	1.07096e-10	4.368e-10	1.22289	3.18948	0.993906	3.20903	0.00133182	0.00376835	0.0796473	0.00728731
hsa-miR-1277-3p	2.90913	1.94157	0.214402	9.05574	1.35645e-19	1.04497e-18	4.05544	2.12645	0.197155	10.7857	4.02221e-27	4.65132e-26	2.85326	1.84038	0.225087	8.17628	2.92753e-16	1.64692e-15	1.38972	2.04127	0.388123	5.25935	1.44565e-07	8.32522e-07	0.166022	1.86944e-08
hsa-miR-128-3p	330.282	1.00829	0.0987557	10.21	1.7892e-24	1.89874e-23	369.706	0.954687	0.0858674	11.1182	1.02368e-28	1.28244e-27	335.153	1.00099	0.0974332	10.2736	9.26511e-25	8.74442e-24	205.223	0.855894	0.130876	6.53973	6.16309e-11	6.09461e-10	0.184119	4.18858e-10
hsa-miR-1284	0.92641	1.52992	0.278077	5.50178	3.75982e-08	1.27785e-07	0.966217	1.34274	0.248515	5.40305	6.55159e-08	2.32659e-07	0.782494	1.28806	0.247251	5.20951	1.89342e-07	6.03991e-07	0.468787	1.58888	0.489857	3.24355	0.00118049	0.00341922	0.0929138	0.00173507
hsa-miR-1292-5p	1.11583	1.19074	0.233876	5.09131	3.55596e-07	1.09092e-06	1.47254	1.30454	0.221207	5.89738	3.69327e-09	1.4484e-08	1.25319	1.29775	0.223515	5.80608	6.39517e-09	2.29663e-08	0.714341	1.19404	0.498804	2.3938	0.0166749	0.0373564	0.129592	1.19966e-05
hsa-miR-1301-3p	34.2925	1.97517	0.13013	15.1784	4.91796e-52	1.96718e-50	45.333	2.06618	0.118099	17.4953	1.55527e-68	1.10752e-66	35.1601	1.94067	0.121303	15.9985	1.30878e-57	6.79373e-56	16.3149	2.04462	0.198998	10.2746	9.17424e-25	4.98977e-23	0.276371	0
hsa-miR-1307-3p	2423.28	0.726125	0.103284	7.03035	2.06012e-12	9.65099e-12	3084.02	0.913657	0.105547	8.65638	4.86993e-18	3.38178e-17	2556.5	0.802653	0.111374	7.20685	5.72623e-13	2.66912e-12	1675.58	0.555883	0.198634	2.79852	0.00513367	0.0130882	0.12661	1.90184e-05
hsa-miR-1307-5p	578.17	3.30249	0.148426	22.2501	1.12442e-109	3.89798e-107	897.414	3.55626	0.136214	26.108	2.95905e-150	4.00359e-147	586.633	3.23185	0.143818	22.4719	7.81834e-112	2.23214e-109	213.987	3.49943	0.259059	13.5082	1.39819e-41	3.42207e-39	0.345238	0
hsa-miR-130b-3p	27.7258	1.58639	0.113246	14.0084	1.38435e-44	4.49914e-43	35.9266	1.69621	0.117261	14.4653	2.0082e-47	6.96692e-46	27.3657	1.51204	0.115741	13.064	5.29092e-39	1.31353e-37	14.8424	1.66085	0.195183	8.50917	1.75189e-17	4.28775e-16	0.239661	4.44089e-16
hsa-miR-130b-5p	28.5348	1.21929	0.115817	10.5277	6.43743e-26	7.19885e-25	37.6602	1.39297	0.124563	11.1829	4.94545e-29	6.25345e-28	27.769	1.13344	0.126125	8.9866	2.54998e-19	1.85483e-18	17.7064	1.37727	0.18702	7.36429	1.78094e-13	2.52687e-12	0.148187	5.3758e-07
hsa-miR-141-3p	2754.35	2.28913	0.131978	17.3447	2.1614e-67	1.49857e-65	3665.74	2.3737	0.116012	20.4609	4.80786e-93	8.13129e-91	2849.89	2.26409	0.127019	17.8247	4.5414e-71	4.7148e-69	1110	2.13495	0.255956	8.34109	7.36062e-17	1.63204e-15	0.32513	0
hsa-miR-141-5p	1796.8	1.58428	0.116199	13.6342	2.5075e-42	7.45087e-41	2151.8	1.57113	0.110534	14.214	7.4999e-46	2.30622e-44	1683.27	1.42118	0.106089	13.396	6.37809e-41	1.82094e-39	838.99	1.09152	0.222863	4.8977	9.69629e-07	4.86803e-06	0.212287	5.0715e-13
hsa-miR-142-3p	6932.72	2.07936	0.15998	12.9976	1.26249e-38	2.79359e-37	7345.65	1.86685	0.135364	13.7913	2.87471e-43	7.47978e-42	5821.51	1.74183	0.143872	12.1068	9.72241e-34	1.76238e-32	2941.81	1.84545	0.284004	6.49798	8.14039e-11	7.81318e-10	0.19182	7.36851e-11
hsa-miR-142-5p	203.127	1.64179	0.155813	10.5369	5.83904e-26	6.60066e-25	228.398	1.54159	0.145879	10.5676	4.20947e-26	4.55633e-25	210.407	1.64896	0.157398	10.4763	1.10955e-25	1.1115e-24	120.273	2.07396	0.26681	7.77315	7.65555e-15	1.2922e-13	0.171477	6.20326e-09
hsa-miR-146a-3p	3.56665	1.99927	0.440741	4.53616	5.72885e-06	1.57203e-05	4.37224	1.98134	0.419666	4.72124	2.34413e-06	7.07949e-06	2.29731	1.19861	0.411238	2.91463	0.00356109	0.00685794	1.73457	2.13084	0.710988	2.99701	0.00272644	0.00735314	0.0382984	0.197486
hsa-miR-147b	1.87827	2.46008	0.320043	7.68672	1.50959e-14	8.19198e-14	2.26514	2.38352	0.277282	8.59599	8.25473e-18	5.61239e-17	1.56516	2.05594	0.269403	7.63146	2.32118e-14	1.16775e-13	0.556141	1.85957	0.628674	2.95792	0.00309718	0.00819497	0.155469	1.42755e-07
hsa-miR-148a-3p	131495	0.720515	0.100261	7.18637	6.65362e-13	3.2185e-12	156345	0.813934	0.112457	7.23772	4.56297e-13	2.38367e-12	143359	0.857893	0.12357	6.94255	3.85093e-12	1.71119e-11	100190	1.11601	0.184313	6.05499	1.40424e-09	1.09107e-08	0.0989894	0.000843887
hsa-miR-148b-3p	490.137	1.15404	0.0800761	14.4118	4.36043e-47	1.51162e-45	605.336	1.24012	0.0862439	14.3792	6.9909e-47	2.307e-45	523.703	1.22893	0.0866077	14.1896	1.06298e-45	3.46834e-44	342.154	1.70438	0.153958	11.0704	1.74664e-28	1.31536e-26	0.275109	0
hsa-miR-148b-5p	5.67393	1.81554	0.151349	11.9957	3.74282e-33	6.17863e-32	7.41244	1.89928	0.151889	12.5044	7.06175e-36	1.15115e-34	6.76038	2.01678	0.15927	12.6627	9.51977e-37	2.17432e-35	3.46058	2.41313	0.241615	9.98749	1.729e-23	8.46345e-22	0.275526	0
hsa-miR-149-3p	2.00495	2.59531	0.328793	7.89346	2.93919e-15	1.6982e-14	2.86253	2.75918	0.30656	9.00044	2.24812e-19	1.63533e-18	2.4345	2.80946	0.306169	9.17618	4.46663e-20	3.31227e-19	1.0717	3.27861	0.661885	4.95343	7.29151e-07	3.71122e-06	0.182218	6.36068e-10
hsa-miR-149-5p	388.467	0.74693	0.167051	4.47127	7.77574e-06	2.08422e-05	473.587	0.865218	0.164433	5.26182	1.42633e-07	4.91048e-07	465.329	1.04306	0.16736	6.23244	4.59222e-10	1.80217e-09	347.42	1.77073	0.254951	6.94537	3.77459e-12	4.2475e-11	0.0645963	0.0296191
hsa-miR-151a-5p	226.945	0.641018	0.0740743	8.65371	4.98504e-18	3.45629e-17	268.3	0.733922	0.0794824	9.23377	2.61271e-20	1.98595e-19	239.268	0.726887	0.0771564	9.42096	4.46981e-21	3.52036e-20	170.507	0.830886	0.0996404	8.33885	7.50172e-17	1.63204e-15	0.167602	1.36314e-08
hsa-miR-155-3p	1.77646	2.87182	0.327754	8.76214	1.91571e-18	1.33714e-17	2.13028	2.72257	0.27878	9.76602	1.57521e-22	1.33203e-21	1.36305	2.3577	0.325399	7.24557	4.30629e-13	2.01548e-12	0.372244	1.58851	0.627181	2.53278	0.0113161	0.0266308	0.0917199	0.00198965
hsa-miR-155-5p	1079.34	1.32995	0.130182	10.2161	1.67986e-24	1.81985e-23	1284.55	1.33656	0.122414	10.9183	9.41995e-28	1.09872e-26	1012.42	1.17918	0.111034	10.62	2.40457e-26	2.56637e-25	602.868	1.21027	0.201242	6.01402	1.80975e-09	1.38418e-08	0.162292	3.89321e-08
hsa-miR-15a-5p	393.764	1.04791	0.0928364	11.2877	1.5088e-29	2.21007e-28	445.178	1.02453	0.0802884	12.7606	2.71937e-37	4.71707e-36	400.052	1.05177	0.0875725	12.0102	3.14007e-33	5.60306e-32	255.007	1.1459	0.177026	6.47304	9.60491e-11	8.87095e-10	0.229935	4.44089e-15
hsa-miR-15b-3p	77.8629	1.08558	0.136539	7.95067	1.85502e-15	1.08383e-14	112.133	1.46074	0.122397	11.9344	7.83079e-33	1.20398e-31	83.6557	1.19576	0.136691	8.74792	2.17316e-18	1.48608e-17	53.2418	1.43073	0.322982	4.42976	9.43395e-06	4.09013e-05	0.232798	1.9984e-15
hsa-miR-15b-5p	482.943	0.814215	0.119275	6.82637	8.70902e-12	3.92094e-11	640.34	1.0679	0.114918	9.29268	1.50445e-20	1.16984e-19	536.306	0.984822	0.126483	7.78618	6.9066e-15	3.56893e-14	329.258	0.745424	0.25242	2.95311	0.00314595	0.00830157	0.182813	5.58298e-10
hsa-miR-16-1-3p	10.7259	1.40509	0.122354	11.4838	1.59125e-30	2.43367e-29	12.4643	1.36905	0.106781	12.8211	1.24933e-37	2.22413e-36	10.0144	1.24232	0.117458	10.5767	3.82304e-26	3.96901e-25	6.01261	1.53527	0.265874	5.77443	7.72146e-09	5.43835e-08	0.210734	7.53841e-13
hsa-miR-16-2-3p	22.1445	0.683124	0.109137	6.25933	3.86625e-10	1.57682e-09	27.97	0.868707	0.108571	8.00131	1.23104e-15	7.43568e-15	22.1796	0.674775	0.110514	6.1058	1.02286e-09	3.90669e-09	16.5237	0.999163	0.215885	4.62823	3.68807e-06	1.76128e-05	0.128042	1.52634e-05
hsa-miR-16-5p	1783.59	0.728249	0.10521	6.92187	4.45723e-12	2.04208e-11	2105.53	0.830488	0.0948502	8.75578	2.02689e-18	1.42832e-17	1821.39	0.764395	0.102638	7.44752	9.5111e-14	4.66166e-13	1394.31	1.2036	0.223675	5.38101	7.40705e-08	4.39485e-07	0.192705	6.00604e-11
hsa-miR-17-3p	534.966	0.645912	0.113737	5.67901	1.35474e-08	4.91131e-08	671.069	0.832359	0.121181	6.86873	6.47759e-12	3.10786e-11	508.692	0.545487	0.104942	5.19797	2.01472e-07	6.40896e-07	392.638	0.716512	0.176298	4.06422	4.81929e-05	0.000185752	0.0524315	0.0775818
hsa-miR-17-5p	980.867	0.907473	0.117747	7.707	1.28815e-14	7.08822e-14	1441.18	1.30587	0.130438	10.0114	1.35764e-23	1.26682e-22	1022.46	0.960705	0.115735	8.30093	1.03303e-16	6.04986e-16	655.983	0.939996	0.177153	5.30611	1.11987e-07	6.52589e-07	0.122496	3.53312e-05
hsa-miR-181a-3p	684.396	1.03719	0.0918444	11.2929	1.42202e-29	2.11272e-28	787	1.0232	0.102241	10.0078	1.40828e-23	1.30507e-22	755.956	1.17077	0.113818	10.2863	8.12572e-25	7.73297e-24	436.251	1.0587	0.148686	7.12034	1.07662e-12	1.32242e-11	0.158555	7.98619e-08
hsa-miR-181a-5p	4361.66	0.554493	0.098313	5.64008	1.6997e-08	6.08443e-08	4839.43	0.559544	0.103578	5.40215	6.58451e-08	2.33216e-07	4684.12	0.674175	0.110565	6.09755	1.07706e-09	4.0864e-09	3335.98	0.631617	0.181112	3.48743	0.000487685	0.00151569	0.0986882	0.00087542
hsa-miR-181b-3p	55.5056	2.02898	0.140523	14.4387	2.95163e-47	1.05851e-45	69.3305	2.04498	0.125313	16.319	7.22796e-60	3.62201e-58	64.4333	2.19775	0.15299	14.3653	8.54568e-47	2.87034e-45	29.1249	2.41244	0.267062	9.03327	1.66621e-19	4.66063e-18	0.272252	0
hsa-miR-181b-5p	915.182	1.13587	0.103433	10.9816	4.68412e-28	6.2455e-27	1109.34	1.18975	0.111761	10.6455	1.82979e-26	2.01277e-25	1075.3	1.36329	0.127113	10.7251	7.76312e-27	8.5245e-26	579.405	1.2594	0.193623	6.5044	7.80033e-11	7.56091e-10	0.187115	2.14903e-10
hsa-miR-181c-3p	131.059	1.04788	0.103871	10.0883	6.22184e-24	6.40665e-23	160.368	1.12531	0.112872	9.96982	2.06609e-23	1.87612e-22	123.988	0.918773	0.117361	7.82859	4.93375e-15	2.57276e-14	94.3288	1.58999	0.203057	7.83025	4.86893e-15	8.82719e-14	0.0947259	0.00140534
hsa-miR-181d-5p	69.0977	0.716237	0.121814	5.87977	4.10827e-09	1.54805e-08	82.8182	0.813776	0.132154	6.1578	7.37641e-10	3.02433e-09	67.9932	0.672984	0.138059	4.87463	1.09014e-06	3.15974e-06	58.9438	1.55397	0.244972	6.34345	2.24679e-10	1.96394e-09	0.0341208	0.250935
hsa-miR-182-5p	113484	2.1969	0.125855	17.4557	3.11485e-68	2.31389e-66	145291	2.23223	0.124627	17.9113	9.61896e-72	7.23025e-70	122006	2.2356	0.125642	17.7934	7.95313e-71	7.56873e-69	44944.1	1.87962	0.241806	7.77327	7.64872e-15	1.2922e-13	0.287587	0
hsa-miR-183-3p	3.02192	2.90252	0.260487	11.1427	7.77531e-29	1.07818e-27	4.07644	2.95881	0.233571	12.6677	8.92825e-37	1.49135e-35	3.28549	2.91182	0.238769	12.1951	3.30057e-34	6.28209e-33	1.27946	3.22144	0.418626	7.69527	1.41191e-14	2.266e-13	0.263655	0
hsa-miR-183-5p	39633.4	2.76587	0.136026	20.3334	6.50805e-92	1.12806e-89	53587.2	2.84609	0.12231	23.2694	9.05622e-120	3.06327e-117	41382.6	2.74564	0.117063	23.4544	1.19181e-121	1.36105e-118	14393	2.65956	0.248673	10.695	1.0745e-26	7.0129e-25	0.373586	0
hsa-miR-184	73.0696	3.83437	0.287274	13.3474	1.2262e-40	3.04574e-39	138.557	4.33362	0.292699	14.8057	1.34604e-49	5.05887e-48	186.879	5.0894	0.310522	16.3898	2.26098e-60	1.35897e-58	12.6298	2.57829	0.446839	5.77007	7.92381e-09	5.541e-08	0.16027	5.75503e-08
hsa-miR-185-3p	11.1862	0.868144	0.144181	6.0212	1.73129e-09	6.82023e-09	13.6926	0.988279	0.126777	7.79539	6.421e-15	3.71266e-14	11.3901	0.882716	0.1368	6.4526	1.09945e-10	4.46822e-10	8.12871	1.23185	0.256655	4.79963	1.58958e-06	7.81954e-06	0.142674	1.40755e-06
hsa-miR-187-3p	85.2939	2.5636	0.261503	9.80333	1.08936e-22	1.05882e-21	139.319	3.26227	0.255775	12.7545	2.94441e-37	5.04276e-36	97.3933	2.67802	0.273531	9.79057	1.23603e-22	1.0379e-21	30.23	2.29333	0.363849	6.30298	2.91969e-10	2.46412e-09	0.0618498	0.0372982
hsa-miR-188-3p	2.67143	1.02068	0.204024	5.00275	5.65187e-07	1.68422e-06	3.2661	1.1126	0.199279	5.58313	2.36229e-08	8.85367e-08	2.96118	1.17598	0.231026	5.09024	3.57615e-07	1.10677e-06	1.69154	1.12734	0.392458	2.87251	0.00407221	0.0105748	0.0725176	0.014584
hsa-miR-188-5p	3.25192	1.41147	0.182525	7.733	1.05045e-14	5.81098e-14	4.8374	1.72165	0.182711	9.42286	4.38985e-21	3.51448e-20	4.17351	1.75305	0.198672	8.82384	1.10603e-18	7.60897e-18	2.08972	1.82591	0.276098	6.61327	3.75925e-11	3.79413e-10	0.191618	7.71965e-11
hsa-miR-18a-3p	3.08475	0.647893	0.219591	2.95046	0.00317301	0.00604383	4.96953	1.24787	0.215857	5.78101	7.42556e-09	2.87051e-08	3.2197	0.716687	0.2174	3.29663	0.00097853	0.00202442	2.38412	1.07902	0.357764	3.01601	0.00256124	0.00692666	0.062507	0.0353213
hsa-miR-18a-5p	22.4134	1.24362	0.160454	7.75062	9.14477e-15	5.11321e-14	33.7291	1.65471	0.164092	10.0841	6.49788e-24	6.19129e-23	25.8552	1.45386	0.166216	8.74685	2.19398e-18	1.49139e-17	14.331	1.56564	0.273493	5.72461	1.03674e-08	7.09771e-08	0.156828	1.10698e-07
hsa-miR-190b	45.2114	3.13086	0.209002	14.9801	9.91283e-51	3.81828e-49	60.2619	3.17924	0.207981	15.2862	9.44858e-53	3.99498e-51	57.7942	3.40707	0.202678	16.8103	2.05226e-63	1.37864e-61	14.1992	2.87466	0.391275	7.34691	2.0284e-13	2.83686e-12	0.227989	7.77156e-15
hsa-miR-191-3p	11.0902	1.35327	0.151555	8.92921	4.29052e-19	3.14235e-18	13.4475	1.37972	0.152819	9.02848	1.74079e-19	1.2772e-18	12.3197	1.4789	0.174442	8.47786	2.29382e-17	1.42366e-16	6.07257	1.16578	0.265555	4.38998	1.13364e-05	4.84641e-05	0.124115	2.77535e-05
hsa-miR-191-5p	2763.33	1.17602	0.0938205	12.5347	4.81917e-36	9.11262e-35	3355.19	1.23593	0.101992	12.1179	8.48657e-34	1.33515e-32	2988.08	1.271	0.114834	11.0681	1.79077e-28	2.22289e-27	1666.95	1.17116	0.166473	7.03514	1.99056e-12	2.3479e-11	0.169752	8.82564e-09
hsa-miR-192-5p	1197.74	1.3961	0.115695	12.0671	1.57541e-33	2.64262e-32	1510.58	1.49287	0.105615	14.1351	2.30934e-45	6.94342e-44	1329.49	1.52151	0.126886	11.9911	3.95437e-33	6.94753e-32	685.168	1.48458	0.206048	7.20503	5.8029e-13	7.78225e-12	0.238352	4.44089e-16
hsa-miR-194-5p	526.134	0.522149	0.0968738	5.38999	7.04631e-08	2.31904e-07	571.726	0.520039	0.0874762	5.94492	2.76594e-09	1.09105e-08	522.091	0.510525	0.0997255	5.1193	3.0667e-07	9.62136e-07	402.191	0.556505	0.178028	3.12594	0.00177236	0.00492938	0.0876457	0.00313794
hsa-miR-196a-3p	1.69619	3.00738	0.382388	7.86474	3.69875e-15	2.12525e-14	2.35702	3.07295	0.329364	9.32996	1.05913e-20	8.33142e-20	2.06503	3.17515	0.35759	8.8793	6.72826e-19	4.77247e-18	0.922129	3.95311	0.567624	6.96432	3.30005e-12	3.75668e-11	0.181352	7.6825e-10
hsa-miR-196a-5p	1663.01	2.83356	0.209647	13.5158	1.26102e-41	3.64296e-40	2320.42	2.95932	0.197537	14.9811	9.76507e-51	3.7749e-49	2120.19	3.11317	0.200739	15.5085	3.03771e-54	1.38762e-52	869.892	3.57816	0.293687	12.1836	3.80153e-34	4.65212e-32	0.196302	2.59077e-11
hsa-miR-19a-3p	63.7095	0.867076	0.130912	6.62333	3.51201e-11	1.53466e-10	94.3353	1.27867	0.141151	9.05889	1.3178e-19	9.74308e-19	71.4039	1.04394	0.133255	7.83414	4.72053e-15	2.47286e-14	47.7313	1.39003	0.230295	6.03588	1.58099e-09	1.21873e-08	0.148954	4.68894e-07
hsa-miR-200a-3p	709.681	1.90364	0.118208	16.1042	2.38313e-58	1.03269e-56	934.586	1.99903	0.119331	16.7519	5.48556e-63	3.09248e-61	754.312	1.93002	0.133307	14.4781	1.66666e-47	6.13977e-46	364.438	2.14716	0.243707	8.81043	1.24666e-18	3.21178e-17	0.241722	0
hsa-miR-200a-5p	1575.51	1.81101	0.113649	15.935	3.61968e-57	1.50579e-55	1936.92	1.81482	0.108305	16.7566	5.07122e-63	2.9832e-61	1563.41	1.73228	0.120272	14.403	4.95274e-47	1.76751e-45	746.686	1.69196	0.237641	7.11983	1.08063e-12	1.32242e-11	0.230376	3.9968e-15
hsa-miR-200b-3p	1735.79	1.44611	0.108345	13.3472	1.23001e-40	3.04574e-39	2117.3	1.47164	0.108381	13.5784	5.38146e-42	1.27739e-40	1788.07	1.43898	0.118793	12.1134	8.97283e-34	1.65274e-32	968.335	1.4988	0.218462	6.86071	6.85191e-12	7.29132e-11	0.194151	4.2919e-11
hsa-miR-200b-5p	55.7624	0.90401	0.12225	7.39474	1.41687e-13	7.11857e-13	62.2971	0.863243	0.111467	7.7444	9.60319e-15	5.45929e-14	51.4006	0.730781	0.123147	5.93422	2.95246e-09	1.08415e-08	40.0865	1.27888	0.264437	4.83624	1.3232e-06	6.57571e-06	0.105567	0.000369431
hsa-miR-200c-3p	29133.2	1.26755	0.104581	12.1202	8.25231e-34	1.45464e-32	35319.2	1.30091	0.0976761	13.3186	1.80396e-40	4.00125e-39	30295.4	1.28251	0.0980314	13.0826	4.13903e-39	1.05039e-37	15913.9	0.934914	0.213774	4.37338	1.22339e-05	5.14033e-05	0.235096	8.88178e-16
hsa-miR-200c-5p	104.975	1.44923	0.1145	12.657	1.02308e-36	2.04615e-35	126.559	1.45676	0.111668	13.0454	6.74721e-39	1.36253e-37	105.803	1.40659	0.113817	12.3583	4.3924e-35	8.95737e-34	50.0106	0.777607	0.208826	3.72371	0.000196319	0.000653728	0.192316	6.5707e-11
hsa-miR-203a	13488.1	1.49901	0.157681	9.50659	1.9701e-21	1.66577e-20	22469.1	1.98747	0.180453	11.0138	3.27954e-28	3.96181e-27	18331.6	1.93752	0.17666	10.9675	5.47736e-28	6.4486e-27	6571.54	1.06351	0.265821	4.00085	6.31153e-05	0.000239496	0.1131	0.000135265
hsa-miR-203b-3p	123.105	1.93736	0.201417	9.61864	6.67074e-22	5.78131e-21	199.501	2.33743	0.21748	10.7478	6.06922e-27	6.90056e-26	174.24	2.41123	0.220033	10.9585	6.04976e-28	7.04982e-27	46.4658	1.10004	0.312333	3.52201	0.00042829	0.00135694	0.0807618	0.00650666
hsa-miR-20a-5p	595.269	0.657331	0.123654	5.31589	1.06137e-07	3.4174e-07	780.798	0.91896	0.129957	7.07126	1.53535e-12	7.66542e-12	606.174	0.683322	0.117464	5.81729	5.98083e-09	2.15461e-08	436.378	0.728533	0.186807	3.89993	9.62217e-05	0.000346477	0.0715402	0.0159727
hsa-miR-20b-3p	5.95645	2.54453	0.260021	9.78584	1.29515e-22	1.23574e-21	7.69903	2.57925	0.252992	10.195	2.08797e-24	2.06206e-23	4.71687	2.09127	0.268101	7.80031	6.17558e-15	3.20569e-14	2.24219	2.36139	0.439575	5.37198	7.7875e-08	4.59275e-07	0.0785133	0.00816674
hsa-miR-20b-5p	79.255	1.74153	0.181556	9.59222	8.62059e-22	7.40943e-21	110.879	1.94379	0.180339	10.7785	4.34782e-27	4.98526e-26	80.4659	1.7142	0.183858	9.32352	1.12538e-20	8.51118e-20	46.6121	1.11232	0.373272	2.97991	0.00288335	0.0077337	0.108657	0.000246537
hsa-miR-21-3p	5679.71	1.86851	0.109816	17.0148	6.3781e-65	3.49117e-63	7481.19	1.96229	0.107657	18.2272	3.1415e-74	2.83363e-72	6539.02	2.02317	0.118537	17.0678	2.57775e-65	1.83987e-63	3172.89	2.32703	0.23969	9.70849	2.7742e-22	1.13164e-20	0.347405	0
hsa-miR-21-5p	586836	1.99417	0.0918779	21.7045	1.85935e-104	3.86744e-102	712825	1.96076	0.087678	22.3632	8.98017e-111	2.02503e-108	641786	2.0674	0.0938185	22.0361	1.2976e-107	2.96372e-105	293434	2.22785	0.19431	11.4654	1.96809e-30	1.7516e-28	0.39972	0
hsa-miR-210-3p	1167.77	2.83579	0.173805	16.3159	7.60213e-60	3.59374e-58	2099.47	3.34106	0.17129	19.5053	9.88783e-85	1.11485e-82	1431.58	3.06375	0.191646	15.9865	1.58692e-57	7.87939e-56	845.739	4.19475	0.294237	14.2564	4.0924e-46	2.00323e-43	0.230194	4.21885e-15
hsa-miR-210-5p	0.96756	1.44721	0.278523	5.19601	2.03614e-07	6.41693e-07	1.47074	1.75082	0.249342	7.02176	2.19084e-12	1.07399e-11	1.06029	1.53335	0.28824	5.31971	1.03933e-07	3.40091e-07	0.717872	2.31931	0.508606	4.56012	5.11232e-06	2.36083e-05	0.121796	3.91823e-05
hsa-miR-2114-3p	1.1318	2.56514	0.422283	6.07444	1.24419e-09	4.93878e-09	1.65731	2.67894	0.370865	7.22349	5.0669e-13	2.61661e-12	1.04944	2.26931	0.394207	5.75664	8.58034e-09	3.07171e-08	0.311153	2.06619	0.856558	2.4122	0.0158566	0.0358513	0.0989766	0.000845203
hsa-miR-2115-5p	1.25403	1.25692	0.422015	2.97838	0.00289773	0.00557049	1.21494	0.977824	0.414798	2.35735	0.018406	0.0360396	1.44841	1.4616	0.405176	3.60733	0.000309361	0.000688676	0.980999	2.20115	0.57905	3.8013	0.000143937	0.000503265	0.047114	0.11281
hsa-miR-219b-3p	0.684288	1.04322	0.273921	3.80848	0.000139825	0.000329745	0.863212	1.14729	0.262289	4.37413	1.21917e-05	3.51714e-05	0.67745	1.02705	0.248728	4.12919	3.64039e-05	9.07712e-05	0.458891	1.59834	0.553228	2.88912	0.00386323	0.0100856	0.100021	0.000743687
hsa-miR-22-5p	79.4543	0.64365	0.100542	6.40179	1.53564e-10	6.4398e-10	85.7703	0.5889	0.0904077	6.51382	7.32634e-11	3.22884e-10	75.5502	0.547084	0.10091	5.42149	5.91055e-08	1.96788e-07	63.8316	1.14931	0.20125	5.71086	1.12408e-08	7.53752e-08	0.127786	1.58776e-05
hsa-miR-25-5p	0.848745	1.42853	0.298814	4.78066	1.74718e-06	4.95113e-06	1.17767	1.64533	0.260476	6.31663	2.67329e-10	1.12328e-09	0.932772	1.55906	0.252608	6.17186	6.74912e-10	2.6216e-09	0.477807	1.68111	0.513744	3.27227	0.00106689	0.00309938	0.139404	2.44955e-06
hsa-miR-27b-5p	29.2357	0.772052	0.092465	8.34967	6.84557e-17	4.44962e-16	32.0655	0.723555	0.0977952	7.39868	1.37549e-13	7.47405e-13	27.2592	0.621818	0.0922673	6.73931	1.59137e-11	6.78115e-11	20.9578	0.903026	0.145914	6.18876	6.06383e-10	4.86598e-09	0.0868674	0.00341633
hsa-miR-296-3p	2.49325	0.598609	0.237137	2.52431	0.0115924	0.0201607	3.07174	0.731326	0.2458	2.97529	0.00292714	0.00632654	2.66197	0.693551	0.236669	2.93047	0.00338454	0.00654	2.2437	1.44034	0.315935	4.55898	5.14029e-06	2.3626e-05	0.0461383	0.120467
hsa-miR-29b-3p	1728.67	0.822643	0.104907	7.84167	4.44598e-15	2.52668e-14	1878.12	0.757416	0.0957678	7.90889	2.59704e-15	1.52112e-14	1669.01	0.746865	0.101964	7.32482	2.39219e-13	1.14785e-12	1172.72	0.791576	0.150821	5.24846	1.53374e-07	8.78086e-07	0.0972089	0.00104673
hsa-miR-301a-3p	23.9976	1.72172	0.155354	11.0826	1.52429e-28	2.05878e-27	36.8411	2.08489	0.146569	14.2247	6.44247e-46	2.02713e-44	30.0935	2.0295	0.16286	12.4617	1.20811e-35	2.55494e-34	15.3625	2.44249	0.259901	9.39776	5.57349e-21	1.94873e-19	0.243878	0
hsa-miR-301a-5p	13.411	2.11583	0.195093	10.8452	2.10073e-27	2.54041e-26	22.1771	2.5407	0.191147	13.2919	2.58114e-40	5.63272e-39	16.5502	2.38059	0.211088	11.2777	1.69044e-29	2.2982e-28	7.73941	2.80321	0.31255	8.96883	2.99687e-19	8.14982e-18	0.191117	8.66178e-11
hsa-miR-301b	1.88267	2.65456	0.294185	9.02343	1.82289e-19	1.3838e-18	2.77894	2.8228	0.271115	10.4118	2.18992e-25	2.2618e-24	1.85585	2.48844	0.285748	8.70849	3.07943e-18	2.08089e-17	0.753597	2.91292	0.48528	6.00254	1.94253e-09	1.47421e-08	0.174939	3.02268e-09
hsa-miR-3065-3p	119.978	1.80615	0.186389	9.69021	3.3185e-22	3.02741e-21	164.501	1.97508	0.172945	11.4203	3.31269e-30	4.52734e-29	153.84	2.13482	0.18897	11.2971	1.35599e-29	1.91178e-28	56.6492	1.66857	0.257772	6.47305	9.60426e-11	8.87095e-10	0.164439	2.55759e-08
hsa-miR-3065-5p	8.51339	2.17737	0.220961	9.85411	6.57978e-23	6.45564e-22	15.372	2.74369	0.215959	12.7046	5.57242e-37	9.42435e-36	12.5075	2.71476	0.236536	11.4772	1.71782e-30	2.61567e-29	4.24278	2.58885	0.318657	8.12423	4.50212e-16	9.37781e-15	0.195491	3.13602e-11
hsa-miR-3127-5p	21.1465	0.859952	0.123183	6.98112	2.92832e-12	1.35958e-11	27.8159	1.08361	0.123343	8.78535	1.55885e-18	1.10426e-17	25.1838	1.13925	0.132278	8.61254	7.14564e-18	4.61035e-17	14.7644	1.04613	0.220546	4.74339	2.10171e-06	1.02367e-05	0.16529	2.16181e-08
hsa-miR-3150b-3p	5.49346	1.29238	0.228779	5.64906	1.61325e-08	5.82563e-08	8.74637	1.75294	0.229119	7.65076	1.99798e-14	1.12636e-13	8.84452	2.03478	0.245398	8.29173	1.11611e-16	6.50307e-16	3.36847	1.57619	0.346866	4.54409	5.51723e-06	2.50064e-05	0.12942	1.23234e-05
hsa-miR-3161	0.673364	1.77827	0.510448	3.48375	0.000494438	0.00106243	0.726918	1.51848	0.440719	3.44545	0.000570109	0.00136524	0.889733	2.10959	0.481034	4.38554	1.15696e-05	3.01655e-05	0.37182	2.43534	0.977411	2.49163	0.012716	0.0296404	0.0967528	0.00110549
hsa-miR-3170	5.44815	1.0396	0.183062	5.67894	1.35533e-08	4.91131e-08	6.68869	1.13161	0.170737	6.62779	3.40741e-11	1.53674e-10	5.36598	0.971934	0.186122	5.22202	1.76985e-07	5.67744e-07	3.57766	1.28643	0.305973	4.20439	2.61783e-05	0.000105467	0.0864627	0.00356979
hsa-miR-3187-3p	0.627812	1.08453	0.326384	3.32288	0.000890945	0.00183846	0.894164	1.33192	0.284258	4.68561	2.79125e-06	8.41106e-06	0.777009	1.37714	0.306606	4.49156	7.07042e-06	1.89986e-05	0.52808	2.16212	0.667367	3.23977	0.00119626	0.00343442	0.104147	0.000443351
hsa-miR-32-3p	2.17935	1.46474	0.186342	7.86047	3.82696e-15	2.18683e-14	2.76518	1.50417	0.170719	8.81082	1.24239e-18	8.84713e-18	2.26291	1.39461	0.195867	7.1202	1.07773e-12	4.92308e-12	1.15373	1.36054	0.358114	3.79917	0.000145184	0.00050582	0.152209	2.605e-07
hsa-miR-32-5p	65.638	1.37242	0.105865	12.9638	1.96346e-38	4.16735e-37	73.944	1.29401	0.092879	13.9322	4.03758e-44	1.09257e-42	63.401	1.26825	0.0967454	13.1092	2.91845e-39	7.5747e-38	37.5457	1.44391	0.202538	7.12907	1.01052e-12	1.2848e-11	0.246897	0
hsa-miR-3200-3p	8.71394	1.30639	0.196107	6.66162	2.70826e-11	1.19855e-10	14.9988	1.88126	0.189397	9.9329	2.99411e-23	2.67225e-22	10.6886	1.59965	0.198627	8.05353	8.0437e-16	4.37424e-15	4.99124	1.27425	0.335799	3.79467	0.00014784	0.000510913	0.140928	1.89496e-06
hsa-miR-330-3p	9.87437	0.503593	0.130105	3.87067	0.000108537	0.000258895	10.8435	0.513552	0.119305	4.30453	1.6734e-05	4.77662e-05	10.0218	0.534012	0.118097	4.52182	6.13104e-06	1.65133e-05	7.96039	0.761361	0.194426	3.91593	9.00559e-05	0.000328973	0.0894062	0.00258285
hsa-miR-331-3p	80.4365	1.0199	0.114854	8.88	6.68587e-19	4.79538e-18	92.9592	1.01826	0.106772	9.53676	1.47371e-21	1.19397e-20	79.0065	0.955595	0.111195	8.59388	8.408e-18	5.36421e-17	51.4905	1.00351	0.183697	5.46287	4.68501e-08	2.84883e-07	0.131727	8.57061e-06
hsa-miR-331-5p	7.8889	0.728899	0.113146	6.44212	1.17815e-10	4.96061e-10	9.03959	0.73258	0.0962978	7.60744	2.79569e-14	1.56953e-13	7.82374	0.688079	0.0981476	7.01066	2.37204e-12	1.0623e-11	5.7898	0.842481	0.198448	4.24535	2.18256e-05	8.94027e-05	0.146119	7.74583e-07
hsa-miR-338-3p	1004.27	0.709737	0.1505	4.71585	2.40704e-06	6.78406e-06	1173.95	0.774497	0.150878	5.13327	2.84748e-07	9.55992e-07	1051.26	0.779481	0.158997	4.90249	9.46282e-07	2.75677e-06	703.2	0.625392	0.206473	3.02893	0.00245421	0.00667409	0.00105067	0.971807
hsa-miR-33a-5p	36.7831	1.56663	0.162555	9.63752	5.55136e-22	4.89272e-21	49.1474	1.72578	0.150942	11.4334	2.84677e-30	3.93029e-29	40.589	1.68081	0.169646	9.90771	3.85396e-23	3.33426e-22	25.1146	2.39815	0.28711	8.35273	6.67033e-17	1.51866e-15	0.190377	1.02599e-10
hsa-miR-33b-3p	2.17649	1.80158	0.267316	6.73951	1.58926e-11	7.09369e-11	2.52439	1.72697	0.240707	7.17456	7.254e-13	3.70365e-12	2.38428	1.87307	0.249723	7.50061	6.35212e-14	3.12678e-13	1.00059	1.64818	0.392339	4.2009	2.65859e-05	0.000106671	0.127685	1.61278e-05
hsa-miR-33b-5p	13.8471	2.65662	0.211775	12.5445	4.26047e-36	8.20534e-35	21.7702	2.97777	0.207157	14.3744	7.48842e-47	2.41234e-45	17.2355	2.9114	0.21674	13.4327	3.89064e-41	1.13926e-39	7.94114	3.54194	0.372268	9.51448	1.82616e-21	6.6215e-20	0.235964	8.88178e-16
hsa-miR-340-3p	24.1051	0.882642	0.0986859	8.94395	3.75503e-19	2.76967e-18	29.6952	0.996757	0.0979421	10.177	2.51184e-24	2.46269e-23	25.533	0.954963	0.101577	9.40134	5.38731e-21	4.18524e-20	16.3411	0.936487	0.187365	4.99819	5.78699e-07	2.98182e-06	0.185145	3.33725e-10
hsa-miR-340-5p	45.0187	1.12642	0.113234	9.94774	2.57982e-23	2.60487e-22	49.4127	1.0321	0.10553	9.78022	1.36917e-22	1.16509e-21	48.003	1.20329	0.110712	10.8687	1.62547e-27	1.85629e-26	27.4196	1.08575	0.168022	6.46196	1.03356e-10	9.45662e-10	0.194387	4.06111e-11
hsa-miR-342-3p	1217.6	1.5107	0.120145	12.574	2.93602e-36	5.76124e-35	1295.18	1.32246	0.125706	10.5203	6.96642e-26	7.42171e-25	1244	1.49112	0.133292	11.1869	4.72692e-29	6.13425e-28	593.042	1.05771	0.201837	5.24042	1.60214e-07	9.05052e-07	0.136708	3.83265e-06
hsa-miR-342-5p	83.2082	1.9689	0.131465	14.9766	1.04405e-50	3.87792e-49	95.5386	1.85483	0.14078	13.1755	1.215e-39	2.60936e-38	83.5846	1.90174	0.14818	12.834	1.05822e-37	2.46631e-36	35.6843	1.66289	0.208299	7.98316	1.42629e-15	2.84967e-14	0.158309	8.36805e-08
hsa-miR-345-3p	2.07035	1.34998	0.213525	6.32237	2.57588e-10	1.07157e-09	2.30092	1.25872	0.206792	6.08692	1.15101e-09	4.66263e-09	2.24411	1.41257	0.218778	6.45666	1.07041e-10	4.368e-10	1.22559	1.4125	0.365989	3.85941	0.000113659	0.000406104	0.106729	0.000317696
hsa-miR-345-5p	53.8502	1.05871	0.138488	7.64478	2.09301e-14	1.12203e-13	70.0817	1.24816	0.134788	9.26014	2.04162e-20	1.5695e-19	60.5062	1.23217	0.153393	8.03279	9.52808e-16	5.15691e-15	37.95	1.53282	0.242495	6.32102	2.59844e-10	2.23146e-09	0.139722	2.32253e-06
hsa-miR-34b-5p	2.94629	1.2795	0.230263	5.5567	2.74929e-08	9.53086e-08	3.27511	1.18726	0.231776	5.12242	3.01632e-07	1.01017e-06	2.95195	1.24724	0.236518	5.27331	1.33983e-07	4.32228e-07	1.55978	0.981654	0.359995	2.72686	0.00639405	0.0160507	0.0779007	0.0086803
hsa-miR-3610	2.70286	2.00993	0.242713	8.28109	1.22049e-16	7.69279e-16	3.59527	2.13973	0.213478	10.0232	1.20533e-23	1.13251e-22	3.31821	2.32446	0.234388	9.91716	3.50601e-23	3.05638e-22	1.22097	1.96485	0.456093	4.30801	1.64733e-05	6.86272e-05	0.219564	7.59393e-14
hsa-miR-3613-5p	30.0438	1.15394	0.101747	11.3413	8.18738e-30	1.23404e-28	33.8971	1.09557	0.0919511	11.9147	9.92751e-33	1.5092e-31	29.2175	1.07404	0.103475	10.3797	3.06725e-25	2.99385e-24	20.3166	1.60953	0.215113	7.48224	7.3068e-14	1.08384e-12	0.225384	1.59872e-14
hsa-miR-3614-3p	2.79281	0.908242	0.206354	4.40138	1.07565e-05	2.85376e-05	3.97924	1.19312	0.19121	6.23985	4.37991e-10	1.82339e-09	3.43908	1.2022	0.195716	6.14258	8.11934e-10	3.11151e-09	2.14258	1.64977	0.314861	5.23968	1.60857e-07	9.05052e-07	0.151289	3.07942e-07
hsa-miR-3614-5p	6.64022	1.25267	0.202708	6.17968	6.42298e-10	2.59918e-09	9.56483	1.55048	0.199365	7.77713	7.41878e-15	4.27133e-14	8.4167	1.59399	0.196399	8.11607	4.81505e-16	2.65642e-15	3.99498	1.35004	0.342296	3.94406	8.01122e-05	0.000294849	0.127113	1.761e-05
hsa-miR-3615	9.95226	0.935549	0.187121	4.9997	5.74184e-07	1.70615e-06	11.8881	1.00891	0.160205	6.29759	3.023e-10	1.26238e-09	9.8308	0.886992	0.156816	5.65625	1.54719e-08	5.43657e-08	7.00715	1.2621	0.372971	3.38391	0.000714618	0.00214605	0.146538	7.1967e-07
hsa-miR-362-3p	3.83048	0.895122	0.157484	5.68388	1.31671e-08	4.80484e-08	4.77755	1.02576	0.149636	6.85501	7.13098e-12	3.40927e-11	4.04778	0.971972	0.157786	6.16008	7.27065e-10	2.80509e-09	2.59724	1.07657	0.281036	3.83071	0.000127776	0.000453233	0.131819	8.44685e-06
hsa-miR-3651	2.95943	0.892026	0.215592	4.13756	3.51014e-05	8.81775e-05	3.4697	0.900911	0.198774	4.53233	5.83366e-06	1.72335e-05	3.37137	1.07558	0.230008	4.67627	2.92146e-06	8.13733e-06	2.25755	1.51674	0.365142	4.15383	3.2696e-05	0.000129593	0.109242	0.000228083
hsa-miR-3662	0.938166	2.16122	0.312993	6.90499	5.02061e-12	2.2901e-11	2.08548	2.92618	0.302688	9.66732	4.15105e-22	3.40386e-21	1.51409	2.75023	0.318764	8.62779	6.25489e-18	4.10522e-17	0.315777	1.8947	0.821826	2.30547	0.02114	0.0466128	0.179442	1.16131e-09
hsa-miR-3664-5p	1.75443	2.42594	0.318574	7.61498	2.63736e-14	1.40659e-13	2.21029	2.38355	0.289153	8.24321	1.67644e-16	1.06489e-15	1.82962	2.3429	0.311804	7.51403	5.73353e-14	2.84682e-13	0.737828	2.61695	0.597263	4.38157	1.17828e-05	4.97215e-05	0.139628	2.35959e-06
hsa-miR-3677-3p	24.4817	2.05334	0.189626	10.8284	2.52555e-27	3.01904e-26	32.5559	2.16667	0.168074	12.8912	5.0477e-38	9.75649e-37	29.0575	2.26823	0.184337	12.3048	8.5345e-35	1.7099e-33	10.8434	1.94954	0.299699	6.50499	7.76981e-11	7.56091e-10	0.206922	1.96865e-12
hsa-miR-3677-5p	4.00042	2.18834	0.241691	9.05427	1.37485e-19	1.05136e-18	5.8204	2.41543	0.219681	10.9952	4.03055e-28	4.82596e-27	5.26203	2.55941	0.2309	11.0845	1.49187e-28	1.87221e-27	1.79439	2.22054	0.386324	5.74785	9.0384e-09	6.2314e-08	0.225901	1.37668e-14
hsa-miR-3678-5p	1.74334	1.22418	0.252559	4.84713	1.25263e-06	3.59872e-06	1.97516	1.18265	0.233801	5.05836	4.22873e-07	1.39889e-06	1.8158	1.25345	0.24917	5.0305	4.8921e-07	1.49379e-06	1.27174	2.01595	0.453685	4.4435	8.85078e-06	3.86951e-05	0.0927941	0.00175917
hsa-miR-3682-3p	2.31939	0.964476	0.199415	4.83652	1.32133e-06	3.77523e-06	3.06652	1.2042	0.180008	6.6897	2.23623e-11	1.02912e-10	2.64275	1.10557	0.195289	5.66121	1.50312e-08	5.29804e-08	1.52531	0.98208	0.374704	2.62095	0.00876851	0.0214609	0.129212	1.27293e-05
hsa-miR-3687	2.1611	1.95817	0.275371	7.11102	1.15191e-12	5.47024e-12	2.90515	2.05968	0.279421	7.37125	1.69041e-13	9.14849e-13	2.14932	1.86773	0.293887	6.35529	2.08034e-10	8.3653e-10	1.04517	1.77348	0.499325	3.55175	0.000382679	0.00122033	0.0759379	0.0105252
hsa-miR-3690	1.80136	1.46061	0.254194	5.74603	9.13623e-09	3.38138e-08	1.89225	1.2757	0.233939	5.45313	4.949e-08	1.7856e-07	1.83747	1.43395	0.240044	5.9737	2.31936e-09	8.65592e-09	0.908874	1.25898	0.522166	2.41108	0.0159055	0.0358789	0.109532	0.000219435
hsa-miR-375	63144.6	2.19367	0.218464	10.0413	1.00302e-23	1.02268e-22	84946.6	2.29787	0.199306	11.5294	9.3808e-31	1.33602e-29	75032	2.38453	0.203151	11.7378	8.16109e-32	1.29444e-30	30355.7	2.44753	0.319816	7.65294	1.96443e-14	3.05266e-13	0.158893	7.49009e-08
hsa-miR-3913-5p	9.60134	0.619127	0.10528	5.88076	4.08387e-09	1.54445e-08	9.94341	0.535813	0.112862	4.74752	2.05925e-06	6.26104e-06	9.5493	0.617927	0.113478	5.44533	5.17105e-08	1.73686e-07	7.10239	0.61183	0.205871	2.97191	0.00295956	0.00791642	0.0582911	0.0497101
hsa-miR-3922-3p	1.48705	1.02017	0.210518	4.84599	1.25981e-06	3.60936e-06	1.79465	1.09213	0.198136	5.51202	3.54739e-08	1.30425e-07	1.3277	0.8231	0.221825	3.71058	0.000206785	0.000474193	0.926963	1.2681	0.385242	3.29169	0.000995871	0.00293662	0.0494572	0.095983
hsa-miR-3928-3p	5.35645	0.953098	0.169645	5.6182	1.92956e-08	6.84894e-08	6.15015	0.939729	0.156402	6.00841	1.87355e-09	7.49975e-09	5.00328	0.799811	0.162302	4.92793	8.31033e-07	2.43344e-06	3.56307	1.002	0.286342	3.49931	0.000466457	0.00146702	0.0721841	0.0150454
hsa-miR-3934-5p	1.37223	0.763767	0.227057	3.36376	0.000768875	0.00161541	1.75713	0.91243	0.223008	4.09147	4.2865e-05	0.000115993	1.51402	0.865569	0.229777	3.76699	0.000165225	0.000382733	1.08041	1.29818	0.400917	3.23803	0.00120358	0.00344533	0.0949538	0.00136823
hsa-miR-3940-5p	1.25604	1.6741	0.300758	5.56627	2.60243e-08	9.0823e-08	1.86517	1.96934	0.270198	7.28849	3.13445e-13	1.6631e-12	1.67449	2.06455	0.289756	7.12514	1.03976e-12	4.76869e-12	0.713593	2.16877	0.571297	3.79622	0.000146921	0.000510056	0.165321	2.14859e-08
hsa-miR-421	5.08818	0.900398	0.152669	5.8977	3.68596e-09	1.39905e-08	5.9695	0.922303	0.143238	6.43893	1.20317e-10	5.16788e-10	5.49353	0.97893	0.148458	6.59397	4.28212e-11	1.78474e-10	3.49192	1.05913	0.279797	3.78535	0.000153495	0.000527268	0.12152	4.08056e-05
hsa-miR-425-3p	27.7907	0.834343	0.103435	8.06638	7.2416e-16	4.43016e-15	31.2021	0.81924	0.0991902	8.25929	1.46545e-16	9.35259e-16	28.365	0.856373	0.10239	8.36386	6.06983e-17	3.64829e-16	19.8382	1.05556	0.152828	6.90684	4.95558e-12	5.39057e-11	0.142	1.57938e-06
hsa-miR-425-5p	1142.94	1.02432	0.139956	7.31886	2.50091e-13	1.23267e-12	1298.72	1.01228	0.127079	7.96577	1.64199e-15	9.87381e-15	1220.55	1.11571	0.137438	8.11791	4.74263e-16	2.62917e-15	735.833	1.03778	0.266075	3.90034	9.60575e-05	0.000346477	0.166754	1.61553e-08
hsa-miR-429	271.433	2.33187	0.123672	18.8553	2.66049e-79	3.95273e-77	374.685	2.47006	0.125273	19.7174	1.52869e-86	1.88029e-84	300.753	2.41511	0.136427	17.7026	4.00268e-70	3.5162e-68	145.914	2.95583	0.255821	11.5543	7.02071e-31	6.87327e-29	0.295811	0
hsa-miR-431-5p	4.08061	0.770888	0.18299	4.21273	2.52304e-05	6.49494e-05	4.28143	0.643331	0.167683	3.83658	0.000124758	0.000319691	3.91377	0.683862	0.186118	3.67435	0.000238459	0.000541393	2.95166	1.01137	0.391944	2.58039	0.00986876	0.0236802	0.0867771	0.00345002
hsa-miR-4326	15.0847	1.63126	0.230416	7.07964	1.44532e-12	6.80153e-12	22.4591	1.93778	0.193268	10.0263	1.16755e-23	1.10468e-22	19.8194	2.00468	0.213194	9.4031	5.29796e-21	4.14402e-20	9.21172	2.12038	0.472204	4.49039	7.10924e-06	3.1493e-05	0.192779	5.90403e-11
hsa-miR-4442	0.632095	0.955149	0.286398	3.33504	0.00085288	0.00177399	0.862477	1.21691	0.245105	4.96487	6.87468e-07	2.22522e-06	0.62216	0.983443	0.293776	3.34759	0.000815181	0.00170083	0.55331	2.10571	0.558067	3.77323	0.00016115	0.000546364	0.0885623	0.00283667
hsa-miR-4444	2.47757	1.08963	0.192958	5.64695	1.63315e-08	5.87707e-08	3.23571	1.27521	0.171234	7.44718	9.53596e-14	5.20248e-13	2.96253	1.36534	0.174144	7.84028	4.49555e-15	2.36586e-14	1.54893	1.2843	0.316657	4.05581	4.99612e-05	0.000191062	0.200956	8.52118e-12
hsa-miR-449a	19.0527	5.29083	0.485459	10.8986	1.17005e-27	1.44863e-26	20.0837	4.91846	0.425174	11.5681	5.97797e-31	8.69698e-30	13.0756	4.62748	0.437132	10.586	3.46057e-26	3.62566e-25	4.61373	5.16536	0.959512	5.38331	7.31267e-08	4.36531e-07	0.107246	0.000296945
hsa-miR-4501	1.6462	2.89297	0.381206	7.589	3.22382e-14	1.67638e-13	3.3428	3.5762	0.360046	9.93264	3.00208e-23	2.67225e-22	3.45957	3.9399	0.375814	10.4837	1.02695e-25	1.03786e-24	1.05617	4.12793	0.736011	5.60851	2.0407e-08	1.32308e-07	0.210486	8.02913e-13
hsa-miR-454-3p	22.1775	1.40677	0.120491	11.6753	1.70416e-31	2.68534e-30	28.9926	1.56054	0.115739	13.4832	1.96287e-41	4.57889e-40	26.051	1.63876	0.138491	11.833	2.63527e-32	4.36156e-31	13.2971	1.70735	0.241737	7.06284	1.63128e-12	1.94759e-11	0.249754	0
hsa-miR-454-5p	1.60349	1.19952	0.225083	5.32921	9.86424e-08	3.20588e-07	2.02702	1.32933	0.20606	6.45116	1.10998e-10	4.78281e-10	1.70393	1.26062	0.221723	5.68555	1.30395e-08	4.62455e-08	1.18534	2.06231	0.396607	5.19987	1.99425e-07	1.1093e-06	0.106047	0.000347206
hsa-miR-455-3p	611.532	1.23031	0.166763	7.37763	1.61133e-13	8.01808e-13	698.455	1.17673	0.146083	8.05519	7.93546e-16	4.85822e-15	480.273	0.772533	0.15454	4.99894	5.7647e-07	1.73244e-06	379.333	1.44985	0.265922	5.45216	4.97605e-08	3.00713e-07	0.0491245	0.0982417
hsa-miR-4638-3p	3.15139	1.92977	0.23117	8.34784	6.95247e-17	4.49103e-16	4.23325	2.04567	0.211074	9.69171	3.27002e-22	2.69777e-21	3.34961	1.96239	0.242819	8.08169	6.38737e-16	3.49013e-15	1.31512	1.58204	0.430545	3.67452	0.0002383	0.000782872	0.161802	4.2824e-08
hsa-miR-4652-5p	0.804077	2.27889	0.626256	3.63892	0.000273784	0.000611021	1.26107	2.54563	0.528855	4.81347	1.4833e-06	4.55081e-06	1.17493	2.74578	0.613336	4.4768	7.57717e-06	2.03125e-05	0.804282	4.29324	1.62764	2.63771	0.00834669	0.0205312	0.110145	0.000202136
hsa-miR-4664-5p	0.611069	1.69483	0.345708	4.9025	9.46242e-07	2.74886e-06	1.05877	2.08333	0.306672	6.79335	1.09559e-11	5.18299e-11	0.846879	2.08618	0.352084	5.92524	3.11842e-09	1.14142e-08	0.33542	2.42297	0.74749	3.24147	0.00118914	0.00342418	0.149987	3.89604e-07
hsa-miR-4668-3p	11.7275	1.54166	0.157902	9.76337	1.61689e-22	1.52869e-21	13.7374	1.4971	0.149642	10.0045	1.45563e-23	1.33978e-22	12.2362	1.55991	0.166875	9.34774	8.95403e-21	6.86275e-20	5.60013	1.03899	0.22614	4.59447	4.33842e-06	2.03221e-05	0.13263	7.42233e-06
hsa-miR-4677-3p	25.5145	1.04983	0.0974433	10.7737	4.58198e-27	5.41506e-26	29.4376	1.04476	0.0942737	11.0822	1.53116e-28	1.88332e-27	24.3984	0.946819	0.0843116	11.23	2.90466e-29	3.81279e-28	15.1032	0.766971	0.145118	5.28514	1.25606e-07	7.27621e-07	0.165178	2.21002e-08
hsa-miR-4677-5p	0.929257	1.27052	0.270133	4.70332	2.55964e-06	7.18143e-06	1.18134	1.35612	0.236582	5.73216	9.91625e-09	3.81156e-08	0.931386	1.28592	0.254303	5.05666	4.26658e-07	1.30979e-06	0.555034	1.39555	0.478611	2.91582	0.0035475	0.00928611	0.104485	0.000424616
hsa-miR-4724-5p	2.77514	3.71537	0.352004	10.5549	4.82045e-26	5.50909e-25	5.45046	4.28025	0.332827	12.8603	7.52862e-38	1.35816e-36	4.21255	4.20532	0.342281	12.2862	1.07479e-34	2.11623e-33	1.54711	4.81792	0.73368	6.56678	5.14133e-11	5.13609e-10	0.211278	6.56364e-13
hsa-miR-4742-3p	2.25841	0.773888	0.190881	4.05429	5.02869e-05	0.00012393	3.03971	1.03653	0.16423	6.31147	2.76391e-10	1.15776e-09	2.58585	0.989474	0.187629	5.27357	1.33799e-07	4.32228e-07	1.68633	1.26511	0.350109	3.61348	0.000302114	0.000982624	0.13501	5.05833e-06
hsa-miR-4746-5p	6.27003	1.41929	0.168211	8.43757	3.24003e-17	2.16002e-16	9.04631	1.72019	0.153628	11.1971	4.2122e-29	5.37652e-28	7.30411	1.61511	0.169745	9.51493	1.81842e-21	1.46242e-20	3.18789	1.03614	0.348798	2.97062	0.00297203	0.00792811	0.19173	7.52309e-11
hsa-miR-4766-3p	0.717053	1.21693	0.295931	4.11223	3.91853e-05	9.74945e-05	1.23381	1.66457	0.271105	6.13994	8.25545e-10	3.37451e-09	0.824809	1.26618	0.301013	4.20639	2.59482e-05	6.59974e-05	0.49125	1.88567	0.542558	3.47552	0.000509858	0.00157959	0.102742	0.000529891
hsa-miR-4784	1.28255	1.63579	0.282824	5.7838	7.30339e-09	2.72241e-08	1.4482	1.54187	0.253615	6.07957	1.20505e-09	4.86696e-09	1.24512	1.56062	0.261765	5.96191	2.493e-09	9.21361e-09	0.661433	1.39965	0.579921	2.41352	0.0157995	0.0358048	0.116177	8.80977e-05
hsa-miR-4791	1.01921	1.17968	0.27045	4.36193	1.28917e-05	3.39428e-05	1.17528	1.00678	0.243456	4.13539	3.54357e-05	9.68577e-05	0.924746	0.965852	0.256498	3.76553	0.000166193	0.000384196	0.590398	1.2764	0.513095	2.48764	0.0128592	0.0297617	0.0648155	0.0290693
hsa-miR-493-3p	8.94404	1.46752	0.154648	9.48945	2.32267e-21	1.93246e-20	10.2075	1.37519	0.140833	9.76467	1.59628e-22	1.34147e-21	9.38477	1.48191	0.139969	10.5874	3.4083e-26	3.60396e-25	5.33174	1.77826	0.2907	6.11717	9.52516e-10	7.46011e-09	0.219531	7.68274e-14
hsa-miR-493-5p	25.4096	1.34555	0.137958	9.75337	1.78449e-22	1.67196e-21	26.6058	1.14151	0.133574	8.5459	1.27537e-17	8.58499e-17	22.0649	1.0543	0.122565	8.60199	7.83474e-18	5.02656e-17	13.7829	1.17178	0.257465	4.55123	5.33342e-06	2.42857e-05	0.130652	1.01584e-05
hsa-miR-500b-3p	2.35131	0.675816	0.190183	3.5535	0.000380145	0.00083057	2.89528	0.866924	0.166603	5.20352	1.9555e-07	6.6678e-07	2.61472	0.886981	0.175776	5.04609	4.50945e-07	1.38064e-06	1.75607	0.990661	0.366299	2.70452	0.0068404	0.0170835	0.117939	6.85942e-05
hsa-miR-502-5p	1.71356	0.660804	0.21078	3.13504	0.00171832	0.00341042	2.18636	0.841513	0.209031	4.02578	5.67868e-05	0.000150357	1.89487	0.787083	0.205603	3.82817	0.000129099	0.000303981	1.4194	1.29261	0.375695	3.44059	0.000580449	0.00177581	0.0993134	0.000811143
hsa-miR-503-5p	32.8942	1.52875	0.174188	8.77644	1.68728e-18	1.18566e-17	41.4502	1.58021	0.153601	10.2878	7.99961e-25	8.07721e-24	39.7507	1.76599	0.179195	9.85515	6.51169e-23	5.54952e-22	21.1386	2.19658	0.380127	5.77856	7.53447e-09	5.3451e-08	0.257526	0
hsa-miR-545-5p	1.65667	1.22942	0.243357	5.05193	4.37363e-07	1.32999e-06	1.89915	1.20005	0.223831	5.3614	8.25805e-08	2.90211e-07	1.65543	1.16976	0.254037	4.60468	4.13105e-06	1.13133e-05	0.933509	1.18546	0.46876	2.52893	0.0114411	0.0268604	0.0825936	0.00538555
hsa-miR-548e-3p	1.0627	1.65847	0.264582	6.26826	3.65111e-10	1.49494e-09	1.22887	1.54375	0.231503	6.66838	2.58648e-11	1.17828e-10	1.14622	1.66067	0.240399	6.90797	4.91627e-12	2.16771e-11	0.544499	1.75776	0.445795	3.94298	8.04763e-05	0.00029508	0.158243	8.47455e-08
hsa-miR-5684	1.03746	1.40207	0.269555	5.20144	1.97749e-07	6.25104e-07	1.07415	1.23267	0.252781	4.87644	1.08015e-06	3.39083e-06	0.933653	1.24617	0.250117	4.98237	6.28117e-07	1.87287e-06	0.575503	1.34987	0.540665	2.49668	0.0125362	0.0293611	0.0820959	0.00567149
hsa-miR-5695	0.657867	1.36085	0.310017	4.38959	1.13566e-05	2.99769e-05	1.03956	1.61593	0.267193	6.04779	1.46847e-09	5.91321e-09	0.790804	1.51892	0.318631	4.76702	1.8697e-06	5.2591e-06	0.362812	1.52631	0.665377	2.2939	0.0217961	0.0478439	0.11282	0.000140571
hsa-miR-5699-5p	0.91074	0.896121	0.252495	3.54906	0.000386612	0.000842928	0.988215	0.880119	0.224312	3.92363	8.7224e-05	0.000228009	0.848148	0.791493	0.244687	3.23472	0.00121764	0.00248312	0.641708	1.18563	0.484886	2.44518	0.0144782	0.0330399	0.0445445	0.133842
hsa-miR-579-5p	1.22473	1.039	0.24897	4.1732	3.00345e-05	7.6185e-05	1.57287	1.17034	0.240876	4.85867	1.18177e-06	3.6757e-06	1.17431	0.899229	0.248777	3.6146	0.000300816	0.00067096	0.825451	1.3179	0.464775	2.83556	0.00457453	0.0117545	0.0780916	0.00851722
hsa-miR-590-3p	11.6674	1.2825	0.120127	10.6761	1.31619e-26	1.53803e-25	15.1726	1.42777	0.110701	12.8975	4.65202e-38	9.12201e-37	13.0312	1.41881	0.12343	11.4948	1.40025e-30	2.16092e-29	7.40455	1.66084	0.223848	7.41949	1.17576e-13	1.71801e-12	0.286276	0
hsa-miR-590-5p	32.5461	0.907907	0.107853	8.41803	3.82877e-17	2.53626e-16	40.9982	1.05953	0.105956	9.99971	1.52842e-23	1.39727e-22	35.43	1.02836	0.11414	9.00963	2.06745e-19	1.51348e-18	22.284	1.11024	0.175238	6.33561	2.36409e-10	2.04818e-09	0.181867	6.86683e-10
hsa-miR-592	10.2966	4.56246	0.263516	17.3138	3.70046e-67	2.4053e-65	13.5716	4.54438	0.240778	18.8737	1.8763e-79	1.81331e-77	8.82044	4.23417	0.256584	16.5021	3.54371e-61	2.24829e-59	3.09813	4.71156	0.480587	9.80376	1.08476e-22	4.6173e-21	0.288429	0
hsa-miR-615-3p	28.1084	1.35286	0.177856	7.6065	2.81612e-14	1.48668e-13	31.1122	1.22732	0.154925	7.92201	2.33694e-15	1.3929e-14	28.9118	1.34482	0.16573	8.11453	4.87687e-16	2.67759e-15	20.4173	2.14004	0.266324	8.03548	9.32159e-16	1.90122e-14	0.130897	9.77373e-06
hsa-miR-615-5p	0.684576	1.38674	0.330836	4.19161	2.76981e-05	7.07764e-05	0.762459	1.13784	0.272389	4.17728	2.95019e-05	8.14613e-05	0.60628	1.06939	0.33202	3.22087	0.00127801	0.00259696	0.459703	1.64933	0.67386	2.44759	0.0143816	0.0329733	0.0548355	0.0649019
hsa-miR-616-5p	6.40446	0.757885	0.176514	4.29363	1.75772e-05	4.54732e-05	7.73079	0.834652	0.153259	5.44604	5.15049e-08	1.85335e-07	7.07494	0.894551	0.170729	5.23958	1.60942e-07	5.17733e-07	4.61862	0.892623	0.317882	2.80803	0.00498453	0.0127745	0.137788	3.20701e-06
hsa-miR-618	2.26039	1.10457	0.2963	3.72789	0.000193086	0.000448236	2.80729	1.18933	0.297579	3.99669	6.42331e-05	0.000169081	2.09686	0.949282	0.265318	3.5779	0.000346365	0.00075921	1.47516	1.44415	0.439653	3.28474	0.00102077	0.00299201	0.0321958	0.278686
hsa-miR-625-5p	9.42659	0.913042	0.13092	6.97406	3.07919e-12	1.42327e-11	10.6729	0.895713	0.136645	6.55503	5.56314e-11	2.47596e-10	10.1503	1.01894	0.138867	7.33756	2.17516e-13	1.04812e-12	6.54191	1.15201	0.230295	5.00232	5.66447e-07	2.94974e-06	0.117613	7.18621e-05
hsa-miR-628-5p	102.751	0.815641	0.153987	5.29682	1.17836e-07	3.78238e-07	113.398	0.772117	0.142244	5.42812	5.69502e-08	2.03308e-07	94.952	0.6611	0.150165	4.40248	1.07021e-05	2.81594e-05	68.9677	0.733506	0.265547	2.76225	0.00574048	0.0145594	0.0369894	0.213254
hsa-miR-629-3p	15.4551	1.49058	0.150115	9.92963	3.09413e-23	3.09413e-22	19.4814	1.56688	0.135968	11.5239	9.99947e-31	1.4093e-29	16.3464	1.52754	0.153248	9.96782	2.10813e-23	1.86627e-22	8.88508	1.68848	0.287668	5.86954	4.36996e-09	3.14573e-08	0.193417	5.09166e-11
hsa-miR-632	0.607667	0.694796	0.310875	2.23497	0.0254194	0.0415663	0.843447	1.0087	0.254477	3.96381	7.37631e-05	0.000193414	0.813469	1.10069	0.273218	4.02861	5.61065e-05	0.000137497	0.483705	1.72043	0.654706	2.6278	0.00859399	0.0210865	0.148379	5.19571e-07
hsa-miR-639	1.36417	1.77337	0.257113	6.89727	5.30119e-12	2.40753e-11	1.50028	1.69546	0.238851	7.09838	1.26226e-12	6.32532e-12	1.29702	1.69934	0.248156	6.84786	7.49648e-12	3.28007e-11	0.677853	1.70654	0.527816	3.23321	0.00122407	0.00349378	0.130502	1.04007e-05
hsa-miR-6501-5p	0.733159	0.824803	0.286374	2.88016	0.00397477	0.00743482	1.02422	1.09938	0.291497	3.77149	0.000162273	0.000411152	0.887554	1.07288	0.275679	3.89177	9.95144e-05	0.000236761	0.501455	1.14433	0.497901	2.29831	0.0215441	0.047397	0.093254	0.0016682
hsa-miR-651-5p	6.93167	0.896411	0.125252	7.15688	8.25317e-13	3.97375e-12	8.56011	1.01778	0.128495	7.9208	2.35985e-15	1.40038e-14	6.78852	0.837706	0.122355	6.84651	7.56734e-12	3.29844e-11	4.64172	0.952516	0.201665	4.72326	2.32093e-06	1.12485e-05	0.124154	2.7592e-05
hsa-miR-671-5p	10.4889	1.64217	0.135277	12.1393	6.53939e-34	1.17258e-32	14.2963	1.80098	0.130892	13.7593	4.4768e-43	1.14285e-41	11.4923	1.69892	0.127169	13.3596	1.04166e-40	2.90141e-39	5.82004	1.8957	0.20766	9.12885	6.92322e-20	1.99348e-18	0.264623	0
hsa-miR-6842-3p	4.57128	0.564014	0.151877	3.71362	0.000204316	0.00047115	4.96112	0.565783	0.14426	3.92197	8.78268e-05	0.000228519	4.48361	0.573321	0.158267	3.6225	0.000291774	0.000653345	3.80157	1.17192	0.289512	4.04791	5.16772e-05	0.000196856	0.0462781	0.119345
hsa-miR-7-1-3p	80.9855	1.06887	0.140378	7.61424	2.6524e-14	1.40739e-13	95.1517	1.09559	0.122354	8.95423	3.421e-19	2.47519e-18	80.8171	1.03601	0.129027	8.02942	9.7938e-16	5.27572e-15	49.8078	0.983461	0.214788	4.57874	4.67774e-06	2.17038e-05	0.143407	1.24107e-06
hsa-miR-7-5p	3.77685	2.31183	0.257847	8.96589	3.07776e-19	2.28634e-18	9.53595	3.32598	0.256072	12.9884	1.42298e-38	2.83131e-37	8.40043	3.43068	0.262906	13.0491	6.42945e-39	1.56222e-37	3.42933	3.97943	0.411485	9.67091	4.00801e-22	1.56954e-20	0.291596	0
hsa-miR-708-3p	235.491	0.628825	0.0956713	6.57277	4.93891e-11	2.14915e-10	260.95	0.620674	0.101899	6.09106	1.12165e-09	4.55735e-09	260.314	0.800737	0.116997	6.84407	7.69763e-12	3.34247e-11	175.894	0.752449	0.174593	4.30973	1.63451e-05	6.83839e-05	0.114099	0.000117812
hsa-miR-708-5p	112.205	0.985426	0.108516	9.08095	1.0763e-19	8.35339e-19	122.33	0.896578	0.104203	8.60415	7.68822e-18	5.25362e-17	117.137	1.03251	0.116873	8.83444	1.00598e-18	6.96258e-18	76.4482	1.24575	0.181429	6.86632	6.58777e-12	7.08728e-11	0.154472	1.71819e-07
hsa-miR-760	6.15795	2.42492	0.232896	10.412	2.18544e-25	2.39248e-24	9.40215	2.71003	0.231244	11.7193	1.01485e-31	1.50889e-30	6.78548	2.51351	0.232376	10.8166	2.87259e-27	3.24802e-26	2.89165	2.69486	0.355585	7.57865	3.4916e-14	5.34105e-13	0.174528	3.2945e-09
hsa-miR-766-3p	22.1469	0.583206	0.104838	5.56294	2.65269e-08	9.22674e-08	25.1913	0.621112	0.113835	5.45626	4.86261e-08	1.75912e-07	21.9117	0.546055	0.108638	5.02639	4.99788e-07	1.52202e-06	16.5616	0.634503	0.193331	3.28195	0.00103091	0.00301272	0.0721557	0.0150853
hsa-miR-767-5p	3.23751	3.16972	0.519083	6.10638	1.01916e-09	4.06102e-09	20.6393	5.56243	0.532868	10.4387	1.6512e-25	1.71852e-24	13.0024	5.12281	0.588557	8.70403	3.20308e-18	2.15172e-17	8.21928	6.59119	0.915335	7.20085	5.98387e-13	7.9165e-12	0.142442	1.46467e-06
hsa-miR-769-5p	58.1548	0.598489	0.0778693	7.68582	1.52024e-14	8.19198e-14	68.4012	0.688273	0.0798316	8.62157	6.60426e-18	4.53582e-17	58.0036	0.587213	0.0732648	8.01494	1.10191e-15	5.90788e-15	43.2508	0.606253	0.121945	4.97153	6.64251e-07	3.40472e-06	0.137777	3.21248e-06
hsa-miR-7705	2.11611	2.88421	0.250005	11.5366	8.62776e-31	1.33923e-29	3.0609	3.05233	0.236931	12.8828	5.62812e-38	1.05762e-36	2.87307	3.23327	0.256074	12.6263	1.51252e-36	3.38686e-35	0.898374	3.33716	0.42122	7.92259	2.32605e-15	4.4651e-14	0.280764	0
hsa-miR-7706	4.39518	1.38264	0.181887	7.60165	2.92368e-14	1.52795e-13	6.02005	1.6199	0.168249	9.628	6.09058e-22	4.96419e-21	4.82272	1.49275	0.178206	8.37652	5.45158e-17	3.29402e-16	2.76477	1.78566	0.386727	4.61736	3.88655e-06	1.84705e-05	0.193192	5.36411e-11
hsa-miR-877-5p	3.29841	1.62491	0.224474	7.23874	4.52882e-13	2.20092e-12	5.50235	2.11059	0.213866	9.86876	5.6865e-23	4.90053e-22	3.79683	1.79752	0.211886	8.48344	2.18628e-17	1.36433e-16	2.05016	2.23877	0.358661	6.24202	4.31969e-10	3.55376e-09	0.174386	3.39437e-09
hsa-miR-887-3p	19.7651	0.622633	0.152107	4.09338	4.25134e-05	0.000105522	24.5418	0.780616	0.158956	4.9109	9.066e-07	2.87267e-06	25.1414	1.02826	0.169377	6.07084	1.27239e-09	4.81151e-09	15.3645	0.975308	0.25569	3.81442	0.000136504	0.000478986	0.0813348	0.00613523
hsa-miR-92b-3p	316.928	1.38401	0.122973	11.2546	2.1976e-29	3.13083e-28	381.75	1.39591	0.121785	11.4621	2.04507e-30	2.85255e-29	320.698	1.35248	0.121398	11.1409	7.93203e-29	1.01779e-27	179.163	1.37046	0.187964	7.29109	3.0745e-13	4.23935e-12	0.175275	2.81716e-09
hsa-miR-92b-5p	1.33534	1.52384	0.256415	5.94286	2.80093e-09	1.0749e-08	1.925	1.78457	0.236414	7.54848	4.40377e-14	2.44193e-13	1.46446	1.63696	0.242658	6.74595	1.52026e-11	6.5024e-11	0.887376	2.07088	0.456497	4.53647	5.72033e-06	2.5689e-05	0.14889	4.7429e-07
hsa-miR-93-3p	35.6368	0.941867	0.110583	8.51726	1.63377e-17	1.11054e-16	42.4894	1.00149	0.101498	9.8671	5.7814e-23	4.95078e-22	33.4897	0.804762	0.105883	7.60048	2.95037e-14	1.47132e-13	23.9045	1.03162	0.173205	5.95608	2.58365e-09	1.93647e-08	0.12979	1.16311e-05
hsa-miR-93-5p	12718.9	1.112	0.101835	10.9197	9.28469e-28	1.19211e-26	16070.4	1.2456	0.0954197	13.0539	6.04046e-39	1.23829e-37	13180.9	1.14169	0.0955558	11.9479	6.66199e-33	1.15273e-31	7896.37	1.10145	0.172315	6.3921	1.63621e-10	1.44311e-09	0.211181	6.72795e-13
hsa-miR-937-3p	6.99851	2.08966	0.234708	8.90323	5.4246e-19	3.91777e-18	12.1406	2.56288	0.225458	11.3674	6.07675e-30	8.22185e-29	9.71181	2.52608	0.233769	10.8059	3.22828e-27	3.57931e-26	3.69042	2.51587	0.339537	7.40972	1.26567e-13	1.82219e-12	0.179433	1.16351e-09
hsa-miR-939-5p	2.99471	0.817916	0.182364	4.48507	7.28883e-06	1.95876e-05	3.83418	1.02586	0.164817	6.22425	4.83875e-10	2.00209e-09	3.20984	0.98949	0.176583	5.60355	2.1e-08	7.28386e-08	2.0343	0.973395	0.320241	3.03957	0.00236919	0.00647887	0.126309	1.99153e-05
hsa-miR-940	11.5197	1.92509	0.176245	10.9228	8.96835e-28	1.16588e-26	15.9401	2.08513	0.178412	11.6872	1.48219e-31	2.17978e-30	12.5082	1.99568	0.191635	10.414	2.14058e-25	2.10737e-24	6.31839	2.35041	0.330898	7.10311	1.21976e-12	1.47425e-11	0.170601	7.42257e-09
hsa-miR-96-5p	86.1708	3.13274	0.139654	22.4321	1.91532e-111	9.95969e-109	117.766	3.21773	0.129265	24.8925	8.971e-137	4.04592e-134	90.0175	3.10963	0.134169	23.177	7.77081e-119	4.43713e-116	30.0622	3.12722	0.25385	12.3192	7.14314e-35	9.99019e-33	0.363654	0
hsa-miR-98-3p	3.85995	1.01267	0.148968	6.7979	1.06155e-11	4.75867e-11	5.08008	1.22637	0.155892	7.86681	3.63785e-15	2.11245e-14	4.2227	1.14267	0.165308	6.91236	4.76642e-12	2.10979e-11	2.60567	1.27437	0.279602	4.55779	5.1695e-06	2.36492e-05	0.133783	6.16972e-06
hsa-miR-98-5p	150.878	0.668776	0.0691119	9.67672	3.78675e-22	3.42454e-21	180.082	0.775385	0.0733625	10.5692	4.13908e-26	4.51627e-25	168.144	0.85298	0.0734047	11.6202	3.25237e-31	5.08795e-30	110.826	0.784854	0.110212	7.12131	1.06908e-12	1.32242e-11	0.228938	5.9952e-15
hsa-miR-99b-3p	214.849	0.728429	0.0975941	7.46386	8.40255e-14	4.26276e-13	240.525	0.714021	0.0999884	7.14104	9.26275e-13	4.67631e-12	218.63	0.739765	0.0970041	7.62612	2.41925e-14	1.21175e-13	152.109	0.712336	0.157708	4.51682	6.27762e-06	2.79354e-05	0.121174	4.29348e-05

## Sheet: CORRELATIO
		grupo_r	grupo_Pval
	hsa.let.7a.3p	0.119346	5.60284e-05
	hsa.let.7d.5p	0.129084	1.29857e-05
	hsa.let.7f.2.3p	0.14272	1.3966e-06
	hsa.let.7g.3p	0.070691	0.017272
	hsa.miR.103a.2.5p	0.119417	5.54548e-05
	hsa.miR.103a.3p	0.130391	1.05842e-05
	hsa.miR.105.5p	0.154894	1.58885e-07
	hsa.miR.106a.5p	0.14125	1.79433e-06
	hsa.miR.106b.5p	0.288933	0
	hsa.miR.107	0.180044	1.01998e-09
	hsa.miR.1224.5p	0.151524	2.9511e-07
	hsa.miR.1229.3p	0.0820587	0.00569337
	hsa.miR.1248	0.0656739	0.0270005
	hsa.miR.1254	0.156295	1.22352e-07
	hsa.miR.1269a	0.099611	0.000782105
	hsa.miR.1269b	0.0796473	0.00728731
	hsa.miR.1277.3p	0.166022	1.86944e-08
	hsa.miR.128.3p	0.184119	4.18858e-10
	hsa.miR.1284	0.0929138	0.00173507
	hsa.miR.1292.5p	0.129592	1.19966e-05
	hsa.miR.1301.3p	0.276371	0
	hsa.miR.1307.3p	0.12661	1.90184e-05
	hsa.miR.1307.5p	0.345238	0
	hsa.miR.130b.3p	0.239661	4.44089e-16
	hsa.miR.130b.5p	0.148187	5.3758e-07
	hsa.miR.141.3p	0.32513	0
	hsa.miR.141.5p	0.212287	5.0715e-13
	hsa.miR.142.3p	0.19182	7.36851e-11
	hsa.miR.142.5p	0.171477	6.20326e-09
	hsa.miR.146a.3p	0.0382984	0.197486
	hsa.miR.147b	0.155469	1.42755e-07
	hsa.miR.148a.3p	0.0989894	0.000843887
	hsa.miR.148b.3p	0.275109	0
	hsa.miR.148b.5p	0.275526	0
	hsa.miR.149.3p	0.182218	6.36068e-10
	hsa.miR.149.5p	0.0645963	0.0296191
	hsa.miR.151a.5p	0.167602	1.36314e-08
	hsa.miR.155.3p	0.0917199	0.00198965
	hsa.miR.155.5p	0.162292	3.89321e-08
	hsa.miR.15a.5p	0.229935	4.44089e-15
	hsa.miR.15b.3p	0.232798	1.9984e-15
	hsa.miR.15b.5p	0.182813	5.58298e-10
	hsa.miR.16.1.3p	0.210734	7.53841e-13
	hsa.miR.16.2.3p	0.128042	1.52634e-05
	hsa.miR.16.5p	0.192705	6.00604e-11
	hsa.miR.17.3p	0.0524315	0.0775818
	hsa.miR.17.5p	0.122496	3.53312e-05
	hsa.miR.181a.3p	0.158555	7.98619e-08
	hsa.miR.181a.5p	0.0986882	0.00087542
	hsa.miR.181b.3p	0.272252	0
	hsa.miR.181b.5p	0.187115	2.14903e-10
	hsa.miR.181c.3p	0.0947259	0.00140534
	hsa.miR.181d.5p	0.0341208	0.250935
	hsa.miR.182.5p	0.287587	0
	hsa.miR.183.3p	0.263655	0
	hsa.miR.183.5p	0.373586	0
	hsa.miR.184	0.16027	5.75503e-08
	hsa.miR.185.3p	0.142674	1.40755e-06
	hsa.miR.187.3p	0.0618498	0.0372982
	hsa.miR.188.3p	0.0725176	0.014584
	hsa.miR.188.5p	0.191618	7.71965e-11
	hsa.miR.18a.3p	0.062507	0.0353213
	hsa.miR.18a.5p	0.156828	1.10698e-07
	hsa.miR.190b	0.227989	7.77156e-15
	hsa.miR.191.3p	0.124115	2.77535e-05
	hsa.miR.191.5p	0.169752	8.82564e-09
	hsa.miR.192.5p	0.238352	4.44089e-16
	hsa.miR.194.5p	0.0876457	0.00313794
	hsa.miR.196a.3p	0.181352	7.6825e-10
	hsa.miR.196a.5p	0.196302	2.59077e-11
	hsa.miR.19a.3p	0.148954	4.68894e-07
	hsa.miR.200a.3p	0.241722	0
	hsa.miR.200a.5p	0.230376	3.9968e-15
	hsa.miR.200b.3p	0.194151	4.2919e-11
	hsa.miR.200b.5p	0.105567	0.000369431
	hsa.miR.200c.3p	0.235096	8.88178e-16
	hsa.miR.200c.5p	0.192316	6.5707e-11
	hsa.miR.203a	0.1131	0.000135265
	hsa.miR.203b.3p	0.0807618	0.00650666
	hsa.miR.20a.5p	0.0715402	0.0159727
	hsa.miR.20b.3p	0.0785133	0.00816674
	hsa.miR.20b.5p	0.108657	0.000246537
	hsa.miR.21.3p	0.347405	0
	hsa.miR.21.5p	0.39972	0
	hsa.miR.210.3p	0.230194	4.21885e-15
	hsa.miR.210.5p	0.121796	3.91823e-05
	hsa.miR.2114.3p	0.0989766	0.000845203
	hsa.miR.2115.5p	0.047114	0.11281
	hsa.miR.219b.3p	0.100021	0.000743687
	hsa.miR.22.5p	0.127786	1.58776e-05
	hsa.miR.25.5p	0.139404	2.44955e-06
	hsa.miR.27b.5p	0.0868674	0.00341633
	hsa.miR.296.3p	0.0461383	0.120467
	hsa.miR.29b.3p	0.0972089	0.00104673
	hsa.miR.301a.3p	0.243878	0
	hsa.miR.301a.5p	0.191117	8.66178e-11
	hsa.miR.301b	0.174939	3.02268e-09
	hsa.miR.3065.3p	0.164439	2.55759e-08
	hsa.miR.3065.5p	0.195491	3.13602e-11
	hsa.miR.3127.5p	0.16529	2.16181e-08
	hsa.miR.3150b.3p	0.12942	1.23234e-05
	hsa.miR.3161	0.0967528	0.00110549
	hsa.miR.3170	0.0864627	0.00356979
	hsa.miR.3187.3p	0.104147	0.000443351
	hsa.miR.32.3p	0.152209	2.605e-07
	hsa.miR.32.5p	0.246897	0
	hsa.miR.3200.3p	0.140928	1.89496e-06
	hsa.miR.330.3p	0.0894062	0.00258285
	hsa.miR.331.3p	0.131727	8.57061e-06
	hsa.miR.331.5p	0.146119	7.74583e-07
	hsa.miR.338.3p	0.00105067	0.971807
	hsa.miR.33a.5p	0.190377	1.02599e-10
	hsa.miR.33b.3p	0.127685	1.61278e-05
	hsa.miR.33b.5p	0.235964	8.88178e-16
	hsa.miR.340.3p	0.185145	3.33725e-10
	hsa.miR.340.5p	0.194387	4.06111e-11
	hsa.miR.342.3p	0.136708	3.83265e-06
	hsa.miR.342.5p	0.158309	8.36805e-08
	hsa.miR.345.3p	0.106729	0.000317696
	hsa.miR.345.5p	0.139722	2.32253e-06
	hsa.miR.34b.5p	0.0779007	0.0086803
	hsa.miR.3610	0.219564	7.59393e-14
	hsa.miR.3613.5p	0.225384	1.59872e-14
	hsa.miR.3614.3p	0.151289	3.07942e-07
	hsa.miR.3614.5p	0.127113	1.761e-05
	hsa.miR.3615	0.146538	7.1967e-07
	hsa.miR.362.3p	0.131819	8.44685e-06
	hsa.miR.3651	0.109242	0.000228083
	hsa.miR.3662	0.179442	1.16131e-09
	hsa.miR.3664.5p	0.139628	2.35959e-06
	hsa.miR.3677.3p	0.206922	1.96865e-12
	hsa.miR.3677.5p	0.225901	1.37668e-14
	hsa.miR.3678.5p	0.0927941	0.00175917
	hsa.miR.3682.3p	0.129212	1.27293e-05
	hsa.miR.3687	0.0759379	0.0105252
	hsa.miR.3690	0.109532	0.000219435
	hsa.miR.375	0.158893	7.49009e-08
	hsa.miR.3913.5p	0.0582911	0.0497101
	hsa.miR.3922.3p	0.0494572	0.095983
	hsa.miR.3928.3p	0.0721841	0.0150454
	hsa.miR.3934.5p	0.0949538	0.00136823
	hsa.miR.3940.5p	0.165321	2.14859e-08
	hsa.miR.421	0.12152	4.08056e-05
	hsa.miR.425.3p	0.142	1.57938e-06
	hsa.miR.425.5p	0.166754	1.61553e-08
	hsa.miR.429	0.295811	0
	hsa.miR.431.5p	0.0867771	0.00345002
	hsa.miR.4326	0.192779	5.90403e-11
	hsa.miR.4442	0.0885623	0.00283667
	hsa.miR.4444	0.200956	8.52118e-12
	hsa.miR.449a	0.107246	0.000296945
	hsa.miR.4501	0.210486	8.02913e-13
	hsa.miR.454.3p	0.249754	0
	hsa.miR.454.5p	0.106047	0.000347206
	hsa.miR.455.3p	0.0491245	0.0982417
	hsa.miR.4638.3p	0.161802	4.2824e-08
	hsa.miR.4652.5p	0.110145	0.000202136
	hsa.miR.4664.5p	0.149987	3.89604e-07
	hsa.miR.4668.3p	0.13263	7.42233e-06
	hsa.miR.4677.3p	0.165178	2.21002e-08
	hsa.miR.4677.5p	0.104485	0.000424616
	hsa.miR.4724.5p	0.211278	6.56364e-13
	hsa.miR.4742.3p	0.13501	5.05833e-06
	hsa.miR.4746.5p	0.19173	7.52309e-11
	hsa.miR.4766.3p	0.102742	0.000529891
	hsa.miR.4784	0.116177	8.80977e-05
	hsa.miR.4791	0.0648155	0.0290693
	hsa.miR.493.3p	0.219531	7.68274e-14
	hsa.miR.493.5p	0.130652	1.01584e-05
	hsa.miR.500b.3p	0.117939	6.85942e-05
	hsa.miR.502.5p	0.0993134	0.000811143
	hsa.miR.503.5p	0.257526	0
	hsa.miR.545.5p	0.0825936	0.00538555
	hsa.miR.548e.3p	0.158243	8.47455e-08
	hsa.miR.5684	0.0820959	0.00567149
	hsa.miR.5695	0.11282	0.000140571
	hsa.miR.5699.5p	0.0445445	0.133842
	hsa.miR.579.5p	0.0780916	0.00851722
	hsa.miR.590.3p	0.286276	0
	hsa.miR.590.5p	0.181867	6.86683e-10
	hsa.miR.592	0.288429	0
	hsa.miR.615.3p	0.130897	9.77373e-06
	hsa.miR.615.5p	0.0548355	0.0649019
	hsa.miR.616.5p	0.137788	3.20701e-06
	hsa.miR.618	0.0321958	0.278686
	hsa.miR.625.5p	0.117613	7.18621e-05
	hsa.miR.628.5p	0.0369894	0.213254
	hsa.miR.629.3p	0.193417	5.09166e-11
	hsa.miR.632	0.148379	5.19571e-07
	hsa.miR.639	0.130502	1.04007e-05
	hsa.miR.6501.5p	0.093254	0.0016682
	hsa.miR.651.5p	0.124154	2.7592e-05
	hsa.miR.671.5p	0.264623	0
	hsa.miR.6842.3p	0.0462781	0.119345
	hsa.miR.7.1.3p	0.143407	1.24107e-06
	hsa.miR.7.5p	0.291596	0
	hsa.miR.708.3p	0.114099	0.000117812
	hsa.miR.708.5p	0.154472	1.71819e-07
	hsa.miR.760	0.174528	3.2945e-09
	hsa.miR.766.3p	0.0721557	0.0150853
	hsa.miR.767.5p	0.142442	1.46467e-06
	hsa.miR.769.5p	0.137777	3.21248e-06
	hsa.miR.7705	0.280764	0
	hsa.miR.7706	0.193192	5.36411e-11
	hsa.miR.877.5p	0.174386	3.39437e-09
	hsa.miR.887.3p	0.0813348	0.00613523
	hsa.miR.92b.3p	0.175275	2.81716e-09
	hsa.miR.92b.5p	0.14889	4.7429e-07
	hsa.miR.93.3p	0.12979	1.16311e-05
	hsa.miR.93.5p	0.211181	6.72795e-13
	hsa.miR.937.3p	0.179433	1.16351e-09
	hsa.miR.939.5p	0.126309	1.99153e-05
	hsa.miR.940	0.170601	7.42257e-09
	hsa.miR.96.5p	0.363654	0
	hsa.miR.98.3p	0.133783	6.16972e-06
	hsa.miR.98.5p	0.228938	5.9952e-15
	hsa.miR.99b.3p	0.121174	4.29348e-05
