# Supplementary material for: Identification of miRNA Master Regulators in Breast Cancer
Source: Cells. 2020 Jul 3;9(7):1610. doi: 10.3390/cells9071610 (PMC7407970; doi:10.3390/cells9071610)
Supplement: Supplementary file 1 [file cells-09-01610-s001.zip › SUPLEMENTARIAS/SUP_2.xlsx]

## Sheet: ORIGINAL_NETWORK
Regulator	Target	MI	pvalue
hsa-miR-191-5p	NPR1	0.0916256	0
hsa-miR-191-5p	NPR2	0.124267	0
hsa-miR-362-3p	AC016735.1	0.0640059	4.80195e-07
hsa-miR-4746-5p	POTEKP	0.0791181	1.20652e-09
hsa-miR-493-3p	CEP104	0.0632661	3.73134e-05
hsa-miR-3127-5p	RP11.449D8.1	0.0673868	4.37122e-06
hsa-miR-3170	CLEC1A	0.0656563	0
hsa-miR-493-3p	CEP112	0.0900307	0
hsa-miR-3664-5p	RP3.523K23.2	0.0718902	0.0397931
hsa-miR-105-5p	UBA2	0.0767664	0
hsa-miR-590-5p	RP11.145H9.3	0.0668027	0
hsa-miR-3170	CLEC3B	0.0886338	0
hsa-miR-18a-5p	CTC.441N14.1	0.058359	4.82608e-09
hsa-miR-16-5p	AC108488.4	0.126151	0
hsa-miR-3170	CLEC4G	0.0591308	0.0397931
hsa-miR-155-5p	FCF1P2	0.064571	0.0022267
hsa-miR-17-3p	TOR1B	0.114176	0
hsa-miR-141-3p	GPA33	0.0662286	4.37122e-06
hsa-miR-4668-3p	DVL1	0.0643338	6.0326e-10
hsa-miR-301a-3p	PIK3R1	0.0953949	0
hsa-miR-760	NLGN3	0.0735846	1.55641e-07
hsa-miR-4326	EXOSC4	0.0596481	0.0397931
hsa-miR-96-5p	TRBV4.1	0.0779574	0
hsa-miR-96-5p	TRBV4.2	0.0670968	0
hsa-miR-142-5p	HSD11B1	0.209474	0
hsa-miR-767-5p	RP11.881M11.4	0.0664217	6.0326e-10
hsa-miR-33a-5p	PCBD2	0.058863	0.0397931
hsa-miR-141-3p	PRRT3	0.0693819	0.000106372
hsa-miR-141-3p	PRRT4	0.0706103	4.82608e-09
hsa-miR-191-5p	NPM1	0.075524	1.55641e-07
hsa-miR-191-5p	NPM2	0.136182	0
hsa-miR-191-5p	NPM3	0.0670615	0.0154979
hsa-miR-3614-5p	PKD2L1	0.105156	0
hsa-miR-671-5p	ZCCHC5	0.0938217	0
hsa-miR-191-5p	NPNT	0.0735946	0
hsa-miR-18a-5p	RP5.1039K5.12	0.158278	0
hsa-miR-155-5p	TENM3	0.0686694	0.000106372
hsa-miR-18a-5p	RP5.1039K5.16	0.100193	0
hsa-miR-301b	MTIF2	0.111603	0
hsa-miR-590-5p	CRYAB	0.12704	0
hsa-miR-301a-3p	SOX5	0.067072	4.94673e-08
hsa-miR-301a-3p	SOX6	0.0952366	1.20652e-09
hsa-miR-301a-3p	SOX7	0.085656	0
hsa-miR-141-3p	PRRX2	0.100527	0
hsa-miR-17-5p	MIR193BHG	0.0788978	0
hsa-miR-33b-5p	TAF12	0.0652464	0
hsa-miR-32-5p	AC104699.1	0.0714098	0
hsa-miR-151a-5p	RMND5A	0.0693904	4.80195e-07
hsa-miR-151a-5p	RMND5B	0.0858687	0
hsa-miR-615-5p	RP11.626H12.1	0.0581103	1.28754e-05
hsa-miR-3677-3p	AP000473.5	0.06917	1.20652e-09
hsa-miR-3677-3p	AP000473.8	0.0713197	0
hsa-miR-15b-3p	RP11.307C19.1	0.0812664	0
hsa-miR-766-3p	FAM86C2P	0.063656	0.0397931
hsa-miR-33a-5p	PDCD4.AS1	0.0760028	0
hsa-miR-3677-5p	hsa-miR-29b-3p	0.064931	0.0397931
hsa-miR-191-5p	CLDN5	0.0983133	0
hsa-miR-17-5p	CH17.472G23.4	0.0776256	3.73134e-05
hsa-miR-141-3p	AC226118.1	0.0642126	0
hsa-miR-616-5p	HAP1	0.0669803	0.00082195
hsa-miR-19a-3p	LPCAT1	0.0714012	0
hsa-miR-425-3p	IL1RL2	0.0653642	0.000106372
hsa-miR-148b-3p	TRABD2A	0.099405	0
hsa-miR-148b-3p	TRABD2B	0.125537	0
hsa-miR-301a-5p	CYP2T1P	0.116908	0
hsa-miR-181d-5p	PMF1.BGLAP	0.0676209	1.56848e-08
hsa-miR-25-5p	hsa-miR-5684	0.139526	0
hsa-miR-200a-5p	AKR7A2	0.070831	4.80195e-07
hsa-miR-200a-5p	AKR7A3	0.0777039	0
hsa-miR-25-5p	hsa-miR-5695	0.0827951	0.0154979
hsa-miR-503-5p	AC006942.4	0.0849792	4.80195e-07
hsa-miR-629-3p	DOCK9.AS2	0.0633452	0
hsa-miR-455-3p	NEBL.AS1	0.0714952	0.0022267
hsa-miR-590-5p	CRYL1	0.108967	0
hsa-miR-93-5p	OXGR1	0.06737	0.000106372
hsa-miR-183-3p	hsa-miR-188-3p	0.116812	0
hsa-miR-151a-5p	RP11.467D6.1	0.0679733	1.46049e-06
hsa-miR-149-5p	AP001596.6	0.0884263	0
hsa-miR-149-3p	TIGD2	0.0598534	1.28754e-05
hsa-miR-3682-3p	AC002056.3	0.0624765	0.000298213
hsa-let-7g-3p	CTC.444N24.7	0.0603552	3.73134e-05
hsa-miR-21-5p	AP004372.1	0.0708901	0
hsa-miR-3928-3p	CBLN4	0.0758834	0
hsa-miR-33a-5p	PCAT6	0.0667626	0.000298213
hsa-miR-17-5p	FURIN	0.0682832	6.0326e-10
hsa-miR-141-3p	PRRG1	0.0769383	0
hsa-miR-141-3p	PRRG2	0.0621971	0
hsa-miR-141-3p	PRRG3	0.131609	0
hsa-miR-141-3p	PRRG4	0.0664391	0.00592717
hsa-miR-345-5p	AC021188.4	0.086382	0
hsa-miR-203a	AMIGO1	0.0860824	0
hsa-miR-142-5p	CUEDC1	0.0649038	0.0154979
hsa-miR-148b-5p	XPNPEP2	0.0589795	1.55641e-07
hsa-miR-20a-5p	CTD.2555C10.3	0.0943021	0
hsa-miR-15b-3p	RP11.669M16.2	0.0602153	0.0022267
hsa-miR-616-5p	RP11.3M1.1	0.0527624	0.00592717
hsa-miR-203a	LIMA1	0.0727274	0.000298213
hsa-miR-191-5p	NOS3	0.0717551	0
hsa-miR-767-5p	RP11.1260E13.4	0.0673055	0.000106372
hsa-miR-767-5p	AC007255.8	0.0696363	0
hsa-miR-141-3p	RP11.1055B8.1	0.0686988	0.0022267
hsa-miR-616-5p	HBA2	0.0716453	0
hsa-miR-493-3p	CEP250	0.0796114	0
hsa-miR-4501	SOGA1	0.0682825	0.000298213
hsa-miR-200b-3p	LAMA1	0.089651	0
hsa-miR-200b-3p	LAMA2	0.0762223	0.00082195
hsa-miR-200b-3p	LAMA4	0.107627	0
hsa-miR-3613-5p	AC069513.4	0.0627918	0.0154979
hsa-miR-618	MSANTD3	0.0719209	0
hsa-miR-200b-3p	LAMB1	0.0822981	0
hsa-miR-200b-3p	LAMB3	0.0751181	6.0326e-10
hsa-miR-141-3p	GPAT3	0.073797	0.00592717
hsa-miR-200b-3p	LAMC1	0.0791909	0
hsa-miR-454-5p	CTD.2292P10.4	0.0664985	6.0326e-10
hsa-miR-301a-5p	RP11.321G12.1	0.0793012	0
hsa-miR-3200-3p	MAMSTR	0.0700527	0
hsa-miR-708-5p	JAZF1	0.0721021	4.94673e-08
hsa-miR-7-5p	AC011997.1	0.0641594	0
hsa-miR-3127-5p	DOCK3	0.0704127	0.0022267
hsa-miR-96-5p	TRBV3.1	0.0686446	0
hsa-miR-592	TRAV29DV5	0.0782535	0
hsa-miR-3664-5p	ADRB1	0.0611009	0.000106372
hsa-miR-3664-5p	ADRB2	0.0784466	0
hsa-miR-887-3p	DUSP6	0.0779012	0
hsa-miR-887-3p	DUSP7	0.0778058	0
hsa-miR-331-3p	PTOV1	0.0662613	0.0022267
hsa-miR-590-5p	LANCL3	0.0830189	0
hsa-miR-362-3p	CTD.2589H19.6	0.0807994	0
hsa-miR-20a-5p	CTC.260F20.3	0.14423	0
hsa-miR-191-5p	NONO	0.0734543	1.20652e-09
hsa-miR-425-5p	PDLIM1P4	0.0805385	0
hsa-miR-7-1-3p	SSSCA1	0.0752761	0
hsa-miR-3682-3p	TEX15	0.0579905	0.00592717
hsa-miR-592	PRICKLE1	0.107622	0
hsa-miR-106b-5p	AAED1	0.0901183	0
hsa-miR-301a-3p	SPTB	0.0791257	0
hsa-miR-3682-3p	TEX30	0.0797931	0
hsa-miR-190b	CSF2RA	0.0937111	0
hsa-miR-106b-5p	RP11.732A21.3	0.0803225	1.55641e-07
hsa-miR-345-5p	NLRP13	0.0680671	0
hsa-miR-4677-3p	ABCG1	0.0876494	0
hsa-miR-4677-3p	ABCG2	0.0928766	0
hsa-miR-7706	UNC5A	0.0756615	0
hsa-miR-142-3p	TNNT1	0.0716563	0
hsa-miR-142-3p	TNNT3	0.0750214	4.80195e-07
hsa-miR-342-3p	MMEL1	0.0936482	0
hsa-miR-301a-3p	SPP1	0.0624631	0.0022267
hsa-miR-200a-3p	HUNK	0.0744578	3.73134e-05
hsa-miR-671-5p	HPCAL1	0.0792584	0
hsa-miR-1277-3p	IGF2.AS	0.0924742	0
hsa-miR-628-5p	SUPT16H	0.114025	0
hsa-miR-18a-5p	WFDC21P	0.133247	0
hsa-miR-141-3p	RP11.282I1.1	0.0706709	3.73134e-05
hsa-miR-345-5p	AC092162.1	0.081411	0
hsa-miR-4677-3p	ABCC8	0.10171	0
hsa-miR-3200-3p	RP11.887P2.3	0.0866072	0
hsa-miR-4677-3p	ABCE1	0.0768305	0.000298213
hsa-miR-181b-3p	EAF1	0.0872549	0
hsa-miR-3170	CLEC9A	0.0728279	0
hsa-let-7g-3p	RP11.259O2.1	0.0719445	0
hsa-miR-4677-3p	ABCF1	0.0995128	0
hsa-miR-4677-3p	ABCF2	0.0811701	3.73134e-05
hsa-miR-425-5p	ADRA1A	0.0656493	0.00082195
hsa-miR-454-3p	TCEAL2	0.0725349	6.0326e-10
hsa-miR-454-3p	TCEAL5	0.114996	0
hsa-miR-454-3p	TCEAL7	0.142411	0
hsa-miR-331-3p	PTPN4	0.0581672	4.37122e-06
hsa-miR-200c-5p	THSD1	0.0728914	4.80195e-07
hsa-miR-342-5p	SYNDIG1L	0.0757059	0
hsa-miR-151a-5p	RP11.22C11.1	0.0776968	0
hsa-miR-151a-5p	RP11.22C11.2	0.14546	0
hsa-miR-200c-5p	THSD4	0.0872354	0
hsa-miR-191-5p	PGM5P4	0.0646038	0
hsa-miR-1229-3p	CHCHD4	0.0613903	0.0022267
hsa-miR-20a-5p	MYRIP	0.0946848	0
hsa-miR-4677-3p	ABCA3	0.0895411	0
hsa-miR-18a-5p	CYP1B1	0.0722791	0
hsa-miR-4677-3p	ABCA8	0.0669807	1.20652e-09
hsa-miR-128-3p	CNIH2	0.075351	0.0397931
hsa-miR-1254	BYSL	0.0648678	0
hsa-miR-3677-5p	RP11.674E16.4	0.0559298	0
hsa-miR-191-5p	ARGLU1	0.0702617	0
hsa-miR-887-3p	HOXA10.AS	0.0838951	0
hsa-miR-146a-3p	GAS2L3	0.0680997	1.55641e-07
hsa-miR-148b-5p	TARSL2	0.07595	0
hsa-miR-184	AC007255.8	0.121451	0
hsa-miR-616-5p	HCCS	0.0851698	0
hsa-miR-4668-3p	DTX1	0.0828741	0
hsa-miR-4668-3p	DTX2	0.0855962	0
hsa-miR-629-3p	LA16c.360A4.1	0.0589845	0.0022267
hsa-miR-184	ELOVL2	0.0703159	0
hsa-miR-184	ELOVL3	0.0787132	4.82608e-09
hsa-miR-184	ELOVL4	0.115505	0
hsa-miR-3913-5p	DHX30	0.0815665	0
hsa-miR-181b-5p	ADAMTS6	0.0731539	0.00082195
hsa-miR-181b-5p	ADAMTS7	0.0895789	0
hsa-miR-155-5p	RP11.115H18.1	0.0676688	6.0326e-10
hsa-miR-301b	ZFAND6	0.0663541	0
hsa-miR-191-5p	CLCA4	0.0790648	0
hsa-miR-191-5p	NRN1	0.132501	0
hsa-miR-15b-3p	MIR100HG	0.185262	0
hsa-miR-342-3p	TMEM220.AS1	0.102354	0
hsa-miR-454-3p	AC000403.4	0.088069	0
hsa-miR-7-1-3p	RASL10A	0.0654291	0.000106372
hsa-miR-7-1-3p	RASL11A	0.084185	0
hsa-miR-191-5p	NRP1	0.0615656	0.00592717
hsa-miR-340-3p	ESCO2	0.0674685	1.28754e-05
hsa-miR-20b-5p	NECAB1	0.0805726	0
hsa-miR-3065-5p	HAND2	0.083755	0
hsa-miR-301a-3p	CD3EAP	0.183462	0
hsa-miR-203b-3p	COL10A1	0.0667482	1.46049e-06
hsa-miR-96-5p	TRBV6.1	0.0711677	1.28754e-05
hsa-miR-96-5p	TRBV6.5	0.0955078	0
hsa-miR-33b-5p	TACR1	0.122341	0
hsa-miR-17-5p	OXCT1	0.105988	0
hsa-miR-4501	SOCS2	0.048396	0.000106372
hsa-miR-181a-5p	BRICD5	0.0824836	0
hsa-miR-191-5p	NSG1	0.0963016	0
hsa-miR-190b	NOXA1	0.111014	0
hsa-miR-188-3p	MRFAP1	0.0678523	0.00082195
hsa-miR-431-5p	HMCN1	0.11793	0
hsa-miR-431-5p	HMCN2	0.0593259	1.28754e-05
hsa-miR-1248	STRIP1	0.0615022	0.00592717
hsa-miR-590-3p	HERPUD2	0.0673849	1.20652e-09
hsa-miR-877-5p	RP11.705C15.2	0.0650806	1.20652e-09
hsa-miR-877-5p	RP11.705C15.3	0.0601811	0.000106372
hsa-miR-191-5p	NSMF	0.0874807	0
hsa-miR-130b-3p	AC009227.2	0.061829	1.56848e-08
hsa-miR-1277-3p	PHF20L1	0.0684724	1.28754e-05
hsa-miR-17-3p	H2AFY2	0.0693369	0
hsa-miR-3913-5p	HMGN2P15	0.0675377	0
hsa-miR-301a-3p	SQLE	0.129086	0
hsa-miR-342-3p	WBSCR17	0.0697818	1.56848e-08
hsa-miR-3065-5p	ZFPM2	0.0759708	0
hsa-miR-590-3p	RP11.504G3.2	0.0693774	4.37122e-06
hsa-miR-22-5p	GLIPR2	0.0693815	0
hsa-miR-4326	MCRIP1	0.0622981	0.0154979
hsa-miR-17-5p	G6PC3	0.0872447	0
hsa-miR-191-3p	TMEM200B	0.0778405	0
hsa-miR-767-5p	FEM1AP2	0.0558474	4.94673e-08
hsa-miR-141-3p	ARID5B	0.0683518	0
hsa-miR-149-5p	FZD10.AS1	0.0700238	1.55641e-07
hsa-miR-93-5p	FBLIM1	0.0784795	1.28754e-05
hsa-miR-181c-3p	ZFPM2	0.0674742	4.82608e-09
hsa-miR-3928-3p	LEAP2	0.0679288	6.0326e-10
hsa-miR-3677-3p	APITD1	0.0747065	3.73134e-05
hsa-miR-191-5p	PGM2L1	0.0727135	0.000106372
hsa-miR-17-3p	TONSL	0.145684	0
hsa-miR-5695	TRIM29	0.0567919	0.0397931
hsa-miR-3682-3p	TMSB10	0.0754215	0
hsa-miR-155-5p	CYP39A1	0.0787785	0
hsa-miR-5695	TRIM37	0.0825292	0
hsa-miR-203a	ECE1	0.0689198	0.000106372
hsa-miR-203a	ECE2	0.0728033	0
hsa-miR-18a-5p	CTC.523E23.3	0.0844461	0
hsa-miR-362-3p	AC016734.2	0.0713267	0
hsa-miR-3662	PTBP1	0.0703419	0.0022267
hsa-miR-181c-3p	ZFP41	0.0716661	1.55641e-07
hsa-miR-616-5p	HDGF	0.0618453	1.28754e-05
hsa-miR-96-5p	TRBV5.1	0.077604	0
hsa-miR-96-5p	TRBV5.4	0.0650164	3.73134e-05
hsa-miR-96-5p	TRBV5.5	0.0572656	0
hsa-miR-96-5p	TRBV5.6	0.064423	0
hsa-miR-4442	AC093838.4	0.0714788	0.00592717
hsa-miR-105-5p	RP11.1069G10.1	0.0608494	0.000298213
hsa-miR-105-5p	RP11.1069G10.2	0.0756402	0
hsa-miR-3678-5p	RP4.673D20.3	0.0701279	0
hsa-miR-191-5p	NQO1	0.068195	1.55641e-07
hsa-miR-1307-5p	CTD.2026K11.4	0.0631914	0.000298213
hsa-miR-1307-5p	CTD.2026K11.6	0.0795033	0
hsa-miR-190b	NOVA1	0.182451	0
hsa-miR-1254	IQGAP2	0.0780832	0
hsa-miR-3677-5p	hsa-miR-7705	0.0649661	3.73134e-05
hsa-miR-3682-3p	LURAP1L	0.0794062	0
hsa-miR-21-3p	MFSD4A	0.073076	0
hsa-miR-200c-5p	RP5.1009E24.8	0.0781306	0.000298213
hsa-miR-3150b-3p	CST9	0.0701632	3.73134e-05
hsa-miR-4724-5p	hsa-miR-503-5p	0.070581	0.000106372
hsa-miR-342-3p	MMGT1	0.0772888	0
hsa-miR-191-5p	NRG1	0.0893127	0
hsa-miR-191-5p	NRG2	0.135497	0
hsa-miR-130b-3p	EEF1A2	0.0986876	0
hsa-miR-616-5p	SETP14	0.0817495	0
hsa-miR-15b-3p	RP11.307C18.1	0.0582299	0.0154979
hsa-miR-99b-3p	RN7SKP239	0.0655158	1.55641e-07
hsa-miR-3065-5p	RP11.175K6.1	0.0776617	6.0326e-10
hsa-miR-3065-5p	RP11.175K6.2	0.0757299	0
hsa-miR-345-5p	PECAM1	0.067057	0
hsa-miR-4501	CTD.2005H7.2	0.0605418	3.73134e-05
hsa-miR-4677-5p	CAPN10	0.0611972	1.28754e-05
hsa-miR-130b-3p	EEF1E1	0.0851687	0
hsa-miR-4664-5p	SCAF4	0.0603563	0.0397931
hsa-miR-877-5p	RP11.54O7.16	0.0741445	0
hsa-miR-877-5p	RP11.54O7.17	0.0657686	0
hsa-miR-887-3p	CTC.215O4.4	0.0674438	1.56848e-08
hsa-miR-616-5p	HECA	0.0694316	0.0154979
hsa-miR-301a-3p	SS18	0.0661957	1.28754e-05
hsa-miR-21-3p	RP11.712B9.2	0.0764288	0
hsa-miR-301a-3p	SRPX	0.0830356	0
hsa-miR-345-5p	FLJ16779	0.0871239	0
hsa-miR-142-3p	TNPO3	0.0771478	0
hsa-miR-142-3p	RP11.455F5.3	0.0722121	0
hsa-miR-142-3p	RP11.455F5.5	0.137656	0
hsa-miR-142-3p	RP11.455F5.6	0.0780554	0
hsa-miR-93-3p	RCN1P2	0.0576257	0.0022267
hsa-miR-191-5p	CLCN4	0.108557	0
hsa-miR-98-3p	SH3GLB2	0.0713646	0.0154979
hsa-miR-142-5p	RP11.568N6.1	0.0824301	0
hsa-miR-191-5p	NRAV	0.0794149	0
hsa-miR-148b-3p	MTMR4	0.0659079	0
hsa-miR-148b-3p	MTMR8	0.068282	4.94673e-08
hsa-miR-1307-3p	RP3.443C4.2	0.0702855	0
hsa-miR-191-5p	NRDC	0.0671586	4.37122e-06
hsa-miR-141-3p	GPD1L	0.0796528	1.55641e-07
hsa-miR-33a-5p	AP000892.6	0.0744966	0
hsa-miR-301a-3p	STK3	0.080731	0
hsa-miR-4638-3p	PLEKHJ1	0.0867871	0
hsa-miR-500b-3p	BIRC5	0.0706796	0
hsa-miR-200c-5p	NCAPG2	0.0615306	0
hsa-miR-7-5p	hsa-miR-32-3p	0.0818349	0
hsa-miR-545-5p	DERL1	0.0714797	0
hsa-miR-342-3p	TMPRSS12	0.110422	0
hsa-miR-342-3p	TMPRSS13	0.0852951	0
hsa-miR-7-5p	hsa-miR-32-5p	0.0579463	0.0154979
hsa-miR-181b-5p	FAM91A1	0.0659031	4.37122e-06
hsa-miR-4638-3p	PLEKHM2	0.068505	0
hsa-miR-3615	THA1P	0.0698317	0
hsa-miR-375	RIPPLY3	0.0733236	1.28754e-05
hsa-miR-20a-5p	LAPTM5	0.0649995	4.37122e-06
hsa-miR-149-5p	CTTNBP2	0.0695578	0.00082195
hsa-miR-4638-3p	PLEKHF1	0.0716633	0.0154979
hsa-miR-141-3p	RAMP2.AS1	0.0842419	4.37122e-06
hsa-miR-4638-3p	PLEKHG5	0.0860742	0
hsa-miR-191-5p	CLIC2	0.0798663	0
hsa-miR-191-5p	CLIC3	0.0709636	0.00082195
hsa-miR-191-5p	CLIC6	0.0887613	0
hsa-miR-4638-3p	PLEKHH3	0.0723999	0
hsa-miR-616-5p	HEIH	0.0643979	6.0326e-10
hsa-miR-301a-3p	STIL	0.173328	0
hsa-miR-1254	CA5B	0.0755628	0
hsa-miR-301a-3p	STAM	0.0897549	0
hsa-miR-616-5p	HES4	0.0787926	0
hsa-miR-616-5p	HES7	0.0748928	0.00082195
hsa-miR-3922-3p	PDE6G	0.0619518	0.0154979
hsa-miR-1301-3p	RP11.133F8.2	0.0599379	0
hsa-miR-301a-3p	STC2	0.0876912	0
hsa-miR-98-5p	PRICKLE2	0.0916678	0
hsa-miR-155-5p	RP11.132F7.2	0.0784531	0
hsa-miR-191-5p	CLIP4	0.114167	0
hsa-miR-149-5p	FOLH1	0.0693929	0
hsa-miR-21-3p	CTC.559E9.1	0.0880964	0
hsa-miR-21-3p	CTC.559E9.5	0.0711303	4.80195e-07
hsa-miR-21-3p	CTC.559E9.6	0.118243	0
hsa-miR-4638-3p	PLEKHO1	0.0629559	0.00592717
hsa-miR-4638-3p	PLEKHO2	0.0645853	0.0022267
hsa-miR-200b-3p	LAIR1	0.0861608	0
hsa-miR-200b-3p	LAIR2	0.0667164	4.37122e-06
hsa-miR-1254	RFX3.AS1	0.0670131	4.37122e-06
hsa-miR-4724-5p	ROR1	0.0822901	0
hsa-miR-301a-3p	STAC	0.126047	0
hsa-miR-190b	HS3ST1	0.164764	0
hsa-miR-17-5p	MEIS3P1	0.0997653	0
hsa-miR-17-5p	MEIS3P2	0.0996199	0
hsa-miR-190b	HS3ST4	0.0688423	0
hsa-miR-331-3p	YWHAB	0.0947933	0
hsa-miR-331-3p	YWHAG	0.0871566	0
hsa-miR-196a-5p	YEATS2	0.0880461	0
hsa-miR-196a-5p	YEATS4	0.0736134	0
hsa-miR-331-3p	YWHAZ	0.0871639	0
hsa-miR-142-3p	VTI1BP1	0.0612096	0.000298213
hsa-miR-92b-3p	ATOH8	0.0667276	3.73134e-05
hsa-miR-18a-5p	CYP4V2	0.123776	0
hsa-miR-142-5p	FTLP2	0.0733228	1.46049e-06
hsa-miR-142-5p	FTLP3	0.0711585	4.80195e-07
hsa-miR-590-5p	RP11.173C1.1	0.1198	0
hsa-miR-616-5p	RILPL1	0.0788092	0
hsa-miR-616-5p	RILPL2	0.0684514	0
hsa-miR-877-5p	CA5BP1	0.0962003	0
hsa-miR-149-5p	FOLR1	0.0684119	4.37122e-06
hsa-miR-96-5p	RP11.506M12.1	0.0719883	4.80195e-07
hsa-miR-615-3p	LRRC74A	0.0660079	1.46049e-06
hsa-miR-191-3p	AC004381.6	0.076789	0
hsa-miR-616-5p	HEYL	0.0619284	0.0022267
hsa-miR-185-3p	WWP1	0.0679481	0.000106372
hsa-miR-98-3p	LRIG1	0.0815507	0
hsa-miR-615-3p	LRRC75B	0.0750365	0.000106372
hsa-miR-107	LMNTD2	0.0967027	0
hsa-miR-301a-3p	SSPN	0.0901786	0
hsa-miR-301a-3p	SSPO	0.0598069	4.94673e-08
hsa-miR-1229-3p	hsa-miR-1277-3p	0.0746215	0
hsa-miR-301a-3p	SSR1	0.0728545	0
hsa-miR-148b-5p	RP11.325I22.3	0.0690396	6.0326e-10
hsa-miR-130b-3p	CD3EAP	0.147634	0
hsa-miR-93-3p	TONSL	0.101804	0
hsa-miR-18a-5p	CYP4F2	0.0733282	0
hsa-miR-18a-5p	CYP4F8	0.127746	0
hsa-miR-628-5p	HLA.C	0.0827756	0
hsa-miR-628-5p	HLA.E	0.0663591	1.20652e-09
hsa-miR-628-5p	HLA.F	0.0819508	0
hsa-miR-628-5p	HLA.H	0.0719004	0
hsa-miR-628-5p	HLA.K	0.0706078	0
hsa-miR-191-5p	B3GNT5	0.133535	0
hsa-miR-191-5p	B3GNT7	0.0816239	0
hsa-miR-191-5p	NKG7	0.0706839	0.000106372
hsa-miR-338-3p	DEPDC7	0.0987107	0
hsa-miR-155-5p	NIPAL4	0.125786	0
hsa-miR-141-3p	PROS1	0.177614	0
hsa-miR-191-5p	TUBGCP5	0.069493	0
hsa-miR-93-5p	OXLD1	0.0739587	0
hsa-miR-301a-3p	SUN1	0.0561446	0.0154979
hsa-miR-3922-3p	U73166.2	0.0601046	0.00592717
hsa-miR-887-3p	RP11.923I11.6	0.0641484	0.00592717
hsa-miR-141-3p	PROX1	0.119266	0
hsa-miR-142-5p	RP3.443C4.2	0.0740711	0
hsa-miR-148b-3p	CEACAM20	0.065051	0
hsa-miR-3065-3p	CRYL1	0.0711328	0
hsa-miR-2115-5p	HPN.AS1	0.057735	0.00082195
hsa-miR-96-5p	IFT22	0.132891	0
hsa-miR-190b	GDF5OS	0.0635078	0
hsa-miR-149-5p	RP11.479J7.2	0.0691626	1.28754e-05
hsa-miR-96-5p	IFT43	0.0717496	0.000106372
hsa-miR-191-5p	MIR568	0.0810851	0
hsa-miR-4766-3p	RP11.107I14.2	0.0818823	0
hsa-miR-301a-5p	EFR3A	0.0853691	0
hsa-miR-301a-5p	EFR3B	0.0826881	6.0326e-10
hsa-miR-148b-3p	MTFR1	0.0684273	3.73134e-05
hsa-miR-148b-3p	MTFR2	0.0763137	1.20652e-09
hsa-miR-301a-5p	NICN1	0.100816	0
hsa-miR-191-5p	NKD2	0.0864802	0
hsa-miR-3065-3p	CRYAB	0.0638575	0.00082195
hsa-miR-155-5p	POMGNT1	0.0957021	0
hsa-miR-155-5p	POMGNT2	0.0778279	0
hsa-miR-4724-5p	RPS6	0.106969	0
hsa-miR-96-5p	IFT88	0.0693203	0
hsa-miR-18a-5p	CYP4Z1	0.148582	0
hsa-miR-191-3p	RABGAP1	0.0664704	1.20652e-09
hsa-miR-190b	AC073410.1	0.068117	1.46049e-06
hsa-miR-4668-3p	RP11.106D4.2	0.0879809	0
hsa-let-7g-3p	RP11.932O9.8	0.0659575	0.00592717
hsa-let-7g-3p	RP11.932O9.9	0.0714351	1.46049e-06
hsa-miR-4724-5p	RPN2	0.102645	0
hsa-miR-141-3p	PROCR	0.0965574	0
hsa-miR-3170	CDK12	0.0690511	4.94673e-08
hsa-miR-3170	CDK13	0.0885505	0
hsa-miR-188-5p	RP11.47A8.5	0.131588	0
hsa-miR-3170	CDK19	0.0603069	0.0022267
hsa-miR-196a-5p	GRAMD2	0.0957464	0
hsa-miR-196a-5p	GRAMD3	0.124926	0
hsa-miR-3170	CDK20	0.0787472	0
hsa-miR-155-3p	UBAP1L	0.0603299	4.94673e-08
hsa-miR-340-5p	RP4.598P13.1	0.056245	3.73134e-05
hsa-miR-33a-5p	PCGF6	0.0740944	0
hsa-miR-21-5p	PCYT1B	0.0711901	0
hsa-miR-181c-3p	FAAP100	0.0745901	1.20652e-09
hsa-miR-190b	NOTUM	0.11079	0
hsa-miR-21-5p	LTBP2	0.106297	0
hsa-miR-191-5p	RP11.247C2.2	0.074593	0
hsa-miR-196a-5p	FLVCR2	0.0822203	0
hsa-miR-301a-3p	STX3	0.105051	0
hsa-miR-454-3p	IQGAP2	0.0707692	0
hsa-miR-454-3p	IQGAP3	0.130466	0
hsa-miR-1254	CAV1	0.10144	0
hsa-miR-1254	CAV2	0.0822604	0
hsa-miR-4724-5p	RPL3	0.0983955	0
hsa-miR-4724-5p	RPL4	0.0934633	0
hsa-miR-4724-5p	RPL5	0.117612	0
hsa-miR-4724-5p	RPL6	0.0807389	0
hsa-miR-181c-3p	ZFHX4	0.0674935	4.37122e-06
hsa-miR-4724-5p	RPL9	0.0673013	0
hsa-miR-93-3p	TOP2A	0.168369	0
hsa-miR-301a-3p	XXbac.BPG299F13.17	0.0808686	0
hsa-miR-4638-3p	PLEKHA4	0.0707264	0
hsa-miR-4638-3p	PLEKHA8	0.0675	0.000106372
hsa-miR-590-5p	CRTAP	0.10921	0
hsa-miR-3913-5p	MKI67	0.0768633	0.000106372
hsa-miR-590-5p	CRTC3	0.0854129	1.20652e-09
hsa-miR-106a-5p	MFSD2B	0.0697861	1.20652e-09
hsa-miR-17-3p	TOMM5	0.114134	0
hsa-miR-92b-5p	MIR99AHG	0.0626308	0
hsa-miR-148b-5p	GALNT10	0.0627413	4.80195e-07
hsa-miR-148b-5p	GALNT11	0.067537	1.56848e-08
hsa-miR-148b-5p	GALNT12	0.0776391	0
hsa-miR-148b-5p	GALNT15	0.0977525	0
hsa-miR-148b-5p	GALNT18	0.0743238	1.20652e-09
hsa-miR-106a-5p	MFSD4A	0.0708854	0.000106372
hsa-miR-887-3p	DUOX2	0.0904572	0
hsa-miR-937-3p	GRIN2A	0.0646207	4.37122e-06
hsa-miR-200c-5p	NCAPD2	0.150524	0
hsa-miR-200c-5p	NCAPD3	0.0756842	0
hsa-miR-493-5p	ITIH3	0.0690754	0
hsa-miR-493-5p	ITIH5	0.0700245	0.0397931
hsa-miR-625-5p	RARRES3	0.0619003	0.000298213
hsa-miR-200b-5p	UBASH3A	0.0707267	0.0154979
hsa-miR-3651	hsa-miR-454-5p	0.0895925	0
hsa-miR-191-5p	NNMT	0.107727	0
hsa-miR-651-5p	SMPD4P1	0.0626413	0
hsa-miR-301a-3p	SVOP	0.0573296	0.00592717
hsa-miR-3065-5p	CTD.2555A7.2	0.0741229	1.20652e-09
hsa-miR-148a-3p	RP11.404F10.2	0.0643356	0
hsa-miR-769-5p	POLD1	0.0647328	4.94673e-08
hsa-miR-769-5p	POLD2	0.0700204	0
hsa-miR-105-5p	C17orf96	0.0610383	0
hsa-miR-105-5p	C17orf97	0.0741657	0
hsa-miR-18a-5p	CYP2A6	0.131051	0
hsa-miR-18a-5p	CYP2A7	0.109571	0
hsa-miR-17-5p	OXGR1	0.147159	0
hsa-miR-431-5p	HMGA2	0.0743064	1.20652e-09
hsa-miR-769-5p	POLG2	0.0763922	1.28754e-05
hsa-miR-766-3p	RSPH1	0.0798009	4.80195e-07
hsa-miR-203b-3p	COL14A1	0.117768	0
hsa-miR-17-5p	CTD.2540F13.2	0.0949268	0
hsa-miR-3651	hsa-miR-454-3p	0.075965	0
hsa-miR-937-3p	ITPR1	0.0901511	0
hsa-miR-4664-5p	RP11.333I13.1	0.0687021	0
hsa-miR-19a-3p	RP11.597D13.7	0.0853383	0
hsa-miR-454-3p	AC011239.2	0.0714425	0
hsa-miR-1224-5p	DLGAP3	0.0658935	0.000298213
hsa-miR-33a-5p	PCDH1	0.0665961	0.0397931
hsa-miR-148b-3p	IGDCC4	0.108364	0
hsa-miR-149-5p	ORAI1	0.0723175	1.20652e-09
hsa-miR-103a-2-5p	AC092162.1	0.0681971	0.0154979
hsa-miR-149-5p	ORAI3	0.0980463	0
hsa-miR-2115-5p	LINC01091	0.061533	0.0154979
hsa-miR-2115-5p	LINC01093	0.0773842	0
hsa-miR-183-3p	RP11.303E16.2	0.0762013	0
hsa-miR-105-5p	C17orf53	0.0985844	0
hsa-miR-105-5p	C17orf58	0.064843	0
hsa-miR-6501-5p	CTD.2595P9.4	0.0698703	0
hsa-miR-331-3p	GRASP	0.183038	0
hsa-miR-183-5p	IFT81	0.0730138	0.00082195
hsa-miR-3200-3p	TDRD1	0.0661145	1.55641e-07
hsa-miR-3200-3p	TDRD3	0.0684485	1.46049e-06
hsa-miR-2115-5p	LINC01105	0.0930607	0
hsa-miR-141-3p	PRPF6	0.0886709	0
hsa-miR-4724-5p	RMI1	0.0559932	1.28754e-05
hsa-miR-191-5p	NOB1	0.0669523	1.20652e-09
hsa-miR-493-5p	AC006946.16	0.0712952	0
hsa-miR-141-3p	PRPH2	0.112953	0
hsa-miR-192-5p	AC142472.6	0.06316	0.0397931
hsa-miR-191-5p	NOD1	0.121666	0
hsa-miR-148b-5p	hsa-miR-301b	0.125496	0
hsa-miR-3677-5p	CS	0.0764443	0
hsa-miR-3677-3p	SNHG1	0.062111	0.0154979
hsa-miR-3677-3p	SNHG6	0.0644816	0
hsa-miR-3677-3p	SNHG8	0.0817469	0
hsa-miR-18a-3p	LANCL3	0.114525	0
hsa-miR-210-3p	LMOD1	0.111513	0
hsa-miR-3682-3p	RP3.443C4.2	0.0887217	0
hsa-miR-181b-3p	DERL1	0.0775251	0
hsa-miR-187-3p	BEX1	0.0699003	0
hsa-miR-3677-5p	F3	0.06699	1.20652e-09
hsa-miR-18a-5p	CYP2F1	0.0857239	0
hsa-miR-3922-3p	PDCD1	0.0741177	0
hsa-miR-4442	PXDC1	0.0652415	1.56848e-08
hsa-let-7d-5p	MAP3K13	0.0856393	0
hsa-miR-6842-3p	hsa-miR-301a-3p	0.0721824	1.55641e-07
hsa-miR-345-5p	BTF3L4P2	0.0799772	0
hsa-miR-210-3p	DONSON	0.149098	0
hsa-miR-181b-3p	EDF1	0.0730075	0
hsa-miR-590-5p	RP3.428L16.2	0.139959	0
hsa-miR-18a-5p	CYP2B6	0.0726761	0
hsa-miR-3150b-3p	CYCS	0.085593	0
hsa-miR-301a-3p	SV2B	0.0719966	0.000298213
hsa-miR-301b	MTFP1	0.0717844	0.00592717
hsa-miR-130b-5p	HCFC1R1	0.0718347	0
hsa-miR-301b	MTFR1	0.137264	0
hsa-miR-301b	MTFR2	0.20112	0
hsa-miR-20a-5p	RP11.654E17.2	0.0767319	0
hsa-miR-3615	THAP7	0.0666653	1.20652e-09
hsa-miR-421	RALGPS1	0.0781392	0
hsa-miR-421	RALGPS2	0.10875	0
hsa-miR-149-3p	TICRR	0.0625887	0
hsa-miR-18a-5p	CYP3A5	0.102055	0
hsa-miR-18a-5p	CYP3A7	0.0989803	0
hsa-miR-93-3p	TOR1A	0.0733015	3.73134e-05
hsa-miR-105-5p	UCK2	0.0786163	0
hsa-miR-3940-5p	H2AFZ	0.0835534	0
hsa-miR-93-5p	C9orf152	0.0774788	0
hsa-miR-93-5p	C9orf163	0.0753661	0
hsa-miR-141-3p	PRR13	0.0886177	0
hsa-miR-3922-3p	RP11.452C13.1	0.0646318	1.28754e-05
hsa-miR-141-3p	PRR15	0.082386	0
hsa-miR-141-3p	PRR19	0.0639522	4.94673e-08
hsa-miR-191-5p	NME6	0.0935082	0
hsa-miR-191-5p	NME8	0.054341	0
hsa-let-7g-3p	PUS7L	0.0821485	0
hsa-miR-141-3p	PRR26	0.0711719	6.0326e-10
hsa-miR-181b-3p	DESI2	0.0802284	0
hsa-miR-183-5p	IFT22	0.129136	0
hsa-miR-141-3p	PRR36	0.0712531	0
hsa-miR-1301-3p	AL035610.1	0.108092	0
hsa-miR-191-3p	DEPDC1B	0.0890124	0
hsa-miR-455-3p	GPATCH1	0.0720535	0.0154979
hsa-miR-421	RP11.107I14.2	0.0764362	0
hsa-miR-18a-5p	CYP2U1	0.0580799	3.73134e-05
hsa-miR-33b-3p	AC090945.1	0.0606871	0.0154979
hsa-miR-130b-3p	PIK3C3	0.0730136	0
hsa-miR-203a	GRAMD3	0.0736201	0
hsa-miR-2115-5p	LINC01213	0.065092	0
hsa-miR-616-5p	HIC1	0.14788	0
hsa-let-7g-3p	CTD.2639E6.9	0.081126	0
hsa-miR-590-3p	ZMIZ2	0.0813314	0
hsa-miR-92b-3p	SYT14	0.0615784	0.0397931
hsa-miR-92b-3p	SYT17	0.0620215	0.0154979
hsa-miR-148b-3p	MTIF2	0.0812356	0
hsa-miR-93-5p	C9orf106	0.0903374	0
hsa-miR-493-5p	ITGA1	0.0839835	0
hsa-miR-493-5p	ITGA3	0.0772587	0
hsa-miR-493-5p	ITGA5	0.154467	0
hsa-miR-493-5p	ITGA8	0.117473	0
hsa-miR-181b-3p	ECT2	0.0812386	0
hsa-miR-21-5p	RP11.723O4.6	0.071125	4.37122e-06
hsa-miR-93-5p	C9orf114	0.0710026	0
hsa-miR-301a-5p	CLASRP	0.0852859	0
hsa-miR-105-5p	UBR1	0.0631076	0
hsa-miR-105-5p	UBR7	0.0699927	4.80195e-07
hsa-miR-3065-5p	RP11.132F7.2	0.0623304	0.00592717
hsa-miR-2115-5p	LINC01269	0.0667133	0
hsa-miR-4724-5p	RNF4	0.0605017	0.00592717
hsa-miR-3200-3p	RALGPS1	0.0723518	4.82608e-09
hsa-miR-3200-3p	RALGPS2	0.096159	0
hsa-miR-34b-5p	CXCL8	0.0690998	1.46049e-06
hsa-miR-629-3p	MICALL2	0.086397	0
hsa-miR-210-3p	LMNB1	0.166107	0
hsa-miR-210-3p	LMNB2	0.0799292	0
hsa-miR-93-5p	C9orf142	0.152156	0
hsa-miR-425-5p	CYTH3	0.078986	0.00592717
hsa-miR-181b-3p	ECH1	0.0776562	0
hsa-miR-191-5p	NMT1	0.0684244	0.0397931
hsa-miR-191-5p	NMT2	0.10367	0
hsa-miR-301a-5p	CLASP1	0.0634665	0
hsa-miR-940	RP11.823E8.3	0.0806752	0
hsa-miR-503-5p	DNMT3B	0.0664856	0
hsa-miR-4746-5p	AJAP1	0.0643876	3.73134e-05
hsa-miR-18a-3p	RP11.572M11.3	0.0945068	0
hsa-miR-18a-3p	RP11.572M11.4	0.0878094	0
hsa-miR-196a-5p	AMIGO1	0.0843901	0
hsa-miR-4724-5p	RND3	0.061685	0
hsa-miR-493-5p	ITGB1	0.0853198	0
hsa-miR-493-5p	ITGB3	0.0733821	0
hsa-miR-493-5p	ITGB8	0.0747098	0
hsa-miR-887-3p	DCBLD2	0.0740705	0
hsa-miR-17-5p	RP11.1193F23.1	0.0993179	0
hsa-miR-16-1-3p	VWCE	0.0601606	4.82608e-09
hsa-miR-130b-3p	PIK3R1	0.0826346	0
hsa-miR-4668-3p	RP1.292L20.3	0.0836419	4.82608e-09
hsa-miR-96-5p	RP11.588K22.2	0.0770457	0.0022267
hsa-miR-98-3p	COX5A	0.0765312	0
hsa-miR-191-5p	RP11.89K11.1	0.116064	0
hsa-miR-148b-3p	MTCH2	0.0785914	0
hsa-miR-331-5p	RP11.196G11.6	0.0728019	3.73134e-05
hsa-miR-16-2-3p	TMEM201	0.0856949	0
hsa-miR-16-2-3p	TMEM206	0.0731032	0
hsa-miR-16-2-3p	TMEM210	0.06295	3.73134e-05
hsa-miR-16-2-3p	TMEM215	0.0772631	0
hsa-miR-16-2-3p	TMEM218	0.0669741	0.000106372
hsa-miR-877-5p	AC004967.7	0.0679877	0.00082195
hsa-miR-16-2-3p	TMEM221	0.0838696	0
hsa-miR-16-2-3p	TMEM237	0.071254	0.00592717
hsa-miR-342-5p	MALRD1	0.086918	0
hsa-miR-16-2-3p	TMEM244	0.0705447	0.000298213
hsa-miR-16-2-3p	TMEM246	0.107173	0
hsa-miR-16-2-3p	TMEM252	0.102626	0
hsa-miR-16-2-3p	TMEM253	0.0774116	0
hsa-miR-149-5p	OR2W3	0.0623727	0.00082195
hsa-miR-188-5p	KIAA1328	0.0637055	0
hsa-miR-629-3p	CYP46A1	0.0599686	1.46049e-06
hsa-miR-877-5p	PGAM1	0.081448	0
hsa-miR-877-5p	PGAM5	0.125971	0
hsa-miR-15b-3p	PRKAR2A.AS1	0.103396	0
hsa-miR-18a-5p	CYP8B1	0.0835695	0
hsa-miR-877-5p	PGAP3	0.070806	1.20652e-09
hsa-miR-455-3p	ZNF529.AS1	0.0721852	4.94673e-08
hsa-miR-141-3p	IFNAR2	0.0782284	0
hsa-miR-15b-5p	B3GAT3	0.074055	0.0397931
hsa-miR-431-5p	SH2D3C	0.0655202	4.80195e-07
hsa-miR-130b-3p	ATF4P4	0.0761854	4.37122e-06
hsa-miR-196a-3p	FNDC4	0.0621062	1.28754e-05
hsa-miR-431-5p	SH2D4B	0.062654	0.0154979
hsa-miR-590-3p	IER3	0.0794991	0
hsa-miR-429	RPP38	0.062099	4.80195e-07
hsa-miR-4742-3p	HTR2A	0.0733998	0
hsa-miR-760	RP11.464C19.3	0.0527529	0.00082195
hsa-miR-191-5p	B3GAT1	0.1027	0
hsa-miR-188-5p	CITED1	0.0732529	0
hsa-miR-188-5p	CITED2	0.0540279	1.28754e-05
hsa-miR-21-3p	SLC9A3R1	0.06178	0
hsa-miR-141-3p	RP11.356I2.4	0.102364	0
hsa-miR-191-5p	MIR142	0.0876774	0
hsa-miR-937-3p	RP13.379L11.1	0.0560235	4.82608e-09
hsa-miR-342-5p	CTB.133G6.1	0.0857113	0
hsa-miR-3187-3p	TXNIP	0.0629595	4.37122e-06
hsa-miR-190b	RP11.864J10.4	0.0719725	0
hsa-miR-7-1-3p	PCSK1N	0.0740866	1.56848e-08
hsa-miR-3065-3p	DOCK10	0.0858486	4.82608e-09
hsa-miR-940	hsa-miR-628-5p	0.108301	0
hsa-miR-3065-3p	DOCK11	0.0862706	0
hsa-miR-96-5p	RP4.726N1.2	0.0589492	0.0154979
hsa-miR-98-3p	CORO6	0.0621806	0.0397931
hsa-miR-4724-5p	RBM7	0.0713602	0
hsa-miR-590-3p	IDUA	0.0599505	0
hsa-miR-3200-3p	MAMLD1	0.122336	0
hsa-miR-17-5p	AC010967.2	0.0707309	0
hsa-miR-4724-5p	RBP4	0.0641938	1.28754e-05
hsa-miR-4724-5p	RBP5	0.0669686	0
hsa-miR-191-5p	MIR126	0.0712455	0
hsa-miR-19a-3p	CERS2	0.0863766	0
hsa-miR-19a-3p	CERS4	0.0810985	0
hsa-miR-19a-3p	CERS5	0.0991795	0
hsa-miR-19a-3p	CERS6	0.1076	0
hsa-miR-16-2-3p	TMEM158	0.0704063	1.55641e-07
hsa-miR-338-3p	AC005152.3	0.063557	0
hsa-miR-151a-5p	LINC01297.1	0.0702352	0
hsa-miR-141-3p	CTD.2298J14.2	0.0995035	0
hsa-miR-190b	HEATR5B	0.0885782	0
hsa-miR-16-2-3p	TMEM171	0.0676972	0
hsa-miR-4724-5p	RBL1	0.0708411	0
hsa-miR-4724-5p	RBL2	0.0793906	0
hsa-miR-200b-3p	COLEC11	0.0688653	3.73134e-05
hsa-miR-16-2-3p	TMEM192	0.0756555	0
hsa-miR-1307-5p	LEMD1	0.0786395	0
hsa-miR-877-5p	PGBD5	0.105618	0
hsa-miR-191-3p	KIAA1143	0.108887	0
hsa-miR-429	RPP21	0.0828335	0
hsa-miR-429	RPP25	0.0695534	0.0397931
hsa-miR-3934-5p	IL15RA	0.0640229	0
hsa-miR-331-3p	PTH1R	0.0882712	0
hsa-miR-1254	BTG2	0.0818469	0
hsa-miR-155-5p	RP11.169D4.2	0.225608	0
hsa-miR-219b-3p	HSPA14	0.0653762	1.28754e-05
hsa-miR-331-3p	PTGS2	0.0723935	0
hsa-miR-590-3p	IFNG	0.120981	0
hsa-miR-4668-3p	BHLHE22	0.0744031	0
hsa-miR-3677-3p	ACTN1.AS1	0.0635225	1.56848e-08
hsa-miR-628-5p	hsa-miR-130b-5p	0.199676	0
hsa-miR-188-5p	SOCS1	0.0756346	0
hsa-miR-188-5p	SOCS2	0.0788761	0
hsa-miR-375	RP13.452N2.1	0.0927965	0
hsa-miR-151a-5p	RP5.1139B12.2	0.0675491	0
hsa-miR-4668-3p	BHLHE40	0.0615169	4.37122e-06
hsa-miR-16-2-3p	TMEM119	0.124368	0
hsa-miR-191-5p	NGDN	0.0627487	0.00082195
hsa-miR-16-2-3p	TMEM121	0.0729833	4.82608e-09
hsa-miR-3677-3p	AIF1L	0.0659497	0.0154979
hsa-miR-151a-5p	CTC.463A16.1	0.129819	0
hsa-miR-3200-3p	KANK2	0.104611	0
hsa-miR-3200-3p	KANK3	0.0962582	0
hsa-miR-16-2-3p	TMEM130	0.121236	0
hsa-miR-3682-3p	TFB1M	0.0701777	1.20652e-09
hsa-miR-181d-5p	PHF23	0.0653677	0.0154979
hsa-miR-301a-3p	SYT1	0.0653199	1.56848e-08
hsa-miR-191-5p	NGFR	0.0907751	0
hsa-miR-937-3p	UBE2V1	0.0726339	0
hsa-miR-937-3p	UBE2V2	0.170754	0
hsa-miR-301a-3p	SYT9	0.0715899	0
hsa-miR-188-5p	KIAA1456	0.0935647	0
hsa-miR-3682-3p	KCNE4	0.0946612	0
hsa-miR-141-3p	PRKCA	0.160515	0
hsa-miR-331-3p	PTGIR	0.0890801	0
hsa-miR-331-3p	PTGIS	0.0777316	0
hsa-miR-141-3p	PRKCE	0.0719106	4.82608e-09
hsa-miR-141-3p	PRKCH	0.0756952	0
hsa-miR-141-3p	PRKD1	0.144428	0
hsa-miR-301a-3p	SYN1	0.0698099	4.82608e-09
hsa-miR-301a-3p	SYN2	0.0879324	0
hsa-miR-141-3p	PRKD3	0.0893464	0
hsa-miR-190b	FOXD4L4	0.0836151	0
hsa-miR-33b-5p	AC109642.1	0.0684846	0
hsa-miR-301a-3p	SYNC	0.134105	0
hsa-miR-98-3p	COPZ2	0.0622686	4.80195e-07
hsa-miR-3682-3p	KCNG1	0.0918213	0
hsa-miR-20a-5p	KIF9.AS1	0.0716511	4.82608e-09
hsa-miR-3682-3p	KCNH1	0.0827261	6.0326e-10
hsa-miR-190b	NOP56	0.100359	0
hsa-miR-331-3p	PTGDS	0.092561	0
hsa-miR-190b	NOP58	0.148124	0
hsa-miR-342-5p	AC005082.12	0.103975	0
hsa-miR-141-3p	PRKG1	0.0844671	0
hsa-miR-141-3p	PRKG2	0.0662014	6.0326e-10
hsa-miR-340-3p	RP11.35O15.1	0.0560959	1.28754e-05
hsa-miR-454-5p	MAPRE1	0.0696786	4.80195e-07
hsa-miR-155-5p	CNN2P9	0.0669404	0.0022267
hsa-miR-3682-3p	KCNJ3	0.082827	0
hsa-miR-3682-3p	KCNJ4	0.0712691	0
hsa-miR-331-3p	PTGFR	0.0702698	0
hsa-miR-3682-3p	KCNK5	0.08814	0
hsa-miR-3682-3p	KCNK6	0.0812407	0
hsa-miR-190b	RP11.566E18.1	0.104766	0
hsa-miR-96-5p	RP11.523J2.1	0.063863	0
hsa-miR-17-5p	MAPKAPK5	0.0771133	1.56848e-08
hsa-miR-616-5p	GYG1	0.0754079	4.82608e-09
hsa-miR-301a-3p	SYF2	0.0673889	4.37122e-06
hsa-miR-455-3p	PTDSS1	0.0998457	0
hsa-miR-455-3p	PTDSS2	0.0770239	1.20652e-09
hsa-miR-651-5p	CHCHD2P9	0.0731342	0
hsa-miR-107	AC027601.1	0.0966705	0
hsa-miR-149-5p	OR2B6	0.0668413	1.56848e-08
hsa-let-7d-5p	RPL15	0.0639246	3.73134e-05
hsa-miR-3682-3p	KCNC2	0.0699924	0
hsa-miR-937-3p	UBE2E2	0.0699912	0.0154979
hsa-miR-4677-3p	C10orf2	0.075936	0
hsa-miR-196a-3p	C17orf51	0.0683072	0.0397931
hsa-miR-149-5p	PDE11A	0.067854	0
hsa-miR-937-3p	UBE2Q1	0.0661935	0
hsa-miR-4724-5p	RCN3	0.0681213	0
hsa-miR-616-5p	GYPC	0.0680456	4.80195e-07
hsa-miR-15a-5p	KRT18P8	0.0990411	0
hsa-miR-342-5p	MALSU1	0.108904	0
hsa-miR-3928-3p	UGGT1	0.0710718	0
hsa-miR-301b	MTPAP	0.12416	0
hsa-miR-191-3p	KIAA1257	0.0687616	0.0154979
hsa-miR-203a	EID1	0.0735548	4.94673e-08
hsa-miR-590-5p	ACTA2.AS1	0.122032	0
hsa-miR-429	S1PR1	0.0744462	0
hsa-miR-429	S1PR3	0.0677135	1.46049e-06
hsa-miR-107	MICALL2	0.066654	0.00082195
hsa-miR-151a-5p	RP11.500C11.3	0.0781497	0
hsa-miR-937-3p	UBE2L6	0.0718415	0
hsa-miR-301a-3p	CTD.2336O2.1	0.116205	0
hsa-miR-19a-3p	CEP63	0.0669658	0.0022267
hsa-miR-187-3p	BRAF	0.0715247	0
hsa-miR-3677-3p	AIFM1	0.0846823	0
hsa-miR-493-5p	ST6GALNAC1	0.0926687	0
hsa-miR-493-5p	ST6GALNAC5	0.0738229	1.55641e-07
hsa-miR-19a-3p	CEP72	0.111015	0
hsa-miR-19a-3p	CEP76	0.0740659	0
hsa-miR-760	WNT11	0.0601992	0.00082195
hsa-miR-19a-3p	CEP85	0.0676954	1.46049e-06
hsa-miR-19a-3p	CEP89	0.0752842	0
hsa-miR-19a-3p	AC009961.3	0.0694198	0
hsa-miR-616-5p	RP11.368I23.2	0.0551243	0.000106372
hsa-miR-3615	BCAT2	0.0677165	0.0022267
hsa-miR-29b-3p	CPLX1	0.0815201	0
hsa-miR-188-5p	AJAP1	0.0702102	0
hsa-miR-3922-3p	ANP32B	0.064378	0.00082195
hsa-miR-3934-5p	PPARGC1B	0.0733199	0
hsa-miR-191-3p	KIAA1429	0.094836	0
hsa-miR-590-3p	ICE1	0.0649846	0.0397931
hsa-miR-19a-3p	CEP55	0.157993	0
hsa-miR-210-3p	CKAP5	0.196745	0
hsa-miR-200b-5p	PLIN1	0.0705687	1.46049e-06
hsa-miR-200b-5p	PLIN4	0.0793115	0
hsa-miR-590-3p	ICOS	0.104336	0
hsa-miR-590-5p	CSE1L	0.156018	0
hsa-miR-155-5p	TECTA	0.0615258	1.28754e-05
hsa-miR-21-5p	RP11.481H12.1	0.0705368	1.56848e-08
hsa-miR-3150b-3p	CMC2	0.0596908	0.00592717
hsa-miR-188-5p	KIAA1524	0.106138	0
hsa-miR-196a-5p	DLX6.AS1	0.0954761	0
hsa-miR-200b-3p	AC004160.4	0.0607647	1.55641e-07
hsa-miR-191-3p	MAD2L1	0.0907146	0
hsa-miR-130b-5p	SERTAD1	0.0945245	0
hsa-miR-130b-5p	SERTAD3	0.0919253	0
hsa-miR-130b-5p	SERTAD4	0.0735503	0
hsa-miR-203a	TBC1D22B	0.0691709	0
hsa-miR-940	WDYHV1	0.08846	0
hsa-miR-190b	NOP10	0.0840252	0
hsa-miR-190b	NOP16	0.131808	0
hsa-miR-4766-3p	MPHOSPH10	0.0974051	0
hsa-miR-182-5p	YBX3	0.109478	0
hsa-miR-142-3p	TNIP3	0.3387	0
hsa-miR-1307-3p	RP11.500C11.3	0.0812203	0
hsa-miR-33b-5p	AC021188.4	0.116334	0
hsa-miR-16-2-3p	PROSER1	0.0705426	0
hsa-miR-18a-5p	TMEM97P1	0.0763019	0
hsa-miR-18a-5p	PLEKHG4B	0.198419	0
hsa-miR-99b-3p	KB.1572G7.2	0.0736851	1.55641e-07
hsa-miR-210-3p	CKAP2	0.164956	0
hsa-miR-200b-3p	LATS2	0.103056	0
hsa-miR-142-3p	ABCA10	0.0861207	0.00082195
hsa-miR-142-3p	ABCA12	0.0616381	0.000298213
hsa-miR-301b	DRAIC	0.105841	0
hsa-miR-18a-5p	MKRN3.AS1	0.0581144	0
hsa-miR-103a-2-5p	CXCL12	0.0737978	1.46049e-06
hsa-miR-3150b-3p	CLK1	0.0866043	1.56848e-08
hsa-miR-760	WNT5B	0.07452	6.0326e-10
hsa-miR-4668-3p	AC241585.1	0.0843455	0
hsa-miR-1254	TUSC5	0.0854666	0
hsa-miR-939-5p	CRTAP	0.0613346	0.0154979
hsa-miR-1254	BRD9	0.0599648	0.000106372
hsa-miR-1307-5p	FAM189A1	0.0702252	1.56848e-08
hsa-miR-1307-5p	FAM189A2	0.0748792	0
hsa-miR-887-3p	CTD.2083E4.4	0.0742091	0
hsa-miR-301a-5p	B3GALNT1	0.074017	0
hsa-miR-98-3p	LRFN1	0.0646752	0.000106372
hsa-miR-98-3p	LRFN2	0.087364	0
hsa-miR-98-3p	LRFN5	0.0728736	0.000106372
hsa-miR-155-5p	BICDL1	0.0691423	0.000106372
hsa-miR-632	C17orf75	0.0679837	0.00592717
hsa-miR-191-3p	KIAA1524	0.071011	0
hsa-miR-141-3p	PRMT3	0.0719732	4.82608e-09
hsa-miR-4638-3p	hsa-miR-151a-5p	0.0973643	0
hsa-miR-149-5p	P2RX4	0.0806451	0
hsa-miR-149-5p	P2RX5	0.0787558	0
hsa-let-7g-3p	CWF19L2	0.0747624	6.0326e-10
hsa-miR-149-5p	P2RY1	0.0783305	4.80195e-07
hsa-miR-149-5p	P2RY6	0.0717153	0
hsa-miR-149-5p	P2RY8	0.0814056	0
hsa-miR-93-3p	TOMM5	0.0960567	0
hsa-miR-590-3p	IDH2	0.0621926	0
hsa-miR-671-5p	CGREF1	0.0716157	0.0022267
hsa-miR-375	GAS2L3	0.0712955	0
hsa-miR-18a-5p	CTC.459F4.3	0.124559	0
hsa-miR-18a-5p	CTC.459F4.6	0.137274	0
hsa-miR-18a-5p	CYP7B1	0.104758	0
hsa-miR-345-5p	TIMP3	0.063447	0.0022267
hsa-miR-345-5p	TIMP4	0.0849736	0
hsa-miR-3928-3p	COL26A1	0.0659906	4.80195e-07
hsa-miR-4668-3p	LARP1	0.0739945	0
hsa-miR-4668-3p	LARP4	0.111768	0
hsa-miR-671-5p	AKR1B15	0.0798331	0
hsa-miR-105-5p	TUBB	0.121524	0
hsa-miR-590-3p	IDNK	0.0620492	0.0022267
hsa-miR-301a-3p	EEF1A2	0.120106	0
hsa-miR-590-3p	IDO1	0.128043	0
hsa-miR-590-3p	IDO2	0.0765778	0
hsa-miR-500b-3p	TNIP3	0.0689621	0
hsa-miR-130b-5p	HSP90B3P	0.0674213	0.0154979
hsa-miR-188-5p	KIAA1683	0.0787364	0
hsa-miR-15b-5p	MIR210	0.0719683	0
hsa-miR-454-3p	DDX11.AS1	0.107614	0
hsa-miR-590-3p	RP11.22C11.2	0.0656775	0
hsa-miR-455-3p	CNKSR2	0.11824	0
hsa-miR-455-3p	CNKSR3	0.0945093	0
hsa-miR-146a-3p	MKRN2OS	0.0742592	0
hsa-miR-301a-3p	EEF1E1	0.0954763	0
hsa-miR-191-5p	MIR27A	0.0646353	4.82608e-09
hsa-miR-3187-3p	C2orf73	0.0606719	1.46049e-06
hsa-miR-4724-5p	RARA	0.0684335	1.20652e-09
hsa-miR-4724-5p	RARB	0.0536032	4.82608e-09
hsa-miR-3065-5p	ZFHX4	0.0728375	0
hsa-miR-671-5p	RP11.830F9.7	0.0647983	0.0022267
hsa-miR-191-5p	MIR221	0.0677693	0.0154979
hsa-miR-191-5p	MIR223	0.100253	0
hsa-miR-4638-3p	ARHGAP11A	0.118889	0
hsa-miR-4638-3p	ARHGAP11B	0.0698922	0
hsa-miR-6501-5p	ZGLP1	0.0678439	0
hsa-miR-1307-5p	CBWD2	0.0655072	0.000106372
hsa-miR-590-5p	CSDC2	0.148712	0
hsa-miR-99b-3p	OGDHL	0.0777169	0
hsa-miR-3127-5p	MRAP2	0.0658709	4.94673e-08
hsa-miR-590-5p	CSDE1	0.0882658	0
hsa-miR-4724-5p	RAE1	0.088783	0
hsa-miR-103a-3p	NETO1	0.070834	4.94673e-08
hsa-miR-29b-3p	CNTNAP3P2	0.0673617	0
hsa-miR-182-5p	YARS	0.076215	0
hsa-miR-148a-3p	CTTNBP2	0.0697539	0
hsa-miR-3928-3p	SLC16A11	0.0628042	4.82608e-09
hsa-miR-3928-3p	SLC16A12	0.068685	4.80195e-07
hsa-miR-3614-5p	ISG15	0.286638	0
hsa-miR-203a	C1QTNF2	0.0648608	0.00592717
hsa-miR-4724-5p	RGL1	0.0686524	0
hsa-miR-3614-5p	ISG20	0.173641	0
hsa-miR-375	GAS1RR	0.0957186	0
hsa-miR-191-3p	KIAA1614	0.0955116	0
hsa-miR-17-3p	RNVU1.4	0.0627449	1.55641e-07
hsa-miR-4724-5p	RGMA	0.10316	0
hsa-miR-200c-5p	KIAA1586	0.0670221	0.0397931
hsa-miR-3065-3p	CSDC2	0.0732058	1.28754e-05
hsa-miR-4677-3p	AATBC	0.079808	0
hsa-miR-185-3p	WNK4	0.0615612	1.20652e-09
hsa-miR-342-3p	SEMA6A.AS1	0.0636101	6.0326e-10
hsa-miR-2115-5p	CXCL17	0.0782777	0
hsa-miR-4742-3p	RP11.1024P17.1	0.0603609	4.37122e-06
hsa-miR-96-5p	RN7SKP239	0.0576714	0.00592717
hsa-miR-203a	EDC3	0.0687294	0.0022267
hsa-miR-3200-3p	KAT6B	0.0746279	0
hsa-miR-340-3p	ESRP1	0.107011	0
hsa-miR-3187-3p	hsa-miR-3127-5p	0.0651464	0.000106372
hsa-miR-200a-3p	IDUA	0.0652494	1.55641e-07
hsa-miR-4724-5p	RGCC	0.0850058	0
hsa-miR-141-3p	PREX2	0.126512	0
hsa-miR-301b	MTMR4	0.078725	4.82608e-09
hsa-miR-301b	MTMR8	0.0710107	0
hsa-miR-301b	MTMR9	0.0861448	0
hsa-miR-191-5p	NCR3	0.0552199	0.00082195
hsa-miR-184	CTD.2033D15.2	0.0771916	0
hsa-miR-184	CTD.2033D15.3	0.110388	0
hsa-miR-142-3p	CTD.2313F11.1	0.212394	0
hsa-miR-1307-5p	RP11.44D5.1	0.072248	0
hsa-miR-940	ZBTB47	0.0808026	0
hsa-miR-940	ZBTB48	0.0689528	1.28754e-05
hsa-miR-191-5p	NCS1	0.0723607	0
hsa-miR-3664-5p	SIRT3	0.0625849	0.000298213
hsa-miR-16-2-3p	TMEM63C	0.06083	1.46049e-06
hsa-miR-940	ZBTB7A	0.0826614	0
hsa-miR-940	ZBTB7B	0.0627656	0.0154979
hsa-miR-18a-5p	RNU6.8	0.10438	0
hsa-let-7g-3p	GRSF1	0.0682561	0
hsa-miR-19a-3p	hsa-miR-148b-5p	0.161069	0
hsa-miR-340-3p	RP11.1109F11.3	0.081242	0
hsa-miR-340-3p	RP11.1109F11.5	0.0769407	1.28754e-05
hsa-miR-877-5p	YIPF4	0.0692116	0.0022267
hsa-miR-502-5p	QRICH2	0.0623327	0
hsa-miR-200a-3p	IDO1	0.0758027	3.73134e-05
hsa-miR-103a-2-5p	UCKL1	0.0708847	6.0326e-10
hsa-miR-190b	NOMO1	0.0645097	0.0022267
hsa-miR-342-5p	AC011899.10	0.0560121	0
hsa-miR-493-3p	PSMC3IP	0.0613125	0.0397931
hsa-miR-15b-5p	ZFHX4.AS1	0.0695	0
hsa-miR-4724-5p	RFX8	0.0625515	0
hsa-miR-940	ZBTB16	0.0752962	0
hsa-miR-940	ZBTB17	0.0691236	0.0022267
hsa-miR-149-5p	OR7A5	0.0670945	0
hsa-miR-4746-5p	RHEBL1	0.0731645	1.46049e-06
hsa-miR-4668-3p	ECT2	0.0783585	4.94673e-08
hsa-miR-1224-5p	CYB561	0.068982	0
hsa-miR-301a-5p	DNAJC27.AS1	0.0762822	0.0154979
hsa-miR-375	RP11.99J16__A.2	0.0770724	0
hsa-miR-18a-3p	AC015933.2	0.0806917	0
hsa-miR-149-5p	OR7C1	0.0546675	0.000298213
hsa-miR-200b-3p	LARP6	0.067505	0.00082195
hsa-miR-18a-5p	DUX4L9	0.0734485	4.94673e-08
hsa-miR-17-3p	DYNC1LI2	0.0786715	1.28754e-05
hsa-miR-148b-5p	hsa-miR-3651	0.0880008	0
hsa-miR-200b-5p	PLPP1	0.0824887	0
hsa-miR-200c-5p	KIAA1644	0.0681261	1.20652e-09
hsa-miR-200b-5p	PLPP7	0.125188	0
hsa-miR-148b-5p	hsa-miR-3662	0.0789185	0
hsa-miR-342-3p	hsa-miR-187-3p	0.0618285	0.00592717
hsa-miR-130b-5p	HSP90AA1	0.105916	0
hsa-miR-142-3p	ABCC10	0.0673982	4.94673e-08
hsa-miR-592	OR2S1P	0.0709475	0
hsa-miR-141-3p	PRELP	0.0988883	0
hsa-miR-3613-5p	RASSF9	0.0666439	0.0154979
hsa-miR-130b-5p	HSP90AB1	0.127043	0
hsa-miR-3150b-3p	CRY2	0.0706659	1.55641e-07
hsa-miR-128-3p	CMYA5	0.0712613	0
hsa-miR-4746-5p	POU4F1	0.0696092	4.82608e-09
hsa-miR-342-5p	ZNF280A	0.0779002	0
hsa-miR-342-5p	ZNF280D	0.0667521	0
hsa-miR-449a	RP13.890H12.2	0.0610616	0
hsa-miR-106b-5p	MFI2.AS1	0.150788	0
hsa-miR-130b-5p	RP11.420K14.3	0.062326	0.00592717
hsa-miR-200c-5p	KIAA1462	0.0857255	0
hsa-miR-4724-5p	RHOJ	0.0926591	0
hsa-miR-342-3p	MLXIP	0.106745	0
hsa-miR-4724-5p	RHOQ	0.0622498	1.55641e-07
hsa-miR-190b	NOL4L	0.0616921	0
hsa-miR-769-5p	RFPL1S	0.079152	1.56848e-08
hsa-miR-142-5p	ASRGL1	0.078742	0
hsa-miR-301a-5p	RP11.314C16.1	0.0714875	0
hsa-miR-342-3p	AC142528.1	0.0807021	0
hsa-miR-301b	FASTKD1	0.0876023	0
hsa-miR-106b-5p	PAK1IP1	0.123442	0
hsa-miR-210-3p	UPK3B	0.0641745	0.00592717
hsa-miR-190b	NOL10	0.191904	0
hsa-miR-190b	NOL11	0.0708607	0
hsa-miR-190b	NOL12	0.0783944	0
hsa-miR-181a-5p	SNRPGP9	0.0652954	0.000298213
hsa-miR-3170	hsa-miR-98-3p	0.0610027	1.20652e-09
hsa-miR-4766-3p	AKAP12	0.0609927	4.82608e-09
hsa-miR-191-5p	NBR1	0.064042	4.80195e-07
hsa-miR-185-3p	CMYA5	0.0817091	0
hsa-miR-1301-3p	CDKN2B.AS1	0.0747295	0
hsa-miR-4724-5p	RHBG	0.0674849	0
hsa-miR-29b-3p	CPNE2	0.104258	0
hsa-miR-29b-3p	CPNE5	0.120209	0
hsa-miR-29b-3p	CPNE8	0.0759571	1.20652e-09
hsa-let-7d-5p	RPP40	0.0813332	0
hsa-miR-7-1-3p	ICAM1	0.0919444	0
hsa-miR-7-1-3p	ICAM2	0.0620766	0.000298213
hsa-miR-493-5p	A2ML1	0.0670923	0.00082195
hsa-miR-887-3p	STARD10	0.0987393	0
hsa-miR-219b-3p	hsa-miR-1229-3p	0.0862499	6.0326e-10
hsa-miR-182-5p	RP1.32B1.4	0.0549524	0
hsa-miR-3613-5p	hsa-miR-22-5p	0.13086	0
hsa-miR-431-5p	MIR99AHG	0.0685135	0
hsa-miR-188-5p	KIAA1033	0.0847918	0
hsa-miR-362-3p	TECRP1	0.0690469	0
hsa-miR-18a-3p	AFTPH	0.0778851	0
hsa-miR-3127-5p	PNMAL2	0.0985797	0
hsa-miR-940	ROBO3	0.0652425	0
hsa-miR-940	ROBO4	0.0654817	0
hsa-miR-141-5p	RASGEF1C	0.0652745	0.000298213
hsa-miR-940	SIGLEC17P	0.09478	0
hsa-miR-4724-5p	RGS2	0.0941819	0
hsa-miR-4724-5p	RGS6	0.0740736	0
hsa-miR-493-5p	AC004854.4	0.0659808	1.28754e-05
hsa-miR-187-3p	BMP1	0.0704777	0
hsa-miR-187-3p	BMP7	0.0625562	0.0154979
hsa-miR-141-3p	IFNGR1	0.0895315	0
hsa-miR-182-5p	RP11.474O21.5	0.0721621	0
hsa-miR-190b	NOLC1	0.0810304	0
hsa-miR-301a-5p	RP11.488L18.10	0.0614206	0.0022267
hsa-miR-155-5p	TEKT2	0.067891	0
hsa-miR-182-5p	EIF3E	0.0820437	0
hsa-miR-200c-5p	KIAA1522	0.0982725	0
hsa-miR-454-5p	TNFRSF10D	0.0728399	1.46049e-06
hsa-miR-200a-3p	ICA1	0.0692396	0
hsa-let-7d-5p	RPP25	0.0699827	0.000298213
hsa-miR-590-5p	RP11.513I15.6	0.086397	0
hsa-miR-3940-5p	PSMA7	0.0701611	4.82608e-09
hsa-miR-19a-3p	RP11.346M5.1	0.071694	0
hsa-miR-939-5p	CRYL1	0.0696345	4.82608e-09
hsa-miR-579-5p	AC004540.5	0.0639503	4.80195e-07
hsa-miR-98-3p	COPB2	0.0828322	4.80195e-07
hsa-miR-708-5p	DEPDC7	0.12915	0
hsa-miR-15b-3p	FIGNL1	0.154564	0
hsa-miR-15b-3p	FIGNL2	0.0873803	0
hsa-miR-200a-3p	IGF1	0.0931772	0
hsa-miR-17-5p	hsa-let-7d-5p	0.10989	0
hsa-miR-4724-5p	RECK	0.0850213	0
hsa-miR-590-3p	IGKC	0.104657	0
hsa-miR-18a-5p	CTB.171A8.1	0.0764047	6.0326e-10
hsa-miR-301a-5p	PRKAR2A	0.0707507	0.0154979
hsa-miR-187-3p	THSD4	0.146077	0
hsa-miR-340-3p	ESPL1	0.0971877	0
hsa-miR-130b-3p	RP5.1139B12.3	0.0672474	0.000298213
hsa-miR-1307-5p	C2orf88	0.0914787	0
hsa-miR-148b-5p	RABL6	0.0751219	4.37122e-06
hsa-miR-887-3p	RNF103	0.0676007	4.37122e-06
hsa-miR-301b	BNIP3L	0.0710982	0
hsa-miR-1254	BUB1	0.0742988	0
hsa-miR-27b-5p	RP11.999E24.3	0.0736298	1.55641e-07
hsa-miR-188-5p	KIAA1109	0.0985144	0
hsa-miR-130b-3p	AFAP1L2	0.0723379	1.20652e-09
hsa-miR-887-3p	RNF122	0.0721964	4.82608e-09
hsa-miR-887-3p	RNF123	0.0584578	0.0154979
hsa-miR-887-3p	RNF125	0.0602694	0.00082195
hsa-miR-887-3p	RNF139	0.0702788	4.94673e-08
hsa-miR-106b-5p	PDZPH1P	0.0676767	4.80195e-07
hsa-miR-887-3p	RNF145	0.076795	0
hsa-let-7d-5p	RPRD2	0.0670843	0.00082195
hsa-miR-760	C1orf194	0.0658506	0
hsa-miR-20b-3p	MRPS35	0.0635161	1.56848e-08
hsa-miR-191-5p	NEXN	0.0742043	0
hsa-miR-887-3p	RNF150	0.0710281	1.46049e-06
hsa-miR-148b-5p	RABIF	0.0694355	3.73134e-05
hsa-miR-184	RP11.33E12.2	0.0734964	3.73134e-05
hsa-miR-301a-5p	BHLHE40.AS1	0.0780407	0.0022267
hsa-miR-375	GARNL3	0.0687448	0
hsa-miR-887-3p	RNF175	0.0750696	0
hsa-miR-4668-3p	EBI3	0.0647771	0.0154979
hsa-miR-345-5p	TIPRL	0.0903728	0
hsa-miR-4668-3p	LAMB3	0.0863051	0
hsa-miR-4668-3p	LAMB4	0.062263	0.000106372
hsa-miR-18a-5p	ESYT1	0.0832103	0
hsa-miR-18a-5p	ESYT2	0.106764	0
hsa-miR-18a-5p	ESYT3	0.233017	0
hsa-miR-191-5p	NFS1	0.104669	0
hsa-miR-18a-5p	BTF3L4	0.124685	0
hsa-miR-188-5p	KIAA1143	0.0735578	1.46049e-06
hsa-miR-590-5p	CSAG1	0.0724096	4.80195e-07
hsa-miR-590-5p	CSAG3	0.0737139	4.82608e-09
hsa-miR-345-5p	TIPIN	0.106883	0
hsa-miR-590-3p	IGF1	0.088798	0
hsa-miR-590-3p	IGF2	0.13492	0
hsa-miR-4724-5p	RDM1	0.0816469	0
hsa-miR-98-3p	COPG1	0.055035	0.00082195
hsa-miR-16-2-3p	TMEM38A	0.0720812	1.46049e-06
hsa-miR-16-2-3p	TMEM38B	0.0667032	0.0154979
hsa-miR-454-3p	SPRY1	0.0821744	0
hsa-miR-454-3p	SPRY2	0.0915074	0
hsa-miR-7-1-3p	RERGL	0.0638056	0.0397931
hsa-miR-3614-3p	EPSTI1	0.17822	0
hsa-miR-142-3p	SPIN2B	0.0759676	4.82608e-09
hsa-miR-191-5p	UQCC1	0.0789228	0
hsa-miR-590-3p	IGHM	0.118045	0
hsa-miR-210-3p	LMX1A	0.0692357	0
hsa-miR-210-3p	LMX1B	0.0822699	0
hsa-miR-590-3p	IGIP	0.137045	0
hsa-miR-877-5p	CTC.487M23.7	0.0664205	0
hsa-miR-191-5p	NFIB	0.0669977	0.00082195
hsa-miR-191-5p	NFIX	0.0708605	4.94673e-08
hsa-miR-342-3p	CCHCR1	0.0683959	4.80195e-07
hsa-miR-7-1-3p	ICA1L	0.0710392	0
hsa-miR-1301-3p	RP11.800A3.2	0.0732907	0
hsa-miR-1301-3p	RP11.800A3.4	0.0778059	0
hsa-miR-155-3p	RP11.330A16.1	0.0639468	4.37122e-06
hsa-miR-1301-3p	RP11.800A3.7	0.0827795	0
hsa-miR-3200-3p	CTD.2260A17.1	0.0608887	1.20652e-09
hsa-miR-3200-3p	CTD.2260A17.2	0.0737813	0
hsa-miR-301a-3p	TAC1	0.120964	0
hsa-miR-362-3p	RP3.426I6.6	0.0580314	0.0397931
hsa-miR-769-5p	POC1A	0.0663637	1.55641e-07
hsa-miR-301a-3p	SCAND2P	0.0885415	0
hsa-miR-877-5p	RP3.393E18.2	0.0624947	0
hsa-miR-219b-3p	ARPC5L	0.0675558	0
hsa-miR-21-3p	AC025335.1	0.0963786	0
hsa-miR-3150b-3p	CPA4	0.0617978	0.00592717
hsa-miR-2115-5p	SERPINA9	0.0680575	0
hsa-miR-937-3p	RP11.353N14.4	0.0680876	0.000298213
hsa-miR-203a	EGFR	0.0662649	0.00592717
hsa-miR-155-5p	FCER1G	0.310541	0
hsa-miR-16-2-3p	TMEM35A	0.139507	0
hsa-miR-16-2-3p	TMEM35B	0.0934954	4.80195e-07
hsa-miR-616-5p	SETSIP	0.0675223	0.00592717
hsa-miR-190b	AADACL2.AS1	0.0767415	0
hsa-miR-141-3p	PRIM1	0.0640658	6.0326e-10
hsa-miR-887-3p	RNF217	0.100619	0
hsa-miR-887-3p	RNF223	0.071463	0
hsa-miR-7706	SLC35C2	0.0723444	0.0397931
hsa-miR-105-5p	TYMS	0.0867556	0
hsa-miR-187-3p	BOD1	0.0703203	0.000106372
hsa-miR-203b-3p	RP11.265N7.1	0.0864864	4.82608e-09
hsa-miR-188-5p	KIAA1217	0.0818105	0
hsa-miR-4724-5p	RFC5	0.0696755	0
hsa-miR-342-3p	RP13.726E6.2	0.0989821	0
hsa-miR-301a-5p	CYP39A1	0.084854	0
hsa-miR-17-3p	SIPA1L1	0.068857	0
hsa-miR-4668-3p	EAF1	0.0923984	0
hsa-miR-155-5p	ANKRD20A10P	0.0554386	0
hsa-miR-18a-3p	DSCAM.AS1	0.101749	0
hsa-miR-92b-5p	RP1.265C24.8	0.0626615	0.0154979
hsa-miR-191-3p	KIAA1958	0.0964601	0
hsa-miR-148b-5p	RAB37	0.0680081	4.37122e-06
hsa-miR-887-3p	RNF186	0.063021	0
hsa-miR-141-5p	SGMS1.AS1	0.0704959	0
hsa-miR-148b-5p	RAB3C	0.0743378	0
hsa-miR-1284	PCSK1N	0.065943	0.0022267
hsa-miR-148b-5p	RAB6B	0.0663394	0.00592717
hsa-miR-1307-5p	C2orf40	0.175539	0
hsa-miR-188-5p	UGDH.AS1	0.0823102	0
hsa-miR-1307-5p	C2orf47	0.0733827	0
hsa-miR-1307-5p	C2orf48	0.0832877	0
hsa-miR-1307-5p	C2orf49	0.0671577	0.0022267
hsa-miR-1277-3p	HID1.AS1	0.0636277	1.55641e-07
hsa-miR-190b	RP1.80N2.3	0.0810641	0
hsa-miR-190b	RP1.80N2.4	0.0856148	0
hsa-miR-188-5p	KIAA1257	0.0780638	3.73134e-05
hsa-miR-33a-5p	PCMT1	0.0719005	0
hsa-miR-1307-5p	C2orf68	0.0742051	0
hsa-miR-1307-5p	C2orf71	0.0712723	0
hsa-miR-1307-5p	C2orf73	0.0664045	0
hsa-miR-301b	VWA5A	0.149218	0
hsa-miR-148b-5p	RAB2A	0.083823	0.000106372
hsa-miR-181a-5p	SNRPEP5	0.0624338	3.73134e-05
hsa-miR-148b-5p	RAB31	0.0705529	0
hsa-miR-1307-5p	C2orf81	0.0612413	0.00082195
hsa-miR-106b-5p	SEZ6L	0.0892003	0
hsa-miR-21-3p	HHLA3	0.0781003	0
hsa-miR-3200-3p	WRNIP1	0.133027	0
hsa-miR-937-3p	CPEB2.AS1	0.0618818	1.20652e-09
hsa-miR-301a-5p	RP11.1000B6.3	0.070708	1.46049e-06
hsa-miR-191-5p	NEFL	0.08676	0
hsa-miR-592	PLA2G2A	0.0830294	0
hsa-miR-98-5p	RP11.403B2.7	0.0732577	1.55641e-07
hsa-miR-148b-5p	RAB7B	0.0780713	0
hsa-miR-592	PLA2G2D	0.0808354	0
hsa-let-7d-5p	SEC14L2	0.0680869	1.55641e-07
hsa-let-7d-5p	SEC14L4	0.0731264	0.00082195
hsa-miR-616-5p	TTC23L	0.076061	0
hsa-miR-3150b-3p	COPA	0.0683294	0.0022267
hsa-miR-192-5p	AKAP12	0.0736975	0
hsa-miR-4724-5p	RELB	0.0694752	6.0326e-10
hsa-miR-4724-5p	RELN	0.0664768	0.0022267
hsa-miR-592	PLA2G4A	0.111832	0
hsa-miR-4724-5p	REM1	0.06883	0
hsa-miR-454-5p	OLFML1	0.0695853	0
hsa-miR-592	PLA2G4F	0.0738157	0
hsa-miR-454-5p	OLFML3	0.0611121	0
hsa-miR-16-5p	TUBGCP6	0.07208	0
hsa-miR-191-5p	NEK4	0.122596	0
hsa-miR-146a-3p	CASP16P	0.07315	1.56848e-08
hsa-miR-301a-3p	FAM26E	0.0710744	0
hsa-miR-33a-5p	PCSK4	0.0878934	0
hsa-miR-33a-5p	PCSK5	0.126866	0
hsa-miR-33a-5p	PCSK6	0.0702637	0.000298213
hsa-miR-33a-5p	PCSK9	0.0627187	0.0022267
hsa-miR-182-5p	RP5.1057J7.7	0.0644252	4.82608e-09
hsa-miR-130b-3p	FAM46B	0.0564188	0.0022267
hsa-miR-130b-3p	FAM46C	0.108534	0
hsa-miR-590-5p	CRHBP	0.101976	0
hsa-miR-3677-3p	SMOC2	0.062476	1.28754e-05
hsa-miR-3065-5p	RP11.703I16.3	0.0809974	0
hsa-miR-210-3p	RASA4CP	0.0666595	0
hsa-miR-130b-3p	FAM47E	0.144203	0
hsa-miR-200b-5p	PLCL2	0.0809937	0
hsa-miR-190b	C14orf28	0.121163	0
hsa-miR-187-3p	UMODL1	0.0866402	0
hsa-let-7d-5p	IMPA2	0.0913179	0
hsa-miR-181b-5p	GAPVD1	0.0541534	0.00082195
hsa-miR-185-3p	WARS	0.0517884	0.000106372
hsa-miR-185-3p	SLCO5A1	0.0677802	3.73134e-05
hsa-miR-17-5p	RBMXP4	0.0688578	0.0397931
hsa-miR-301a-3p	FAM24B	0.0812363	0
hsa-miR-155-3p	KIAA0319L	0.0732314	0
hsa-let-7a-3p	KRT17	0.0603184	1.20652e-09
hsa-let-7a-3p	KRT18	0.0591339	0.0397931
hsa-miR-210-5p	RP11.336A10.5	0.0593142	0.0154979
hsa-miR-15b-3p	CTB.179K24.3	0.0646589	4.37122e-06
hsa-miR-17-5p	RBMXL1	0.098466	0
hsa-miR-1292-5p	DUS1L	0.0608145	0.0397931
hsa-miR-181a-3p	HNRNPK	0.0593512	1.55641e-07
hsa-miR-148b-5p	TARDBP	0.0756847	0
hsa-miR-130b-5p	RP11.445N20.2	0.0843083	0
hsa-miR-628-5p	IGFLR1	0.0955071	0
hsa-miR-3662	H2AFZ	0.0735762	4.82608e-09
hsa-miR-130b-3p	FAM49B	0.076914	0
hsa-miR-4668-3p	DENR	0.0753245	1.20652e-09
hsa-miR-4668-3p	HPCAL4	0.0708905	0.0154979
hsa-miR-200b-5p	PLCG2	0.0674119	1.28754e-05
hsa-let-7a-3p	KRT81	0.0638383	1.55641e-07
hsa-miR-877-5p	RP11.247A12.2	0.0635789	4.37122e-06
hsa-let-7a-3p	KRT86	0.0635798	3.73134e-05
hsa-miR-203a	DNA2	0.0717075	6.0326e-10
hsa-miR-342-5p	PGM5P3.AS1	0.0699065	0
hsa-miR-301a-5p	CYP2B7P	0.0661291	0
hsa-miR-6842-3p	FUT7	0.0724632	1.56848e-08
hsa-miR-590-5p	CRHR2	0.0639552	4.82608e-09
hsa-miR-3682-3p	BACE2	0.0647402	4.37122e-06
hsa-miR-149-5p	RP11.26L20.4	0.0613573	0
hsa-miR-92b-3p	RRNAD1	0.096353	0
hsa-miR-502-5p	R3HDM4	0.0606235	1.46049e-06
hsa-miR-493-5p	RP11.574O7.1	0.0631719	0
hsa-miR-3150b-3p	RP11.5C23.2	0.0769789	4.37122e-06
hsa-miR-345-5p	AC027601.1	0.0645708	0.000298213
hsa-miR-181b-3p	DPP7	0.0670721	1.56848e-08
hsa-miR-5695	FGFBP2	0.0616046	0
hsa-miR-130b-5p	SREK1IP1	0.0717805	0
hsa-miR-4668-3p	DEF8	0.0684833	0
hsa-miR-4501	SOX13	0.0571855	0.0154979
hsa-miR-767-5p	PABPC1	0.06947	0
hsa-miR-767-5p	PABPC3	0.062923	0
hsa-miR-4742-3p	hsa-miR-141-3p	0.0680143	0.000298213
hsa-miR-16-2-3p	RP11.244F12.3	0.0932834	0
hsa-miR-141-3p	PRAME	0.0692277	0.000298213
hsa-miR-155-5p	ALYREF	0.0883595	0
hsa-miR-200a-3p	HEPH	0.112599	0
hsa-miR-155-5p	KCNE3	0.0704478	3.73134e-05
hsa-miR-155-5p	KCNE4	0.0700575	1.20652e-09
hsa-miR-155-5p	KCNE5	0.0746912	0
hsa-miR-33b-5p	RP11.159H22.2	0.0613537	1.28754e-05
hsa-miR-155-5p	KCNF1	0.0623146	1.20652e-09
hsa-miR-155-5p	KCNG1	0.0769209	6.0326e-10
hsa-miR-4668-3p	EIF2S3	0.0619489	0.0397931
hsa-miR-155-5p	KCNH1	0.105707	0
hsa-miR-155-5p	KCNH4	0.122456	0
hsa-miR-1254	CMA1	0.0719661	1.56848e-08
hsa-miR-4746-5p	SNX19	0.0624057	0.0022267
hsa-miR-20a-5p	MYBPH	0.0712024	1.55641e-07
hsa-miR-155-5p	KCNA2	0.133021	0
hsa-miR-1254	CMAS	0.0838613	0
hsa-miR-4746-5p	SNX25	0.0740452	0
hsa-miR-142-3p	CTD.2622I13.3	0.0664706	0.0397931
hsa-miR-1254	CMC2	0.072964	0.000298213
hsa-miR-4746-5p	SNX33	0.0910661	0
hsa-miR-200a-3p	HEG1	0.122893	0
hsa-miR-155-5p	KCNC1	0.0715131	6.0326e-10
hsa-miR-155-5p	KCNC2	0.0711494	0
hsa-miR-96-5p	IFI16	0.12729	0
hsa-miR-20a-5p	MYBL2	0.0947372	0
hsa-miR-190b	C14orf79	0.232799	0
hsa-miR-340-3p	hsa-miR-431-5p	0.0991614	0
hsa-miR-130b-3p	FAM57A	0.0916932	0
hsa-miR-340-5p	SCRN2	0.0776007	4.37122e-06
hsa-miR-155-5p	KCNN3	0.0657871	0.000298213
hsa-miR-130b-3p	FAM58A	0.0641415	0
hsa-miR-200a-3p	HECA	0.0572829	1.46049e-06
hsa-miR-7-1-3p	CPAMD8	0.094855	0
hsa-miR-502-5p	DUSP12	0.0588402	0.0154979
hsa-miR-155-5p	KCNQ5	0.0715664	0
hsa-miR-7-1-3p	REXO1	0.0718114	0
hsa-miR-4668-3p	DDTL	0.0685601	0.000298213
hsa-miR-1307-3p	DNAJC10	0.0609345	1.56848e-08
hsa-miR-155-5p	KCNJ3	0.0683361	0
hsa-miR-1307-3p	DNAJC12	0.0858922	0
hsa-miR-155-5p	KCNJ5	0.0997757	0
hsa-miR-155-5p	KCNJ6	0.0732968	1.46049e-06
hsa-miR-20b-5p	HSPB2	0.0657789	0
hsa-miR-1307-3p	DNAJC18	0.0767575	0
hsa-miR-155-5p	KCNK1	0.0843182	0
hsa-miR-3170	CTD.2571L23.8	0.0684832	0
hsa-miR-155-5p	KCNK5	0.0938385	0
hsa-miR-155-5p	KCNK6	0.0789896	0
hsa-let-7a-3p	RP11.367G6.3	0.0811667	0
hsa-miR-155-5p	KCNK9	0.0706505	1.56848e-08
hsa-miR-151a-5p	ADCY10P1	0.0596576	0.0397931
hsa-miR-301a-3p	FAM13B	0.0747135	0
hsa-miR-301a-3p	FAM13C	0.0847575	0
hsa-miR-4668-3p	DDX6	0.0714981	4.37122e-06
hsa-miR-93-3p	RP4.781B1.5	0.128618	0
hsa-miR-18a-5p	HCFC1R1	0.0723234	3.73134e-05
hsa-miR-1254	COA4	0.0667984	0.000298213
hsa-miR-183-5p	IFI16	0.0815981	0
hsa-miR-18a-5p	FAM160A1	0.0820306	0
hsa-miR-18a-5p	FAM160A2	0.0922538	0
hsa-miR-3664-5p	AC012074.2	0.067381	0
hsa-miR-18a-5p	FAM160B1	0.0702118	0
hsa-miR-18a-5p	RP11.432J22.2	0.0680575	1.20652e-09
hsa-let-7g-3p	AF001548.3	0.0594144	1.28754e-05
hsa-miR-1269a	LINC01446	0.0595223	3.73134e-05
hsa-miR-19a-3p	PABPC1	0.119325	0
hsa-miR-19a-3p	PABPC3	0.0977911	0
hsa-miR-19a-3p	PABPC5	0.0789885	0
hsa-miR-33a-5p	GABRP	0.114425	0
hsa-miR-103a-3p	NEMP2	0.067671	4.82608e-09
hsa-miR-17-3p	RP11.707M3.3	0.133836	0
hsa-miR-937-3p	A2ML1	0.118167	0
hsa-miR-1307-5p	CCBE1	0.0666872	0.0022267
hsa-miR-1292-5p	DUSP1	0.056773	1.28754e-05
hsa-miR-1292-5p	DUSP6	0.0712211	0
hsa-miR-3678-5p	RP11.390P2.4	0.063348	4.37122e-06
hsa-miR-18a-3p	AGBL2	0.107778	0
hsa-miR-18a-3p	AGBL4	0.101918	0
hsa-miR-21-5p	GAPLINC	0.0913243	0
hsa-miR-20a-5p	PITPNM2	0.0838455	0
hsa-miR-331-3p	BZW1P2	0.0946328	0
hsa-miR-3614-5p	ITGAD	0.0586232	4.37122e-06
hsa-miR-454-3p	SPON1	0.0927958	0
hsa-miR-454-3p	SPON2	0.074438	0
hsa-miR-3614-5p	ITGAL	0.0971833	0
hsa-miR-188-5p	AIF1L	0.109657	0
hsa-miR-3614-5p	ITGB7	0.132074	0
hsa-miR-3614-5p	ITGAX	0.0571549	0
hsa-miR-4668-3p	EIF4A1	0.0802363	0
hsa-miR-4668-3p	EIF4A3	0.0711209	1.20652e-09
hsa-miR-455-3p	EGFL7	0.0910307	0
hsa-miR-455-3p	EGFL8	0.114632	0
hsa-miR-1254	CNN1	0.070539	0
hsa-miR-15b-5p	RP11.465L10.10	0.0696177	0.0154979
hsa-miR-425-3p	hsa-miR-128-3p	0.0685595	1.46049e-06
hsa-miR-1307-5p	LETM2	0.0710762	0
hsa-miR-590-3p	HKR1	0.0804241	0
hsa-miR-148b-5p	TARBP2	0.0775788	3.73134e-05
hsa-miR-17-3p	SUZ12P1	0.0936985	0
hsa-miR-502-5p	DUSP22	0.0701147	0.00592717
hsa-miR-3170	PHYKPL	0.11991	0
hsa-miR-4677-3p	ABTB2	0.0836711	0
hsa-miR-19a-3p	PABPN1	0.0859989	0
hsa-miR-342-3p	MLST8	0.0811401	0
hsa-miR-15b-5p	RP11.277B15.3	0.0701748	0
hsa-miR-200c-3p	CHRNA1	0.079958	4.80195e-07
hsa-miR-200c-3p	CHRNA3	0.0853657	0
hsa-miR-200c-3p	CHRNA7	0.0754323	0
hsa-miR-106b-5p	CTB.147N14.6	0.0977734	0
hsa-miR-18a-3p	SRD5A3.AS1	0.0719668	0.000106372
hsa-miR-191-5p	NASP	0.0712805	3.73134e-05
hsa-miR-130b-3p	FAM69A	0.0823339	0
hsa-miR-20a-5p	MYD88	0.0807728	0
hsa-miR-191-5p	RP11.673E1.3	0.0760023	0
hsa-miR-301a-3p	SAE1	0.130958	0
hsa-miR-188-5p	CTD.2583A14.8	0.0787416	0
hsa-miR-1254	CKS2	0.0636242	1.20652e-09
hsa-miR-182-5p	RP11.73M7.1	0.076894	4.80195e-07
hsa-miR-301b	RP11.521C22.2	0.079039	1.56848e-08
hsa-miR-3150b-3p	CDH1	0.0738784	0
hsa-miR-191-5p	NAV2	0.0689473	0.00592717
hsa-miR-93-5p	RP11.351D16.3	0.0740948	0
hsa-miR-5695	RHNO1	0.0677796	0.000298213
hsa-miR-18a-5p	RP11.386B13.4	0.0733396	0
hsa-miR-767-5p	hsa-miR-7-5p	0.0679483	1.46049e-06
hsa-miR-130b-3p	FAM65A	0.069206	6.0326e-10
hsa-miR-301a-3p	SAA1	0.0701491	4.94673e-08
hsa-miR-592	C14orf159	0.067731	4.80195e-07
hsa-miR-3200-3p	MANEAL	0.0983371	0
hsa-miR-20a-5p	MYCT1	0.0802564	0
hsa-miR-130b-3p	FAM66B	0.0726114	0
hsa-miR-130b-3p	FAM66C	0.0723254	0
hsa-miR-3615	THOP1	0.07689	0
hsa-miR-17-3p	RP5.836N17.4	0.0982715	0
hsa-miR-151a-5p	RP11.280K24.4	0.0652402	0
hsa-miR-1307-3p	DNAJB11	0.0899382	0
hsa-miR-1307-3p	DNAJB14	0.0717208	0
hsa-miR-629-3p	CYP39A1	0.115766	0
hsa-miR-592	C14orf180	0.0902811	0
hsa-miR-16-2-3p	GNPDA1	0.0564552	1.28754e-05
hsa-miR-4766-3p	CTD.2033D15.2	0.066066	1.28754e-05
hsa-miR-4766-3p	CTD.2033D15.3	0.0922507	0
hsa-miR-493-5p	ITSN1	0.0947173	0
hsa-miR-3150b-3p	CDON	0.0786916	0
hsa-miR-191-5p	NAMA	0.0765654	0
hsa-miR-937-3p	STK4.AS1	0.075692	0
hsa-miR-18a-3p	SLIT2	0.0863528	0
hsa-miR-18a-3p	SLIT3	0.103136	0
hsa-miR-3615	OR2L13	0.0641012	0.000106372
hsa-miR-188-3p	HIVEP2	0.063668	0.0022267
hsa-miR-3065-3p	CSRP2	0.0789926	0.000298213
hsa-miR-200c-5p	THBS2	0.0952962	0
hsa-miR-93-3p	KMT5A	0.110713	0
hsa-miR-93-5p	PSMD13	0.072917	0
hsa-miR-3150b-3p	CDK8	0.0641847	0
hsa-miR-105-5p	LYPD6B	0.0807152	0
hsa-miR-33a-5p	RP11.74E22.8	0.0767706	0
hsa-miR-17-3p	YME1L1	0.0733308	0
hsa-miR-19a-3p	B4GALT2	0.110527	0
hsa-miR-16-2-3p	hsa-miR-5695	0.0798174	0
hsa-miR-19a-3p	B4GALT6	0.0784994	6.0326e-10
hsa-miR-200b-5p	PLAC9	0.0774103	0
hsa-miR-625-5p	ADCY10	0.0666925	0.00592717
hsa-miR-200b-3p	RP4.647J21.1	0.100147	0
hsa-miR-191-5p	NARS	0.0686126	0
hsa-miR-17-5p	RP11.348N5.9	0.0779533	4.94673e-08
hsa-miR-200b-5p	PLAUR	0.0701618	1.28754e-05
hsa-miR-191-3p	hsa-miR-107	0.0724729	0.0397931
hsa-miR-96-5p	IFFO1	0.100342	0
hsa-miR-3150b-3p	CD80	0.0802541	0
hsa-miR-3150b-3p	CD86	0.069439	0.0154979
hsa-miR-1224-5p	NKAIN2	0.0590813	0.0397931
hsa-miR-98-3p	FLVCR2	0.0657336	0.000298213
hsa-miR-3150b-3p	CCR8	0.0894833	0
hsa-miR-188-5p	AIFM1	0.0749729	0.0154979
hsa-miR-105-5p	UPP1	0.0702801	0
hsa-miR-590-3p	HHAT	0.117761	0
hsa-miR-3150b-3p	CCT5	0.0736386	0
hsa-miR-3150b-3p	CCT8	0.0841934	0
hsa-miR-142-3p	RP11.405M12.4	0.0782933	0
hsa-miR-181b-3p	DNA2	0.0886102	0
hsa-miR-3614-5p	FCER1G	0.0656201	1.46049e-06
hsa-miR-151a-5p	MIR205HG	0.0760687	0
hsa-miR-105-5p	UPK2	0.07939	0
hsa-miR-130b-3p	FAM63A	0.117483	0
hsa-miR-130b-3p	FAM63B	0.0691164	4.82608e-09
hsa-miR-454-3p	SPNS2	0.0765801	0
hsa-miR-130b-3p	FAM64A	0.280182	0
hsa-miR-2114-3p	WBP11	0.0539986	0.000298213
hsa-miR-671-5p	RP11.679B19.1	0.0798618	0
hsa-miR-1307-5p	CCAR1	0.0803957	0
hsa-miR-200c-5p	KIAA0556	0.0696272	0.00592717
hsa-miR-590-3p	HHIP	0.0745921	0
hsa-miR-939-5p	PSMC3IP	0.0821875	0
hsa-miR-301a-5p	EFCC1	0.0867558	0
hsa-miR-877-5p	RP11.247C2.2	0.0759627	0
hsa-miR-183-5p	IFFO1	0.110846	0
hsa-miR-33a-5p	AGTPBP1	0.0720889	0
hsa-miR-18a-3p	THAP5P1	0.0632494	4.94673e-08
hsa-miR-15b-5p	CTPS1	0.0742465	0
hsa-miR-590-3p	MSC.AS1	0.0528468	0.0397931
hsa-miR-194-5p	PDCD10	0.0610324	0.0397931
hsa-miR-185-3p	CNIH2	0.0639156	1.46049e-06
hsa-miR-191-5p	PPP6R3	0.0666413	0
hsa-miR-181a-3p	VPS37D	0.0763076	0.000298213
hsa-miR-3150b-3p	CCL8	0.0689683	0
hsa-miR-93-5p	RP11.1275H24.2	0.0884004	0
hsa-miR-93-5p	RP11.1275H24.3	0.0680797	0.0022267
hsa-miR-3928-3p	AP000473.5	0.0812808	0
hsa-miR-3928-3p	AP000473.8	0.0836136	0
hsa-miR-1254	CLN5	0.0684595	0
hsa-miR-3150b-3p	CCNK	0.0705315	0
hsa-miR-141-3p	PRDX2	0.100702	0
hsa-miR-4668-3p	ZCCHC4	0.0612483	0.0154979
hsa-miR-4668-3p	ZCCHC5	0.0648739	4.37122e-06
hsa-miR-1254	CLP1	0.0614605	0.0154979
hsa-miR-93-3p	TPGS1	0.0774364	0
hsa-miR-18a-5p	AE000661.50	0.0680856	0
hsa-miR-203a	E2F1	0.0692786	1.56848e-08
hsa-miR-203a	E2F2	0.0747891	0
hsa-miR-203a	E2F3	0.0679258	0
hsa-miR-203a	E2F8	0.0671883	0
hsa-miR-766-3p	MIR4432HG	0.0711086	0
hsa-miR-1269a	LINC01234	0.0625823	0.0397931
hsa-miR-1269a	LINC01239	0.0689024	0
hsa-miR-130b-3p	SPATA20P1	0.0657673	0
hsa-miR-449a	DALRD3	0.0688601	0
hsa-miR-3150b-3p	CCL7	0.0703998	1.20652e-09
hsa-miR-590-5p	RP11.71L14.3	0.070844	4.82608e-09
hsa-miR-141-3p	PRDM1	0.133605	0
hsa-miR-141-3p	PRDM5	0.1135	0
hsa-miR-210-3p	RP11.3K24.1	0.065484	0.000298213
hsa-miR-141-3p	PRDM8	0.183209	0
hsa-miR-7-1-3p	RP11.27I1.4	0.0750883	0.0154979
hsa-miR-3170	CDYL2	0.0663546	6.0326e-10
hsa-miR-301a-3p	TRAPPC9	0.0954712	0
hsa-miR-4664-5p	SCRIB	0.0799197	0
hsa-miR-196a-3p	MEF2C.AS1	0.0691506	1.20652e-09
hsa-miR-98-3p	UTP11	0.0852925	0
hsa-miR-493-3p	RP11.392O17.1	0.0630366	1.28754e-05
hsa-miR-98-3p	UTP23	0.0746838	4.80195e-07
hsa-miR-188-5p	CTC.558O2.2	0.0894346	0
hsa-miR-148b-3p	SEC23IP	0.0958922	0
hsa-miR-3127-5p	RP11.832A4.7	0.0658119	4.94673e-08
hsa-miR-3150b-3p	RN7SL477P	0.0720306	0
hsa-miR-103a-3p	NELFA	0.0989241	0
hsa-miR-103a-3p	NELFB	0.0920718	0
hsa-miR-590-3p	HIC1	0.0928204	0
hsa-miR-93-3p	RP11.200A1.1	0.063296	4.80195e-07
hsa-miR-19a-3p	C12orf45	0.0881457	0
hsa-miR-590-3p	HID1	0.12458	0
hsa-miR-19a-3p	C12orf49	0.0665381	4.80195e-07
hsa-miR-155-3p	RP11.234K24.3	0.0656407	0.000106372
hsa-miR-188-3p	OCEL1	0.0730405	0
hsa-miR-19a-3p	C12orf56	0.0636533	0
hsa-miR-130b-3p	FAM73A	0.0635862	0.00592717
hsa-miR-19a-3p	C12orf66	0.0780278	0
hsa-miR-590-5p	CRIM1	0.0696002	4.94673e-08
hsa-miR-19a-3p	C12orf73	0.0701196	0
hsa-miR-203a	DPYD	0.0681916	0.0022267
hsa-miR-590-5p	CRIP1	0.131549	0
hsa-miR-590-5p	CRIP2	0.0742112	3.73134e-05
hsa-miR-200b-5p	PLA1A	0.0639193	3.73134e-05
hsa-miR-3150b-3p	CBX2	0.0791744	0
hsa-miR-301b	BEGAIN	0.0669095	1.55641e-07
hsa-miR-3150b-3p	CBY3	0.0700536	1.55641e-07
hsa-miR-149-5p	RP11.254A24.2	0.0704793	1.55641e-07
hsa-miR-3682-3p	RP11.131M11.3	0.063726	0.0154979
hsa-miR-130b-3p	FAM72A	0.222735	0
hsa-miR-130b-3p	FAM72B	0.216637	0
hsa-miR-130b-3p	FAM72C	0.117783	0
hsa-miR-130b-3p	FAM72D	0.16709	0
hsa-miR-187-3p	BTG2	0.0648387	0.000298213
hsa-miR-7-1-3p	RP11.736K20.4	0.0739141	4.80195e-07
hsa-miR-1254	CRB2	0.0607525	4.94673e-08
hsa-miR-149-5p	RASGRF1	0.0678974	0
hsa-miR-455-3p	EGLN1	0.0672302	0.000298213
hsa-miR-455-3p	EGLN2	0.0776193	0
hsa-miR-188-5p	KIAA0430	0.073545	0
hsa-miR-130b-3p	FAM89A	0.0673582	4.37122e-06
hsa-miR-130b-3p	FAM89B	0.0750406	0
hsa-miR-200b-3p	CCDC109B	0.0662254	0
hsa-miR-338-3p	ADAMDEC1	0.0712014	3.73134e-05
hsa-miR-200a-5p	LPAL2	0.0757216	0
hsa-miR-203a	DIO2	0.0700721	0.0397931
hsa-miR-3150b-3p	ACTR3C	0.0805833	0
hsa-miR-21-5p	RP11.353K11.1	0.072542	0.0154979
hsa-miR-301a-3p	SCG2	0.0724562	0
hsa-miR-1307-5p	RP11.5C23.1	0.0654646	0
hsa-miR-1307-5p	RP11.5C23.2	0.0749849	1.56848e-08
hsa-miR-92b-3p	SYCE3	0.0616219	6.0326e-10
hsa-miR-937-3p	CTD.3065J16.9	0.152058	0
hsa-miR-766-3p	RP11.675F6.3	0.0648624	0
hsa-miR-766-3p	RP11.675F6.4	0.0678826	0.0022267
hsa-miR-340-3p	RP11.179B15.6	0.0679683	0
hsa-miR-151a-5p	MIR202HG	0.0757117	0
hsa-miR-301a-3p	FAM66B	0.0565224	0.000298213
hsa-miR-301a-3p	FAM66C	0.0859424	0
hsa-miR-301a-3p	FAM66D	0.0720982	1.56848e-08
hsa-miR-15b-3p	hsa-miR-4638-3p	0.134204	0
hsa-miR-3682-3p	TFDP1	0.0751457	0.000106372
hsa-miR-18a-3p	MAMDC2.AS1	0.0773907	0.00082195
hsa-miR-877-5p	RP11.173C1.1	0.105855	0
hsa-miR-105-5p	RP11.950C14.7	0.0575392	3.73134e-05
hsa-miR-4724-5p	SAV1	0.0727412	0
hsa-miR-16-2-3p	CTBP2P8	0.0667628	0
hsa-miR-15b-5p	B3GNT5	0.0960434	0
hsa-miR-15b-5p	B3GNT8	0.0893022	0
hsa-miR-15b-5p	B3GNT9	0.072933	0
hsa-miR-616-5p	CTD.2017C7.2	0.074351	0
hsa-miR-629-3p	ZBED4	0.0730524	0
hsa-miR-301a-3p	FAM63A	0.0708122	1.46049e-06
hsa-miR-29b-3p	RP11.567M16.1	0.0911018	0
hsa-miR-29b-3p	RP11.567M16.2	0.0951444	0
hsa-miR-105-5p	AMER2	0.0592594	0
hsa-miR-301a-3p	FAM64A	0.217533	0
hsa-miR-21-3p	ANKRD33B	0.0723828	0
hsa-miR-1307-3p	FAM92A1P1	0.0778583	6.0326e-10
hsa-miR-106b-5p	SETD2	0.0875239	0
hsa-miR-106b-5p	SETD3	0.0971335	0
hsa-miR-106b-5p	SETD7	0.136423	0
hsa-miR-301a-3p	FAM72A	0.21591	0
hsa-miR-301a-3p	FAM72B	0.215792	0
hsa-miR-301a-3p	FAM72C	0.148939	0
hsa-miR-301a-3p	FAM72D	0.175614	0
hsa-miR-219b-3p	SNRPD1	0.0769937	0
hsa-miR-219b-3p	SNRPD3	0.065611	0.0022267
hsa-miR-17-3p	KLHL3	0.0622351	0.00082195
hsa-miR-17-3p	KLHL4	0.0600799	0
hsa-miR-17-3p	KLHL5	0.0831204	0
hsa-miR-18a-5p	AE000661.37	0.104668	0
hsa-miR-17-3p	KLHL8	0.0720617	1.56848e-08
hsa-miR-3200-3p	HSD17B10	0.108616	0
hsa-miR-3200-3p	HSD17B11	0.114803	0
hsa-miR-181b-3p	DTX3	0.065232	0.0397931
hsa-miR-149-5p	RASGRP2	0.110058	0
hsa-miR-149-5p	RASGRP3	0.104095	0
hsa-miR-149-5p	RASGRP4	0.081557	0
hsa-miR-32-5p	ADAM12	0.069073	0
hsa-miR-671-5p	TIMELESS	0.0670243	4.37122e-06
hsa-miR-151a-5p	HNRNPD	0.11086	0
hsa-miR-151a-5p	HNRNPF	0.0704637	0.0154979
hsa-miR-151a-5p	HNRNPK	0.0724116	1.55641e-07
hsa-miR-151a-5p	HNRNPL	0.0896424	0
hsa-miR-151a-5p	HNRNPR	0.0675625	0.00082195
hsa-miR-151a-5p	HNRNPU	0.0890483	0
hsa-miR-1269a	LINC01194	0.0513502	4.94673e-08
hsa-miR-196a-5p	RP11.775D22.3	0.06493	1.28754e-05
hsa-miR-590-3p	HNMT	0.0656761	0
hsa-miR-192-5p	FAM65A	0.0643229	0.0154979
hsa-miR-21-3p	HIF3A	0.0852836	0
hsa-miR-493-3p	AC131097.4	0.0696289	0
hsa-miR-191-5p	RP11.173C1.1	0.123317	0
hsa-miR-301a-3p	SBK1	0.0988566	0
hsa-miR-301a-3p	SBK3	0.0702407	0
hsa-miR-130b-3p	FAM81A	0.0850175	0
hsa-miR-130b-3p	FAM81B	0.0945962	0
hsa-miR-4724-5p	SAA1	0.0694674	0
hsa-miR-130b-3p	FAM83D	0.262878	0
hsa-miR-130b-3p	FAM83E	0.0840222	0
hsa-miR-130b-3p	FAM83G	0.0689916	6.0326e-10
hsa-miR-3065-5p	GALNT15	0.0716431	0
hsa-miR-130b-3p	CTC.559E9.12	0.0837995	0
hsa-miR-21-5p	ANTXR2	0.0789567	4.94673e-08
hsa-miR-130b-3p	FAM84A	0.0764434	0
hsa-miR-21-5p	ANTXRL	0.065592	4.80195e-07
hsa-miR-301a-3p	SDK2	0.0807468	1.20652e-09
hsa-miR-107	SEMA3D	0.0605547	0
hsa-miR-182-5p	WNT5B	0.0653239	0.000298213
hsa-miR-454-3p	TCF7L1	0.104473	0
hsa-miR-454-3p	TCF7L2	0.072893	1.56848e-08
hsa-miR-590-3p	HPDL	0.136314	0
hsa-miR-191-5p	MYH1	0.0639674	0
hsa-miR-191-5p	MYH3	0.0869989	0
hsa-miR-191-5p	MYH4	0.0725957	0.000298213
hsa-miR-103a-3p	RP11.488C13.6	0.0715645	0.00592717
hsa-miR-301a-3p	FAM58A	0.0704922	0
hsa-miR-502-5p	AC005152.3	0.0673746	3.73134e-05
hsa-miR-17-5p	RP11.848P1.9	0.0767456	4.94673e-08
hsa-miR-98-3p	TBC1D17	0.0666054	4.80195e-07
hsa-miR-4677-3p	IL21.AS1	0.0648278	0
hsa-miR-98-3p	TBC1D20	0.0664733	0
hsa-miR-301b	MSRB3	0.0717776	0
hsa-miR-148b-5p	RP11.177H2.1	0.0856817	0
hsa-miR-191-5p	MYL3	0.0831331	0
hsa-miR-191-5p	MYL9	0.090401	0
hsa-miR-191-5p	MYLK	0.0647058	0
hsa-miR-192-5p	FAM63A	0.0711242	0.00592717
hsa-miR-331-3p	PTCH1	0.0587632	1.28754e-05
hsa-miR-331-3p	PTCH2	0.126346	0
hsa-miR-146a-3p	RP11.452L6.1	0.0684764	0.0397931
hsa-miR-146a-3p	RP11.452L6.5	0.0639901	4.80195e-07
hsa-miR-1254	CRY2	0.0645562	0
hsa-miR-301a-5p	SLC7A11	0.0743202	4.37122e-06
hsa-miR-301a-5p	SLC7A13	0.0653923	0
hsa-miR-301a-5p	SLC7A14	0.0657519	1.56848e-08
hsa-miR-200a-3p	HIC1	0.0750306	0
hsa-miR-331-3p	PTCD2	0.0706798	0
hsa-miR-188-5p	KIAA0556	0.103903	0
hsa-miR-33b-5p	AZIN1	0.0962561	0
hsa-miR-33b-5p	AZIN2	0.105358	0
hsa-miR-301b	RP11.540B6.2	0.0968178	0
hsa-miR-340-3p	ESYT3	0.0871298	0
hsa-miR-454-3p	CADM3.AS1	0.0783694	0
hsa-miR-1277-3p	PP14571	0.0667149	0.0154979
hsa-miR-191-5p	MYCN	0.0624667	0
hsa-miR-877-5p	TMPO.AS1	0.0764443	0
hsa-miR-18a-3p	AP000892.6	0.0674762	0
hsa-miR-18a-5p	ESPL1	0.200143	0
hsa-miR-708-3p	RP11.309M7.1	0.0631099	0.0154979
hsa-miR-4668-3p	DHX8	0.085966	0
hsa-miR-4668-3p	DHX9	0.0698102	0.000106372
hsa-miR-455-3p	RP4.549F15.1	0.0611615	4.82608e-09
hsa-miR-148b-3p	NOTCH1	0.0879626	0
hsa-miR-148b-3p	NOTCH4	0.103414	0
hsa-miR-939-5p	CSE1L	0.114272	0
hsa-miR-15a-5p	ZCCHC11	0.0815678	0
hsa-miR-18a-5p	TPI1P1	0.109951	0
hsa-miR-15a-5p	ZCCHC14	0.0651376	4.37122e-06
hsa-miR-4746-5p	SNRPA	0.0752338	0
hsa-miR-4746-5p	SNRPB	0.0696451	0
hsa-miR-4746-5p	SNRPC	0.0943524	0
hsa-miR-4746-5p	SNRPE	0.0973465	0
hsa-miR-4746-5p	SNRPF	0.0815722	0
hsa-miR-4746-5p	SNRPG	0.0957465	0
hsa-miR-3614-5p	hsa-miR-331-3p	0.0693666	0.00592717
hsa-miR-106b-5p	AC092071.1	0.0575321	0
hsa-miR-142-5p	ASS1P1	0.11757	0
hsa-miR-3127-5p	DNAJA1	0.0760858	4.37122e-06
hsa-miR-3127-5p	DNAJA4	0.0719306	0
hsa-miR-200c-5p	BCAT1	0.0604462	6.0326e-10
hsa-miR-940	STK11IP	0.0607953	0.00592717
hsa-miR-16-2-3p	ZFYVE1	0.0708943	4.94673e-08
hsa-miR-191-5p	MYO6	0.0778202	0
hsa-miR-130b-3p	FAM98A	0.101956	0
hsa-miR-130b-5p	FBLN2	0.0780331	0
hsa-miR-130b-5p	FBLN5	0.0713306	4.94673e-08
hsa-miR-130b-5p	FBLN7	0.0957776	0
hsa-miR-362-3p	RP11.693N9.2	0.0677194	1.46049e-06
hsa-miR-33a-5p	RP11.560J1.2	0.0628442	0
hsa-miR-106b-5p	SESN1	0.0686326	0
hsa-miR-20a-5p	MYEOV	0.0576207	0.00592717
hsa-miR-3940-5p	PTH1R	0.0660621	0
hsa-miR-191-5p	MYT1	0.0712343	0
hsa-miR-103a-3p	POTEKP	0.0763877	0
hsa-miR-671-5p	MXRA5Y	0.0715148	0
hsa-miR-130b-3p	FAM96B	0.0700963	0
hsa-miR-628-5p	RP1.206D15.6	0.0674022	0
hsa-miR-130b-3p	AUNIP	0.222562	0
hsa-miR-301a-3p	SELM	0.0698114	0
hsa-miR-301a-3p	SELP	0.128097	0
hsa-miR-20a-5p	MYHAS	0.0788739	0
hsa-miR-1301-3p	DDX60L	0.0921409	0
hsa-miR-4746-5p	RP11.540B6.2	0.0693745	0.000298213
hsa-miR-301a-3p	FAM46B	0.0580983	0.00082195
hsa-miR-301a-3p	FAM46C	0.0673229	1.46049e-06
hsa-miR-301a-3p	FAM47E	0.093898	0
hsa-miR-1254	CPA1	0.0643902	1.56848e-08
hsa-miR-16-2-3p	TBC1D2	0.0871175	0
hsa-miR-16-2-3p	TBC1D9	0.0833517	0
hsa-miR-3928-3p	NIPSNAP1	0.0757376	0
hsa-miR-155-5p	CTD.2555A7.3	0.0737599	0.0397931
hsa-miR-301a-3p	FAM49B	0.130792	0
hsa-miR-3922-3p	PDSS1	0.0620221	1.56848e-08
hsa-miR-7-1-3p	LRRTM1	0.0622386	0
hsa-miR-301a-3p	FAM43A	0.0707225	6.0326e-10
hsa-miR-618	TRIM29	0.0701921	0
hsa-miR-618	TRIM36	0.0602304	4.80195e-07
hsa-miR-33a-5p	ZSCAN23	0.0669366	0.0022267
hsa-miR-4668-3p	EIF1AD	0.0681229	0.0022267
hsa-miR-618	TRIM62	0.0720759	0
hsa-miR-17-5p	GADD45GIP1	0.0651385	0.0022267
hsa-miR-590-3p	HMBS	0.0696031	1.28754e-05
hsa-miR-3187-3p	C5AR2	0.0683328	1.46049e-06
hsa-miR-301a-5p	hsa-miR-103a-2-5p	0.197009	0
hsa-miR-15b-3p	RP11.543C4.1	0.0812282	0
hsa-miR-33b-5p	KNSTRN	0.105723	0
hsa-miR-106b-5p	SF3A2	0.12794	0
hsa-miR-18a-5p	TGFBR2	0.0648578	0
hsa-miR-18a-5p	TGFBR3	0.0724841	0
hsa-miR-106b-5p	SF3B2	0.0561585	1.46049e-06
hsa-miR-106b-5p	SF3B3	0.0701411	0
hsa-miR-106b-5p	SF3B4	0.0652823	1.28754e-05
hsa-miR-106b-5p	SF3B5	0.110518	0
hsa-miR-106b-5p	SF3B6	0.104059	0
hsa-miR-940	RP11.809O17.1	0.084948	0
hsa-miR-3913-5p	hsa-miR-188-3p	0.0614542	0.0154979
hsa-miR-1254	COMP	0.0595667	1.46049e-06
hsa-miR-188-5p	RP5.882O7.4	0.108421	0
hsa-miR-4668-3p	DGKQ	0.0665081	0.000298213
hsa-miR-4668-3p	DGKZ	0.0820725	3.73134e-05
hsa-miR-203a	DKC1	0.0646884	1.46049e-06
hsa-miR-130b-3p	CLTCL1	0.0711849	1.20652e-09
hsa-miR-106b-5p	SERF2	0.0703089	4.37122e-06
hsa-miR-331-3p	PTBP3	0.0825711	0
hsa-miR-590-3p	AC087163.2	0.0665843	0
hsa-miR-181a-3p	ENPP7P11	0.069477	0
hsa-miR-340-3p	SLAMF7	0.0578304	0.0154979
hsa-miR-429	CYSLTR2	0.107104	0
hsa-miR-200a-3p	HKR1	0.0788297	0
hsa-miR-877-5p	HIF1AN	0.0674142	0
hsa-miR-590-3p	HM13	0.0667821	0.000106372
hsa-miR-3662	ACTA2.AS1	0.0613337	0.00592717
hsa-miR-148a-3p	OSBPL3	0.0749981	0
hsa-miR-1254	COG3	0.0626112	0.00082195
hsa-miR-203a	DKK3	0.069807	0.0397931
hsa-miR-301a-3p	SDPR	0.154412	0
hsa-miR-3150b-3p	CHD3	0.0785367	0
hsa-miR-185-3p	WDR4	0.0787136	0.000298213
hsa-miR-301b	MSTO1	0.0627094	0.000298213
hsa-miR-148a-3p	RASGRP3	0.0607823	3.73134e-05
hsa-miR-105-5p	UTP6	0.083889	0
hsa-miR-1307-5p	CCDC3	0.113677	0
hsa-miR-210-3p	CABIN1	0.0839374	0
hsa-miR-1307-5p	CCDC8	0.111071	0
hsa-miR-203a	DLX3	0.15098	0
hsa-miR-203a	DLX4	0.0730771	0
hsa-miR-203a	DLX5	0.0645172	1.55641e-07
hsa-miR-455-3p	RP11.380L11.4	0.0740361	1.28754e-05
hsa-miR-301a-3p	SFPQ	0.0859349	0
hsa-miR-142-5p	CTB.129P6.7	0.0795651	0
hsa-miR-130b-3p	AP001596.6	0.075549	0
hsa-miR-4638-3p	MIRLET7D	0.0747743	6.0326e-10
hsa-miR-4664-5p	SCN2B	0.0914803	0
hsa-miR-106b-5p	SEPP1	0.154714	0
hsa-miR-203a	DLST	0.0751436	1.55641e-07
hsa-miR-190b	NPDC1	0.220605	0
hsa-miR-590-3p	CHRNA5	0.0922535	0
hsa-miR-590-3p	CHRNB4	0.0704802	0.0397931
hsa-miR-590-5p	CREB5	0.0869516	0
hsa-miR-330-3p	hsa-miR-671-5p	0.0609505	0.0022267
hsa-miR-3913-5p	DHCR7	0.0772459	1.56848e-08
hsa-miR-106b-5p	2002-09-01	0.0849291	0
hsa-miR-106b-5p	2003-09-01	0.0986603	0
hsa-miR-106b-5p	2004-09-01	0.0764742	0.000298213
hsa-miR-106b-5p	2006-09-01	0.077013	1.56848e-08
hsa-miR-106b-5p	2007-09-01	0.0811801	0
hsa-miR-106b-5p	2008-09-01	0.0890544	0
hsa-miR-4766-3p	APOBEC3B	0.118473	0
hsa-miR-3682-3p	ZSWIM5P2	0.0551215	0.0154979
hsa-miR-18a-5p	ESRRA	0.108325	0
hsa-miR-18a-5p	ESRRB	0.0693037	1.56848e-08
hsa-miR-331-3p	SMARCA5	0.0930885	0
hsa-miR-142-5p	ST8SIA1	0.126641	0
hsa-miR-142-5p	ST8SIA4	0.216843	0
hsa-miR-301a-3p	FAM32A	0.0657932	0
hsa-miR-3200-3p	KALRN	0.0723161	0
hsa-miR-301a-3p	SFI1	0.0617119	0.0397931
hsa-miR-148b-3p	MAGEE2	0.0630298	6.0326e-10
hsa-miR-331-3p	SMARCC1	0.0729998	0
hsa-miR-4664-5p	SCN3A	0.0649067	0
hsa-miR-4664-5p	SCN3B	0.0976818	0
hsa-miR-331-3p	SMARCD3	0.0800264	0
hsa-miR-33b-5p	RP11.307B6.3	0.0697556	1.55641e-07
hsa-miR-4664-5p	SCN4A	0.062421	0
hsa-miR-4664-5p	SCN4B	0.085586	0
hsa-miR-331-3p	SMARCE1	0.0657184	0.00082195
hsa-miR-4664-5p	SCN5A	0.0588952	1.55641e-07
hsa-miR-18a-5p	ESRP1	0.141055	0
hsa-miR-93-3p	TPCN1	0.138911	0
hsa-miR-4664-5p	SCN7A	0.0629942	0
hsa-miR-301a-5p	ASPRV1	0.0884228	0
hsa-miR-590-3p	HMMR	0.127492	0
hsa-miR-20a-5p	MYH11	0.0609711	0.000106372
hsa-miR-20a-5p	MYH13	0.0658359	0.00082195
hsa-miR-20a-5p	MYH14	0.0641403	0.0022267
hsa-miR-17-5p	CTC.260E6.3	0.0774632	0
hsa-miR-17-5p	CTC.260E6.4	0.0919411	0
hsa-miR-17-5p	CTC.260E6.6	0.104077	0
hsa-miR-877-5p	GDF10	0.0781095	0
hsa-miR-877-5p	GDF15	0.100324	0
hsa-miR-3065-3p	CSMD2	0.0680187	4.37122e-06
hsa-miR-342-5p	RP11.651P23.4	0.071816	4.82608e-09
hsa-miR-342-5p	RP11.651P23.5	0.0789243	0
hsa-miR-1254	CPS1	0.0654675	0.00592717
hsa-miR-301b	hsa-miR-151a-5p	0.183351	0
hsa-miR-331-5p	TMEM220.AS1	0.0833729	0
hsa-miR-29b-3p	RP11.118A3.1	0.0643957	0
hsa-miR-629-3p	CYP2T1P	0.0668043	0.0022267
hsa-miR-105-5p	USP1	0.0954783	0
hsa-miR-105-5p	USP5	0.0649531	0
hsa-miR-21-5p	R3HDM1	0.0745572	0
hsa-miR-151a-5p	CTD.2291D10.4	0.0806332	0
hsa-miR-590-3p	RP1.50J22.4	0.107706	0
hsa-miR-3200-3p	RP11.452L6.1	0.0793773	0
hsa-miR-3200-3p	RP11.452L6.6	0.100427	0
hsa-miR-500b-3p	PAPOLA	0.0598997	1.28754e-05
hsa-miR-3682-3p	KCTD3	0.0831467	0
hsa-miR-3682-3p	KCTD5	0.0912277	0
hsa-miR-3682-3p	KCTD6	0.0863732	0
hsa-miR-203a	DLL3	0.0628268	1.20652e-09
hsa-miR-7706	CILP2	0.0652123	0.0397931
hsa-miR-191-5p	PPP3CB	0.0772816	0
hsa-miR-590-3p	HMSD	0.081098	0
hsa-miR-16-1-3p	WIF1	0.0713367	0.00082195
hsa-miR-342-5p	SERPINA11	0.220874	0
hsa-miR-342-5p	SERPINA12	0.0617669	4.82608e-09
hsa-miR-454-3p	SPIN4	0.0645741	4.80195e-07
hsa-miR-20a-5p	MYH7B	0.0836869	0
hsa-miR-181b-3p	E2F2	0.0757904	4.94673e-08
hsa-miR-181b-3p	E2F3	0.0944713	0
hsa-miR-181b-3p	E2F7	0.08424	0
hsa-miR-1307-5p	CCL28	0.0757096	0
hsa-miR-27b-5p	GXYLT2	0.0964009	0
hsa-miR-99b-3p	CTD.3065J16.9	0.0708482	1.46049e-06
hsa-miR-3614-5p	BICDL1	0.0694593	1.20652e-09
hsa-miR-429	COL14A1	0.0824115	0
hsa-miR-4326	RP11.881M11.4	0.066583	0
hsa-miR-188-5p	AIMP2	0.125113	0
hsa-miR-301a-3p	SGTA	0.0726219	0.00082195
hsa-miR-425-3p	C8orf82	0.0731021	3.73134e-05
hsa-miR-3677-5p	PDZRN3	0.0633971	4.80195e-07
hsa-miR-15b-5p	PPP1CB	0.0791884	0
hsa-miR-200b-5p	AMOTL2	0.0679459	1.55641e-07
hsa-miR-301a-3p	SGO1	0.226679	0
hsa-miR-301a-3p	SGO2	0.147129	0
hsa-miR-590-3p	AC093901.1	0.0639937	0
hsa-miR-19a-3p	GS1.257G1.1	0.108985	0
hsa-miR-1307-5p	CCL14	0.252124	0
hsa-miR-1307-5p	CCL16	0.144299	0
hsa-miR-1307-5p	CCL18	0.0732603	1.28754e-05
hsa-miR-1307-5p	CCL19	0.0954357	0
hsa-miR-1307-5p	CCL21	0.097473	0
hsa-miR-1307-5p	CCL22	0.0783253	4.94673e-08
hsa-miR-1307-5p	CCL23	0.0944761	0
hsa-miR-3677-3p	LINC00337	0.0808753	0
hsa-miR-877-5p	RP11.145H9.3	0.0651845	4.82608e-09
hsa-miR-185-3p	SERPINA3	0.0624304	4.82608e-09
hsa-miR-185-3p	SERPINA6	0.0713668	0
hsa-miR-3677-3p	LINC00342	0.0749111	0
hsa-miR-301a-3p	SGK1	0.0871273	0
hsa-miR-181b-3p	DHFR	0.0716428	0
hsa-miR-191-3p	hsa-miR-760	0.152493	0
hsa-miR-301a-3p	SGK2	0.075008	0
hsa-miR-342-5p	MAMDC2	0.0845463	3.73134e-05
hsa-miR-27b-5p	VEGFB	0.0647876	0.00592717
hsa-miR-27b-5p	VEGFD	0.0727247	0
hsa-miR-625-5p	MIR222HG	0.0631736	0.000298213
hsa-miR-210-3p	B3GALNT1	0.0800678	0
hsa-miR-210-3p	B3GALNT2	0.0770366	0
hsa-miR-4746-5p	SOAT1	0.0726307	0.00592717
hsa-miR-3928-3p	CARMN	0.070323	0
hsa-miR-3677-3p	LINC00398	0.0670749	0
hsa-miR-18a-5p	RP11.112J1.3	0.0712816	0
hsa-miR-592	AP001596.6	0.0664342	1.28754e-05
hsa-miR-190b	OLFML2A	0.0741669	0
hsa-miR-190b	OLFML2B	0.0851711	0
hsa-miR-191-5p	PPP1R8	0.0732371	4.82608e-09
hsa-miR-105-5p	AMACR	0.0599959	0.00592717
hsa-miR-616-5p	STIP1P3	0.0588674	1.56848e-08
hsa-miR-338-3p	PPARD	0.0763155	0
hsa-miR-155-5p	TEX30	0.0753845	0
hsa-miR-454-3p	AKAP1	0.0913125	0
hsa-miR-192-5p	FAM26E	0.0697138	4.37122e-06
hsa-miR-2115-5p	LINC01351	0.0575459	6.0326e-10
hsa-miR-301a-3p	SGCA	0.123258	0
hsa-miR-301a-3p	SGCD	0.108074	0
hsa-miR-15b-5p	PPP1R8	0.0668625	0.000298213
hsa-miR-301b	HIST1H2AG	0.059589	1.20652e-09
hsa-miR-301b	HIST1H2AH	0.0806678	0
hsa-miR-493-5p	ATP6AP1L	0.0945202	0
hsa-miR-301b	HIST1H2BJ	0.0569335	1.28754e-05
hsa-miR-4668-3p	DMWD	0.0643184	0
hsa-miR-18a-5p	DUXAP8	0.110418	0
hsa-miR-21-3p	ZNF76	0.0701375	0
hsa-miR-148b-3p	DPYSL2	0.0836154	0
hsa-miR-148b-3p	DPYSL3	0.0674742	0
hsa-miR-187-3p	CBX4	0.071406	0.000298213
hsa-miR-187-3p	CBX7	0.070713	0.000106372
hsa-miR-130b-5p	RAET1E	0.0687376	6.0326e-10
hsa-miR-16-5p	CRISPLD2	0.08991	0
hsa-miR-130b-5p	RAET1G	0.0836766	0
hsa-miR-130b-5p	RAET1K	0.102416	0
hsa-miR-130b-5p	RAET1L	0.088791	0
hsa-miR-493-5p	ITM2B	0.0726189	0
hsa-miR-3170	SOWAHD	0.0629194	0.00082195
hsa-miR-148b-3p	MSRB3	0.0835362	0
hsa-miR-142-3p	TMUB1	0.0859047	0.00592717
hsa-miR-1254	CDO1	0.0783315	0
hsa-miR-629-3p	RP4.761J14.10	0.0744583	0.0154979
hsa-miR-629-3p	RP11.667F14.1	0.0771237	1.20652e-09
[truncated: 674,785+ more rows]
