# Supplementary material for: Identification of miRNA Master Regulators in Breast Cancer
Source: Cells. 2020 Jul 3;9(7):1610. doi: 10.3390/cells9071610 (PMC7407970; doi:10.3390/cells9071610)
Supplement: Supplementary file 1 [file cells-09-01610-s001.zip › SUPLEMENTARIAS/SUP_3.xlsx]

## Sheet: network_predicted_SIN_DPI
Regulator	Target	MI
hsa-let-7a-3p	UNC119B	0.0749634
hsa-let-7a-3p	HTATSF1	0.0693381
hsa-let-7a-3p	COL15A1	0.0550961
hsa-let-7a-3p	COL13A1	0.0763348
hsa-let-7a-3p	PHYHIPL	0.0924376
hsa-let-7a-3p	LAMP3	0.0665592
hsa-let-7a-3p	LCORL	0.0669823
hsa-let-7a-3p	RAB33A	0.0682509
hsa-let-7a-3p	CCNA1	0.0651539
hsa-let-7a-3p	CELF2	0.0802573
hsa-let-7a-3p	LIX1L	0.0674818
hsa-let-7a-3p	TCTEX1D1	0.0618741
hsa-let-7a-3p	CCDC50	0.0635091
hsa-let-7a-3p	LRRC2	0.0793841
hsa-let-7a-3p	LRRK2	0.0610824
hsa-let-7a-3p	CPNE8	0.066783
hsa-let-7a-3p	CTLA4	0.0863703
hsa-let-7a-3p	ZFP36L1	0.0696621
hsa-let-7a-3p	CYTH1	0.0629715
hsa-let-7a-3p	FAM43A	0.0679035
hsa-let-7a-3p	MBLAC2	0.0651609
hsa-let-7a-3p	MARK1	0.0606884
hsa-let-7a-3p	MBNL1	0.070799
hsa-let-7a-3p	MDFIC	0.0618747
hsa-let-7a-3p	MEAF6	0.0643119
hsa-let-7a-3p	MEF2C	0.0612917
hsa-let-7a-3p	ABI3BP	0.076639
hsa-let-7a-3p	MGAT2	0.0785223
hsa-let-7a-3p	ENTHD1	0.0710358
hsa-let-7a-3p	CDC14B	0.0765112
hsa-let-7a-3p	MSMO1	0.0698604
hsa-let-7a-3p	TMEM68	0.0735876
hsa-let-7a-3p	CDKN1B	0.0595267
hsa-let-7a-3p	DUSP7	0.0744499
hsa-let-7a-3p	MYOZ2	0.0664326
hsa-let-7a-3p	TBC1D2B	0.0829673
hsa-let-7a-3p	NCOA7	0.0612714
hsa-let-7a-3p	HMGXB4	0.0738931
hsa-let-7a-3p	NEDD9	0.0705237
hsa-let-7a-3p	NFIL3	0.0831727
hsa-let-7a-3p	DNAJC5B	0.076256
hsa-let-7a-3p	DNAJC12	0.0607664
hsa-let-7a-3p	ENPP2	0.0697724
hsa-let-7a-3p	NR4A3	0.0824285
hsa-let-7a-3p	EPHA4	0.0698356
hsa-let-7a-3p	NT5C2	0.0718509
hsa-let-7a-3p	EVI2A	0.0766178
hsa-let-7a-3p	CEP85L	0.0740915
hsa-let-7a-3p	BRI3BP	0.083779
hsa-let-7a-3p	CD48	0.0820527
hsa-let-7a-3p	CLNK	0.0902274
hsa-let-7a-3p	PTPN22	0.0800441
hsa-let-7a-3p	APLF	0.0700716
hsa-let-7a-3p	ANK1	0.0966615
hsa-let-7a-3p	ART3	0.0718277
hsa-let-7a-3p	ARF3	0.0657097
hsa-let-7a-3p	EBF3	0.070108
hsa-let-7a-3p	EBF1	0.0638104
hsa-let-7a-3p	ELK3	0.0563827
hsa-let-7a-3p	EGR3	0.0851592
hsa-let-7a-3p	ETS2	0.0612589
hsa-let-7a-3p	CUBN	0.055708
hsa-let-7a-3p	FBLN5	0.0671783
hsa-let-7a-3p	GAS1	0.0613205
hsa-let-7a-3p	FXR1	0.0625401
hsa-let-7a-3p	GBP5	0.0804699
hsa-let-7a-3p	ALDH1A3	0.0637297
hsa-let-7a-3p	FGF7	0.0664205
hsa-let-7a-3p	YEATS4	0.0583208
hsa-let-7a-3p	IGF1	0.08164
hsa-let-7a-3p	IL4R	0.0657912
hsa-let-7a-3p	ISM1	0.0644767
hsa-let-7a-3p	HIC1	0.0789539
hsa-let-7a-3p	KLF2	0.0659237
hsa-let-7a-3p	LEF1	0.0705313
hsa-let-7a-3p	JRKL	0.0632814
hsa-let-7a-3p	BHLHE40	0.065129
hsa-let-7a-3p	FMNL2	0.0623737
hsa-let-7a-3p	RSF1	0.061097
hsa-let-7a-3p	FOXO1	0.0843375
hsa-let-7a-3p	FOXN3	0.06099
hsa-let-7a-3p	TLE4	0.0761054
hsa-let-7a-3p	TSFM	0.0679742
hsa-let-7a-3p	SGK1	0.0709191
hsa-let-7a-3p	UBTF	0.0798931
hsa-let-7a-3p	KCTD12	0.06552
hsa-let-7a-3p	KIAA0226L	0.0747609
hsa-let-7a-3p	UBXN2B	0.0630681
hsa-let-7a-3p	IL15RA	0.0755638
hsa-let-7a-3p	GATA3	0.0744338
hsa-let-7a-3p	GATA6	0.0720436
hsa-let-7a-3p	GFPT2	0.0682687
hsa-let-7a-3p	XPNPEP2	0.0577216
hsa-let-7a-3p	ZBTB18	0.0716415
hsa-let-7a-3p	PTPRC	0.0767597
hsa-let-7a-3p	PTPRB	0.0667284
hsa-let-7a-3p	F3	0.0662143
hsa-let-7a-3p	SLC35E3	0.0593312
hsa-let-7a-3p	STK17B	0.069991
hsa-let-7a-3p	CFI	0.0727036
hsa-let-7a-3p	FYB	0.0676223
hsa-let-7a-3p	CR1	0.0670854
hsa-let-7a-3p	ID1	0.0681929
hsa-let-7a-3p	MET	0.0737598
hsa-let-7a-3p	HOXC8	0.0685208
hsa-let-7a-3p	HOXA9	0.0749119
hsa-let-7a-3p	NUP205	0.0735998
hsa-let-7a-3p	SLAMF1	0.0903555
hsa-let-7a-3p	SCAMP1	0.0786567
hsa-let-7a-3p	TRABD2A	0.111221
hsa-let-7a-3p	RAB8B	0.0790622
hsa-let-7a-3p	RASEF	0.068807
hsa-let-7a-3p	THSD7A	0.069587
hsa-let-7a-3p	IGF1R	0.0786714
hsa-let-7a-3p	IL3RA	0.0769444
hsa-let-7a-3p	RNF40	0.0638226
hsa-let-7a-3p	FAM126A	0.0693397
hsa-let-7a-3p	S1PR1	0.0667991
hsa-let-7a-3p	ZMYND8	0.0629421
hsa-let-7a-3p	RSPO3	0.0650648
hsa-let-7a-3p	ZC3H12B	0.0798373
hsa-let-7a-3p	ITM2A	0.0632547
hsa-let-7a-3p	ST8SIA4	0.0768904
hsa-let-7a-3p	LDLRAD3	0.0731863
hsa-let-7a-3p	HSD17B11	0.0809477
hsa-let-7a-3p	BMPR1B	0.0692778
hsa-let-7a-3p	DOCK11	0.104264
hsa-let-7a-3p	ABCA9	0.0665356
hsa-let-7a-3p	SIRPA	0.0634608
hsa-let-7a-3p	NECAB1	0.0664932
hsa-let-7a-3p	SOX11	0.0674424
hsa-let-7a-3p	ANPEP	0.0657614
hsa-let-7a-3p	AOC4P	0.0650717
hsa-let-7a-3p	STRBP	0.0607699
hsa-let-7a-3p	ARL4C	0.0818476
hsa-let-7a-3p	SNCAIP	0.0606612
hsa-let-7a-3p	SEC22C	0.0751738
hsa-let-7a-3p	TAF4B	0.0684842
hsa-let-7a-3p	MRPS30	0.0762532
hsa-let-7a-3p	BACH2	0.0712792
hsa-let-7a-3p	ARID5B	0.0651908
hsa-let-7a-3p	SEMA4D	0.0598678
hsa-let-7a-3p	SEMA7A	0.0780486
hsa-let-7a-3p	KIF5C	0.073857
hsa-let-7a-3p	KLRC1	0.0654059
hsa-let-7a-3p	TPD52	0.0721605
hsa-let-7a-3p	TRGC1	0.0812844
hsa-let-7a-3p	BMPER	0.0687407
hsa-let-7a-3p	TSHZ2	0.0688283
hsa-let-7a-3p	TSHZ1	0.0799301
hsa-let-7d-5p	MAP3K13	0.0856393
hsa-let-7d-5p	RPRD2	0.0670843
hsa-let-7d-5p	RRP1B	0.0739332
hsa-let-7d-5p	ERGIC1	0.0867979
hsa-let-7d-5p	ITGA3	0.0745536
hsa-let-7d-5p	ITIH5	0.0789828
hsa-let-7d-5p	A2ML1	0.0808494
hsa-let-7d-5p	EIF2S2	0.066465
hsa-let-7d-5p	C19orf47	0.0614157
hsa-let-7d-5p	NOSTRIN	0.0707172
hsa-let-7d-5p	MTHFD1L	0.0889234
hsa-let-7d-5p	MFSD4A	0.0809139
hsa-let-7d-5p	NUCKS1	0.073967
hsa-let-7d-5p	SCML2	0.0734725
hsa-let-7d-5p	SCMH1	0.0801428
hsa-let-7d-5p	SCN2B	0.0756267
hsa-let-7d-5p	SCN3B	0.0788257
hsa-let-7d-5p	SCN4B	0.101145
hsa-let-7d-5p	SAR1A	0.0723603
hsa-let-7d-5p	SENP5	0.0740131
hsa-let-7d-5p	FAM162B	0.0688893
hsa-let-7d-5p	CHCHD3	0.0821155
hsa-let-7d-5p	ABCB8	0.0648688
hsa-let-7d-5p	ABCD4	0.0837999
hsa-let-7d-5p	ADRB2	0.0790571
hsa-let-7d-5p	ADCY9	0.0853781
hsa-let-7d-5p	ACTR2	0.0634388
hsa-let-7d-5p	ACBD7	0.0692274
hsa-let-7d-5p	MAPKBP1	0.0914285
hsa-let-7d-5p	NUP155	0.0718609
hsa-let-7d-5p	ADAMTS8	0.0787372
hsa-let-7d-5p	AIF1L	0.0699712
hsa-let-7d-5p	SMAD2	0.0792771
hsa-let-7d-5p	ST8SIA1	0.0670825
hsa-let-7d-5p	SRSF1	0.0825742
hsa-let-7d-5p	SUCLA2	0.0636546
hsa-let-7d-5p	STIP1	0.0762852
hsa-let-7d-5p	STAB2	0.0985928
hsa-let-7d-5p	KLHDC8B	0.0605989
hsa-let-7d-5p	SLC5A6	0.0646881
hsa-let-7d-5p	RPS3AP47	0.0649491
hsa-let-7d-5p	SUMO1	0.0685031
hsa-let-7d-5p	APLNR	0.064119
hsa-let-7d-5p	CXorf36	0.0892563
hsa-let-7d-5p	AURKB	0.0924598
hsa-let-7d-5p	FOXRED2	0.065054
hsa-let-7d-5p	DNMT3A	0.0692644
hsa-let-7d-5p	THSD4	0.0848754
hsa-let-7d-5p	DEPDC1	0.104529
hsa-let-7d-5p	BET1L	0.0674306
hsa-let-7d-5p	TRIM41	0.0822134
hsa-let-7d-5p	TRIM59	0.117862
hsa-let-7d-5p	KLHL3	0.0606574
hsa-let-7d-5p	TPSD1	0.0664425
hsa-let-7d-5p	TTLL4	0.0739165
hsa-let-7d-5p	TTC9C	0.0668056
hsa-let-7d-5p	TTC16	0.0696052
hsa-let-7d-5p	ATXN7L1	0.0615987
hsa-let-7d-5p	KPNA2	0.0964871
hsa-let-7d-5p	TIMM23	0.0644393
hsa-let-7d-5p	ZNF488	0.0599619
hsa-let-7d-5p	ZNF738	0.0725365
hsa-let-7d-5p	ZNF785	0.0723537
hsa-let-7d-5p	C5AR2	0.108536
hsa-let-7d-5p	SDR42E1	0.0639697
hsa-let-7d-5p	POLR2D	0.111657
hsa-let-7d-5p	AHCTF1	0.071801
hsa-let-7d-5p	SMIM13	0.113005
hsa-let-7d-5p	RHBDF1	0.0620713
hsa-let-7d-5p	RHBDF2	0.0640703
hsa-let-7d-5p	INPP5J	0.0789092
hsa-let-7d-5p	CABP4	0.0641849
hsa-let-7d-5p	CDK19	0.0716424
hsa-let-7d-5p	UHRF1	0.0626627
hsa-let-7d-5p	CCNA2	0.103504
hsa-let-7d-5p	DCLRE1C	0.0793287
hsa-let-7d-5p	DCLRE1B	0.0790993
hsa-let-7d-5p	CCSAP	0.0819564
hsa-let-7d-5p	CCR10	0.0703342
hsa-let-7d-5p	LENG8	0.0607739
hsa-let-7d-5p	CELF1	0.0659376
hsa-let-7d-5p	CENPN	0.0808851
hsa-let-7d-5p	CEBPD	0.0706306
hsa-let-7d-5p	CHIC1	0.0777673
hsa-let-7d-5p	RABGAP1L	0.0714369
hsa-let-7d-5p	CKMT2	0.070274
hsa-let-7d-5p	COL14A1	0.087285
hsa-let-7d-5p	TSPAN9	0.0727415
hsa-let-7d-5p	MRPS27	0.0746478
hsa-let-7d-5p	MRPL47	0.115726
hsa-let-7d-5p	MRPL51	0.0724659
hsa-let-7d-5p	COX5A	0.0786405
hsa-let-7d-5p	B3GNT7	0.0770286
hsa-let-7d-5p	PPP3R1	0.0962576
hsa-let-7d-5p	PPP1R8	0.094473
hsa-let-7d-5p	CTPS1	0.0778706
hsa-let-7d-5p	CBFA2T3	0.0774461
hsa-let-7d-5p	CYTL1	0.080458
hsa-let-7d-5p	SEMA3F	0.0785119
hsa-let-7d-5p	MAPK9	0.0781795
hsa-let-7d-5p	MARS2	0.0841148
hsa-let-7d-5p	MAST4	0.070072
hsa-let-7d-5p	TTC39A	0.0795585
hsa-let-7d-5p	MFAP1	0.0648846
hsa-let-7d-5p	MEX3A	0.0690369
hsa-let-7d-5p	MEIS3	0.0734137
hsa-let-7d-5p	MEF2D	0.0832345
hsa-let-7d-5p	DERL1	0.0892904
hsa-let-7d-5p	TMEM41A	0.0674291
hsa-let-7d-5p	TMEM138	0.0655942
hsa-let-7d-5p	VMA21	0.0773272
hsa-let-7d-5p	MLXIP	0.0721679
hsa-let-7d-5p	ZFYVE1	0.0730315
hsa-let-7d-5p	DNAH9	0.0819473
hsa-let-7d-5p	C2orf68	0.103929
hsa-let-7d-5p	TBKBP1	0.0724215
hsa-let-7d-5p	MAMLD1	0.0675365
hsa-let-7d-5p	MAMDC2	0.0711647
hsa-let-7d-5p	TPD52L2	0.0648435
hsa-let-7d-5p	DTX3L	0.0682328
hsa-let-7d-5p	MYCT1	0.0694466
hsa-let-7d-5p	MAPRE1	0.0844029
hsa-let-7d-5p	ARHGEF15	0.0892899
hsa-let-7d-5p	LRRFIP1	0.0805362
hsa-let-7d-5p	NCBP1	0.0846049
hsa-let-7d-5p	NEMP1	0.0714912
hsa-let-7d-5p	EBAG9	0.0869607
hsa-let-7d-5p	NDST1	0.071194
hsa-let-7d-5p	GOLT1B	0.0640814
hsa-let-7d-5p	WNT9B	0.0629265
hsa-let-7d-5p	HNRNPUL1	0.0865962
hsa-let-7d-5p	NR4A1	0.0673308
hsa-let-7d-5p	CABLES2	0.0806687
hsa-let-7d-5p	IQGAP3	0.084464
hsa-let-7d-5p	SYNJ2BP	0.0737846
hsa-let-7d-5p	NOP58	0.126745
hsa-let-7d-5p	NOVA1	0.0869069
hsa-let-7d-5p	NT5C2	0.0600454
hsa-let-7d-5p	NRIP2	0.0697877
hsa-let-7d-5p	FAM47E	0.0826006
hsa-let-7d-5p	FAM69A	0.0725227
hsa-let-7d-5p	FAM72B	0.11368
hsa-let-7d-5p	ATL2	0.0855234
hsa-let-7d-5p	ABT1	0.0733075
hsa-let-7d-5p	A1BG	0.070037
hsa-let-7d-5p	CBX2	0.0755992
hsa-let-7d-5p	CCNJ	0.0838436
hsa-let-7d-5p	CDC6	0.0811279
hsa-let-7d-5p	CHRD	0.0864898
hsa-let-7d-5p	CHN2	0.0709105
hsa-let-7d-5p	CISH	0.0734215
hsa-let-7d-5p	CIZ1	0.0710877
hsa-let-7d-5p	CLP1	0.0588372
hsa-let-7d-5p	PPP2R5C	0.08694
hsa-let-7d-5p	BTG2	0.0746189
hsa-let-7d-5p	SYNPO2L	0.0714323
hsa-let-7d-5p	ESPL1	0.0705929
hsa-let-7d-5p	ETFB	0.0738574
hsa-let-7d-5p	DIAPH3	0.0732319
hsa-let-7d-5p	EZH1	0.0678211
hsa-let-7d-5p	EZH2	0.0726453
hsa-let-7d-5p	FEN1	0.116434
hsa-let-7d-5p	EGR3	0.0708268
hsa-let-7d-5p	E2F2	0.079025
hsa-let-7d-5p	DVL3	0.106621
hsa-let-7d-5p	DBR1	0.0973036
hsa-let-7d-5p	DNA2	0.076415
hsa-let-7d-5p	DPF2	0.076281
hsa-let-7d-5p	HIC1	0.0546075
hsa-let-7d-5p	PRSS33	0.0754064
hsa-let-7d-5p	GPX7	0.0817754
hsa-let-7d-5p	GSG2	0.0822871
hsa-let-7d-5p	FZD4	0.0732833
hsa-let-7d-5p	FIGN	0.0752147
hsa-let-7d-5p	DNAJC18	0.068996
hsa-let-7d-5p	DNAJB11	0.0920337
hsa-let-7d-5p	LRR1	0.10315
hsa-let-7d-5p	LDHD	0.0871995
hsa-let-7d-5p	LEPR	0.0733209
hsa-let-7d-5p	C18orf21	0.0885931
hsa-let-7d-5p	SH3TC1	0.0619124
hsa-let-7d-5p	NANP	0.0952306
hsa-let-7d-5p	NGFR	0.0910684
hsa-let-7d-5p	NEK9	0.0698156
hsa-let-7d-5p	NFIB	0.0687723
hsa-let-7d-5p	MTF2	0.0720006
hsa-let-7d-5p	MTBP	0.0967544
hsa-let-7d-5p	MZF1	0.0888305
hsa-let-7d-5p	MCM5	0.0689862
hsa-let-7d-5p	PLP1	0.0665008
hsa-let-7d-5p	POLQ	0.0821044
hsa-let-7d-5p	CDC25A	0.109727
hsa-let-7d-5p	PBLD	0.0774302
hsa-let-7d-5p	SGCD	0.0770562
hsa-let-7d-5p	RMI2	0.0836633
hsa-let-7d-5p	RORC	0.0742962
hsa-let-7d-5p	RPS6	0.0562185
hsa-let-7d-5p	RRM2	0.0797922
hsa-let-7d-5p	RRM1	0.0799739
hsa-let-7d-5p	RTKN	0.0652962
hsa-let-7d-5p	RCC1	0.0832932
hsa-let-7d-5p	RCC2	0.124343
hsa-let-7d-5p	RFC2	0.0641778
hsa-let-7d-5p	RFX5	0.0621847
hsa-let-7d-5p	TAF2	0.0685245
hsa-let-7d-5p	TET3	0.0785068
hsa-let-7d-5p	THBD	0.0675354
hsa-let-7d-5p	TMPO	0.0885056
hsa-let-7d-5p	SMG7	0.0802216
hsa-let-7d-5p	SOX6	0.077226
hsa-let-7d-5p	SNX1	0.0715182
hsa-let-7d-5p	SYT9	0.0740166
hsa-let-7d-5p	NHLRC3	0.0858021
hsa-let-7d-5p	TMEM65	0.0749698
hsa-let-7d-5p	VAV3	0.0761094
hsa-let-7d-5p	YOD1	0.0687075
hsa-let-7d-5p	ZIC1	0.0745728
hsa-let-7d-5p	XRCC2	0.0722561
hsa-let-7d-5p	CACNA1D	0.0902178
hsa-let-7d-5p	PAFAH2	0.0743141
hsa-let-7d-5p	ACADVL	0.072971
hsa-let-7d-5p	SUV39H2	0.101147
hsa-let-7d-5p	PATL1	0.103347
hsa-let-7d-5p	PARS2	0.0628948
hsa-let-7d-5p	APP	0.0700227
hsa-let-7d-5p	DDN	0.0739499
hsa-let-7d-5p	FOS	0.0602101
hsa-let-7d-5p	HK1	0.0702717
hsa-let-7d-5p	PARPBP	0.0914501
hsa-let-7d-5p	MSN	0.0669592
hsa-let-7d-5p	MCU	0.0653268
hsa-let-7d-5p	NRK	0.0585735
hsa-let-7d-5p	RB1	0.081153
hsa-let-7d-5p	PRX	0.0913633
hsa-let-7d-5p	C11orf84	0.0726292
hsa-let-7d-5p	PCSK4	0.0934734
hsa-let-7d-5p	PCBD2	0.0611933
hsa-let-7d-5p	FBXO45	0.119351
hsa-let-7d-5p	PDE7A	0.0823789
hsa-let-7d-5p	PDE2A	0.0736856
hsa-let-7d-5p	MMACHC	0.078495
hsa-let-7d-5p	PLCD1	0.0721404
hsa-let-7d-5p	TECPR2	0.0650024
hsa-let-7d-5p	POLE3	0.0883848
hsa-let-7d-5p	POLA2	0.0736374
hsa-let-7d-5p	GPR88	0.0760453
hsa-let-7d-5p	CEP120	0.0625418
hsa-let-7d-5p	PRIM2	0.118527
hsa-let-7d-5p	GRIA3	0.0700505
hsa-let-7d-5p	YWHAZ	0.0794708
hsa-let-7d-5p	GTSE1	0.0929661
hsa-let-7d-5p	PLEKHG5	0.0796142
hsa-let-7d-5p	EIF2AK2	0.069452
hsa-let-7d-5p	KLHL24	0.0855395
hsa-let-7d-5p	KLHL23	0.0863705
hsa-let-7d-5p	ADIPOQ	0.070063
hsa-let-7d-5p	HAUS6	0.0760485
hsa-let-7d-5p	HNRNPC	0.07146
hsa-let-7d-5p	GALNT10	0.091576
hsa-let-7d-5p	NSMCE2	0.0679657
hsa-let-7d-5p	C3orf38	0.0917476
hsa-let-7d-5p	PRICKLE2	0.0767524
hsa-let-7d-5p	CREB3L1	0.067224
hsa-let-7d-5p	HMGA1	0.0807152
hsa-let-7d-5p	PLCXD3	0.0744329
hsa-let-7d-5p	SLC35F2	0.0628468
hsa-let-7d-5p	PCDH19	0.0697258
hsa-let-7d-5p	SLC2A12	0.0773632
hsa-let-7d-5p	SLC24A2	0.0653363
hsa-let-7d-5p	SLC26A9	0.0910181
hsa-let-7d-5p	DCAF15	0.0688777
hsa-let-7d-5p	PM20D2	0.0972087
hsa-let-7d-5p	LIN28A	0.0674615
hsa-let-7d-5p	RAB6B	0.0693197
hsa-let-7d-5p	RAD18	0.0701032
hsa-let-7d-5p	SAMD4B	0.0730979
hsa-let-7d-5p	GABBR2	0.0688889
hsa-let-7d-5p	LRTOMT	0.0634894
hsa-let-7d-5p	RBM38	0.0718924
hsa-let-7d-5p	RDH10	0.0677398
hsa-let-7d-5p	CYP4F8	0.0696769
hsa-let-7d-5p	CYP4V2	0.0627903
hsa-let-7d-5p	MEIS3P1	0.0667171
hsa-let-7d-5p	BTF3L4	0.103238
hsa-let-7f-2-3p	MET	0.0633193
hsa-let-7f-2-3p	ZCCHC24	0.062182
hsa-let-7f-2-3p	ZFHX4	0.0574592
hsa-let-7f-2-3p	ABCA8	0.0697428
hsa-let-7f-2-3p	PPP1R16B	0.0675977
hsa-let-7f-2-3p	TBX18	0.0664026
hsa-let-7f-2-3p	CHP1	0.0595676
hsa-let-7f-2-3p	NKTR	0.0658572
hsa-let-7f-2-3p	CALN1	0.0612099
hsa-let-7f-2-3p	MEOX2	0.0626906
hsa-let-7g-3p	CWF19L2	0.0747624
hsa-let-7g-3p	GRIA4	0.0698128
hsa-let-7g-3p	YWHAB	0.0733841
hsa-let-7g-3p	HMGCS1	0.0693645
hsa-let-7g-3p	SHISA6	0.080387
hsa-let-7g-3p	PTBP3	0.0939293
hsa-let-7g-3p	C18orf8	0.0718725
hsa-let-7g-3p	GSTM2	0.064682
hsa-let-7g-3p	GSK3B	0.127982
hsa-let-7g-3p	GSKIP	0.0655597
hsa-let-7g-3p	FBXO11	0.0750851
hsa-let-7g-3p	ZC4H2	0.0681876
hsa-let-7g-3p	PTGES3	0.0735173
hsa-let-7g-3p	ZNF76	0.0625629
hsa-let-7g-3p	CNRIP1	0.124154
hsa-let-7g-3p	FAM184A	0.068021
hsa-let-7g-3p	ADAM33	0.190812
hsa-let-7g-3p	C1orf112	0.0825561
hsa-let-7g-3p	HOXA4	0.115643
hsa-let-7g-3p	FAM91A1	0.0724465
hsa-let-7g-3p	AMMECR1	0.0615665
hsa-let-7g-3p	KLHL15	0.087842
hsa-let-7g-3p	GRIN3A	0.0703517
hsa-let-7g-3p	RAB5C	0.0684509
hsa-let-7g-3p	RAD21	0.107706
hsa-let-7g-3p	UBE2V2	0.0639913
hsa-let-7g-3p	RBPMS	0.108051
hsa-let-7g-3p	RBMS3	0.0736379
hsa-let-7g-3p	RBBP5	0.121541
hsa-let-7g-3p	KCNJ10	0.0685654
hsa-let-7g-3p	REEP1	0.0732583
hsa-let-7g-3p	COL8A1	0.0635357
hsa-let-7g-3p	PLAGL2	0.0714674
hsa-let-7g-3p	LOR	0.0602256
hsa-let-7g-3p	GAK	0.0778083
hsa-let-7g-3p	FES	0.0672567
hsa-let-7g-3p	CAD	0.0641046
hsa-let-7g-3p	CIT	0.0866369
hsa-let-7g-3p	ZFR	0.114629
hsa-let-7g-3p	SET	0.104499
hsa-let-7g-3p	SP1	0.074045
hsa-let-7g-3p	RPE	0.0676549
hsa-let-7g-3p	RLF	0.0869068
hsa-let-7g-3p	MAG	0.0666944
hsa-let-7g-3p	NCL	0.0992209
hsa-let-7g-3p	ITGA10	0.0755359
hsa-let-7g-3p	UBQLN1	0.0808762
hsa-let-7g-3p	TXNRD1	0.0980928
hsa-let-7g-3p	IL3RA	0.133582
hsa-let-7g-3p	PHF20L1	0.073763
hsa-let-7g-3p	INHBB	0.057496
hsa-let-7g-3p	ROCK1	0.0626997
hsa-let-7g-3p	RRP1B	0.0853445
hsa-let-7g-3p	MAPK8IP3	0.0918823
hsa-let-7g-3p	SMARCA5	0.104997
hsa-let-7g-3p	SMARCC1	0.112036
hsa-let-7g-3p	ITIH4	0.0706699
hsa-let-7g-3p	ITGB1	0.06605
hsa-let-7g-3p	NKAIN2	0.0636482
hsa-let-7g-3p	ANKS1A	0.0614894
hsa-let-7g-3p	ANKIB1	0.0651761
hsa-let-7g-3p	DLGAP2	0.059141
hsa-let-7g-3p	GABRA2	0.0660758
hsa-let-7g-3p	SAAL1	0.0701269
hsa-let-7g-3p	SCN2B	0.10197
hsa-let-7g-3p	SCN4A	0.0728593
hsa-let-7g-3p	ZBTB47	0.0665357
hsa-let-7g-3p	SCAF4	0.0743989
hsa-let-7g-3p	ATP13A3	0.115142
hsa-let-7g-3p	R3HDM1	0.154326
hsa-let-7g-3p	2003-09-01	0.0796741
hsa-let-7g-3p	2008-09-01	0.0624959
hsa-let-7g-3p	SF3B3	0.0850707
hsa-let-7g-3p	SEH1L	0.128808
hsa-let-7g-3p	ABTB2	0.0777186
hsa-let-7g-3p	ABHD8	0.0752981
hsa-let-7g-3p	CRISPLD2	0.0752003
hsa-let-7g-3p	SEZ6L	0.0629553
hsa-let-7g-3p	C16orf70	0.0670765
hsa-let-7g-3p	STARD7	0.0757936
hsa-let-7g-3p	STARD8	0.0801566
hsa-let-7g-3p	DCUN1D3	0.0627188
hsa-let-7g-3p	DCUN1D1	0.090003
hsa-let-7g-3p	SMAD2	0.0909267
hsa-let-7g-3p	AGFG1	0.0821533
hsa-let-7g-3p	SOGA1	0.0762606
hsa-let-7g-3p	SRSF1	0.0684206
hsa-let-7g-3p	CSNK1G2	0.0887275
hsa-let-7g-3p	AMHR2	0.0852022
hsa-let-7g-3p	SRPK2	0.072229
hsa-let-7g-3p	GLTSCR1	0.0906712
hsa-let-7g-3p	STAC2	0.0600296
hsa-let-7g-3p	STAG1	0.0856435
hsa-let-7g-3p	STAG2	0.0866686
hsa-let-7g-3p	SULF1	0.0728442
hsa-let-7g-3p	SYNJ1	0.0749121
hsa-let-7g-3p	ASXL2	0.0781847
hsa-let-7g-3p	ASIC4	0.111928
hsa-let-7g-3p	AR	0.0870844
hsa-let-7g-3p	CS	0.0862923
hsa-let-7g-3p	ANKRD12	0.0724275
hsa-let-7g-3p	COL11A1	0.0778102
hsa-let-7g-3p	COL23A1	0.0774075
hsa-let-7g-3p	COL21A1	0.0704541
hsa-let-7g-3p	LARP4B	0.0744591
hsa-let-7g-3p	TBX18	0.0717118
hsa-let-7g-3p	TANC2	0.0766598
hsa-let-7g-3p	TENM3	0.0801192
hsa-let-7g-3p	KANK1	0.0672701
hsa-let-7g-3p	KEAP1	0.0774476
hsa-let-7g-3p	KDM4B	0.0637691
hsa-let-7g-3p	BAZ1B	0.115489
hsa-let-7g-3p	BAZ1A	0.0863513
hsa-let-7g-3p	KDM2B	0.0635082
hsa-let-7g-3p	KCNH1	0.0751391
hsa-let-7g-3p	THOC2	0.0702031
hsa-let-7g-3p	ARHGAP11A	0.0906289
hsa-let-7g-3p	KIF23	0.0863223
hsa-let-7g-3p	SLC9A6	0.0577936
hsa-let-7g-3p	SLC9A1	0.0639829
hsa-let-7g-3p	TMED2	0.0925819
hsa-let-7g-3p	RASGRP2	0.0967602
hsa-let-7g-3p	ARFGEF1	0.074037
hsa-let-7g-3p	SCAMP5	0.066726
hsa-let-7g-3p	KLF15	0.0846258
hsa-let-7g-3p	TRIM2	0.0610539
hsa-let-7g-3p	RASL11B	0.0729492
hsa-let-7g-3p	BCL2L1	0.0666434
hsa-let-7g-3p	TSHZ3	0.0619629
hsa-let-7g-3p	KPNA2	0.0981779
hsa-let-7g-3p	TMEM100	0.0756492
hsa-let-7g-3p	SPARCL1	0.102701
hsa-let-7g-3p	C2orf40	0.0948931
hsa-let-7g-3p	AGPAT5	0.0789024
hsa-let-7g-3p	UBE2N	0.0679865
hsa-let-7g-3p	UBE4B	0.0672597
hsa-let-7g-3p	VSTM2L	0.072167
hsa-let-7g-3p	LARP4	0.0772739
hsa-let-7g-3p	CAMKV	0.0742243
hsa-let-7g-3p	HSPA12A	0.0749408
hsa-let-7g-3p	DNASE1L2	0.081329
hsa-let-7g-3p	CALM1	0.0648597
hsa-let-7g-3p	CADM3	0.102016
hsa-let-7g-3p	CDK12	0.0884357
hsa-let-7g-3p	INCENP	0.069451
hsa-let-7g-3p	CDH11	0.0678108
hsa-let-7g-3p	CDCA5	0.0768893
hsa-let-7g-3p	CCNA2	0.0895485
hsa-let-7g-3p	CCNB1	0.0741812
hsa-let-7g-3p	LENG8	0.0851307
hsa-let-7g-3p	CEP57	0.0844271
hsa-let-7g-3p	LIN54	0.0973793
hsa-let-7g-3p	CKAP5	0.126974
hsa-let-7g-3p	ZNF654	0.0615238
hsa-let-7g-3p	ZNF367	0.0866816
hsa-let-7g-3p	ZNF239	0.0799148
hsa-let-7g-3p	ZNF217	0.065319
hsa-let-7g-3p	ZNF219	0.0919425
hsa-let-7g-3p	NDUFS1	0.0843514
hsa-let-7g-3p	ZNF865	0.0937924
hsa-let-7g-3p	LMX1A	0.0666474
hsa-let-7g-3p	ZNHIT1	0.0670499
hsa-let-7g-3p	CNTN1	0.0772561
hsa-let-7g-3p	USP34	0.0781667
hsa-let-7g-3p	USP42	0.0712298
hsa-let-7g-3p	USP15	0.0705934
hsa-let-7g-3p	USP14	0.0847126
hsa-let-7g-3p	INO80D	0.0740327
hsa-let-7g-3p	INPP5K	0.0687774
hsa-let-7g-3p	SYNDIG1	0.0631094
hsa-let-7g-3p	CSMD2	0.0659469
hsa-let-7g-3p	POU2F1	0.0958578
hsa-let-7g-3p	CTBP1	0.0681577
hsa-let-7g-3p	TBL1XR1	0.0736683
hsa-let-7g-3p	LYRM9	0.090326
hsa-let-7g-3p	ZFYVE21	0.0787159
hsa-let-7g-3p	CCDC106	0.0647266
hsa-let-7g-3p	2001-08-01	0.0789624
hsa-let-7g-3p	ADNP	0.103117
hsa-let-7g-3p	ABI2	0.0751519
hsa-let-7g-3p	ARL3	0.0623141
hsa-let-7g-3p	ARL9	0.0741528
hsa-let-7g-3p	ARNT	0.0648787
hsa-let-7g-3p	ANO1	0.0680826
hsa-let-7g-3p	ANK2	0.0848289
hsa-let-7g-3p	AZI2	0.0764076
hsa-let-7g-3p	ATL2	0.0686026
hsa-let-7g-3p	BBC3	0.0972544
hsa-let-7g-3p	BTG2	0.066719
hsa-let-7g-3p	BNC2	0.0780462
hsa-let-7g-3p	CCNK	0.106688
hsa-let-7g-3p	CNN3	0.0770042
hsa-let-7g-3p	COA7	0.150506
hsa-let-7g-3p	CLK4	0.0803194
hsa-let-7g-3p	CLK1	0.0775282
hsa-let-7g-3p	CLTC	0.0841508
hsa-let-7g-3p	VASH2	0.0687183
hsa-let-7g-3p	CHRD	0.0857206
hsa-let-7g-3p	CACNB4	0.0626613
hsa-let-7g-3p	DPH7	0.0934157
hsa-let-7g-3p	E2F5	0.0680385
hsa-let-7g-3p	DLL1	0.109871
hsa-let-7g-3p	PPP1R3F	0.0600158
hsa-let-7g-3p	EBF3	0.0818702
hsa-let-7g-3p	EBF1	0.0746795
hsa-let-7g-3p	EMP2	0.073566
hsa-let-7g-3p	ENAH	0.0667978
hsa-let-7g-3p	CACUL1	0.0615059
hsa-let-7g-3p	MAPK6	0.0750081
hsa-let-7g-3p	MARK1	0.0706805
hsa-let-7g-3p	EGR1	0.0704808
hsa-let-7g-3p	EPC1	0.0669107
hsa-let-7g-3p	PPP2R5C	0.0620877
hsa-let-7g-3p	FAT3	0.0639666
hsa-let-7g-3p	G2E3	0.0775659
hsa-let-7g-3p	FMR1	0.0663672
hsa-let-7g-3p	FIGN	0.0740299
hsa-let-7g-3p	FXR1	0.0811815
hsa-let-7g-3p	FZD7	0.0666006
hsa-let-7g-3p	FZD4	0.0856922
hsa-let-7g-3p	GPD2	0.065961
hsa-let-7g-3p	GNB4	0.0677416
hsa-let-7g-3p	GNAL	0.0801061
hsa-let-7g-3p	DACH1	0.0651903
hsa-let-7g-3p	GOPC	0.0727138
hsa-let-7g-3p	GLI1	0.0804061
hsa-let-7g-3p	GYG1	0.0757515
hsa-let-7g-3p	HHIP	0.0640013
hsa-let-7g-3p	IPO7	0.105771
hsa-let-7g-3p	CACNA2D2	0.0921943
hsa-let-7g-3p	IL33	0.07426
hsa-let-7g-3p	MEX3A	0.0627416
hsa-let-7g-3p	JAG2	0.0711222
hsa-let-7g-3p	JAM3	0.0907076
hsa-let-7g-3p	JDP2	0.072849
hsa-let-7g-3p	KLF9	0.0820117
hsa-let-7g-3p	DNAJC21	0.0661109
hsa-let-7g-3p	DNAJC12	0.0965662
hsa-let-7g-3p	LHFP	0.115719
hsa-let-7g-3p	LDB3	0.0659054
hsa-let-7g-3p	PPFIA1	0.0657683
hsa-let-7g-3p	LEO1	0.0651462
hsa-let-7g-3p	LRR1	0.0783708
hsa-let-7g-3p	MFNG	0.0929297
hsa-let-7g-3p	MTDH	0.0815438
hsa-let-7g-3p	ELAVL2	0.0843088
hsa-let-7g-3p	MXD3	0.0744496
hsa-let-7g-3p	MYH4	0.0603711
hsa-let-7g-3p	NFIB	0.0667313
hsa-let-7g-3p	NFIA	0.0686628
hsa-let-7g-3p	NEK2	0.0766663
hsa-let-7g-3p	MIS12	0.0718481
hsa-let-7g-3p	PAX9	0.0656147
hsa-let-7g-3p	PAG1	0.0660202
hsa-let-7g-3p	PLK1	0.0810119
hsa-let-7g-3p	PKN2	0.0783931
hsa-let-7g-3p	PHF6	0.104764
hsa-let-7g-3p	PHIP	0.0852848
hsa-let-7g-3p	PIM3	0.0719261
hsa-let-7g-3p	MLLT4	0.0732646
hsa-let-7g-3p	POLH	0.0847458
hsa-let-7g-3p	ARHGAP5	0.0731486
hsa-let-7g-3p	SEC24D	0.0654083
hsa-let-7g-3p	RARA	0.0849513
hsa-let-7g-3p	RFX5	0.0704433
hsa-let-7g-3p	RLIM	0.11612
hsa-let-7g-3p	RXRA	0.0854085
hsa-let-7g-3p	SDSL	0.0888672
hsa-let-7g-3p	SDC1	0.0696911
hsa-let-7g-3p	SMG7	0.107174
hsa-let-7g-3p	SNCA	0.0743569
hsa-let-7g-3p	SKIL	0.0738781
hsa-let-7g-3p	STK4	0.080861
hsa-let-7g-3p	SRPX	0.0844514
hsa-let-7g-3p	RAB3GAP1	0.0862818
hsa-let-7g-3p	SPEN	0.0834104
hsa-let-7g-3p	DOCK7	0.103537
hsa-let-7g-3p	THPO	0.0651301
hsa-let-7g-3p	TAF4	0.0715648
hsa-let-7g-3p	TAL1	0.163606
hsa-let-7g-3p	TPM3	0.0866038
hsa-let-7g-3p	TNS1	0.0752457
hsa-let-7g-3p	TLL2	0.0620061
hsa-let-7g-3p	TMPO	0.0724298
hsa-let-7g-3p	DNM1L	0.0908446
hsa-let-7g-3p	UBA6	0.0635578
hsa-let-7g-3p	UCK2	0.0703966
hsa-let-7g-3p	USP7	0.079896
hsa-let-7g-3p	URM1	0.0713792
hsa-let-7g-3p	PPP3R1	0.08783
hsa-let-7g-3p	PPP1R8	0.0875457
hsa-let-7g-3p	ARID4B	0.0631361
hsa-let-7g-3p	WDR1	0.0903359
hsa-let-7g-3p	CEP170B	0.0693281
hsa-let-7g-3p	ZIC1	0.0636282
hsa-let-7g-3p	HSPA14	0.0760899
hsa-let-7g-3p	MXRA5	0.0643795
hsa-let-7g-3p	WDR48	0.0752356
hsa-let-7g-3p	WDR47	0.0698727
hsa-let-7g-3p	WDR90	0.0723743
hsa-let-7g-3p	NAA25	0.0671429
hsa-let-7g-3p	NAA15	0.0897388
hsa-let-7g-3p	HNRNPA0	0.0654489
hsa-let-7g-3p	NCOA6	0.118554
hsa-let-7g-3p	PIP4K2C	0.0627933
hsa-let-7g-3p	EGLN1	0.0695923
hsa-let-7g-3p	EFNA5	0.0753902
hsa-let-7g-3p	ZYG11B	0.084526
hsa-let-7g-3p	NLGN3	0.0763643
hsa-let-7g-3p	ELFN1	0.0948539
hsa-let-7g-3p	KIAA1024	0.0689472
hsa-let-7g-3p	KIAA1841	0.0687041
hsa-let-7g-3p	EPHA5	0.068192
hsa-let-7g-3p	KIAA2026	0.0704285
hsa-let-7g-3p	CAMK2N1	0.0823722
hsa-let-7g-3p	ERBB2	0.0872936
hsa-let-7g-3p	RAB3IP	0.06709
hsa-let-7g-3p	RAB40C	0.0749191
hsa-let-7g-3p	RAD23B	0.0811658
hsa-let-7g-3p	KIF26A	0.124612
hsa-let-7g-3p	SERTAD4	0.0718941
hsa-let-7g-3p	CLASP1	0.0822963
hsa-let-7g-3p	CLDN11	0.103146
hsa-let-7g-3p	SOWAHA	0.0731276
hsa-let-7g-3p	GOLGA5	0.0689561
hsa-let-7g-3p	DYNC1LI2	0.071594
hsa-let-7g-3p	ZDHHC20	0.0613346
hsa-let-7g-3p	PICALM	0.0733391
hsa-let-7g-3p	RASAL2	0.0676635
hsa-let-7g-3p	ATAD2B	0.0773549
hsa-let-7g-3p	ST6GAL2	0.0749447
hsa-let-7g-3p	FLRT1	0.0632659
hsa-let-7g-3p	FAM49B	0.0846902
hsa-let-7g-3p	FAM43A	0.0835928
hsa-let-7g-3p	FASTKD5	0.0756894
hsa-let-7g-3p	C15orf40	0.0574732
hsa-let-7g-3p	FMNL2	0.0698778
hsa-let-7g-3p	FOXJ3	0.0708005
hsa-let-7g-3p	PRRC2C	0.100045
hsa-let-7g-3p	G3BP2	0.0853796
hsa-let-7g-3p	IQSEC2	0.0631385
hsa-let-7g-3p	SPOCK1	0.0760975
hsa-let-7g-3p	FSTL4	0.0708912
hsa-let-7g-3p	ATP2A2	0.115641
hsa-let-7g-3p	ATP2C2	0.0688195
hsa-let-7g-3p	SLC24A2	0.078875
hsa-let-7g-3p	SH2D3C	0.0964458
hsa-let-7g-3p	SH3TC1	0.098764
hsa-let-7g-3p	PAIP1	0.0935858
hsa-let-7g-3p	SLC6A17	0.0737503
hsa-let-7g-3p	PRKAR2A	0.0879698
hsa-let-7g-3p	SLC7A14	0.0678538
hsa-let-7g-3p	PDE1B	0.0771383
hsa-let-7g-3p	PBRM1	0.0721255
hsa-let-7g-3p	B3GALNT2	0.0751844
hsa-let-7g-3p	RBPMS2	0.0761055
hsa-let-7g-3p	PDS5A	0.0725926
hsa-let-7g-3p	PDE9A	0.0888274
hsa-let-7g-3p	PDE7A	0.0806019
hsa-let-7g-3p	GATA2	0.089833
hsa-let-7g-3p	GATA3	0.0748311
hsa-let-7g-3p	GDAP2	0.115782
hsa-let-7g-3p	CDKN1C	0.069448
hsa-let-7g-3p	PHTF2	0.0889837
hsa-let-7g-3p	MLLT10	0.0856051
hsa-let-7g-3p	GLIS3	0.0741082
hsa-let-7g-3p	PSMD11	0.0853803
hsa-let-7g-3p	PSME4	0.110449
hsa-let-7g-3p	BHLHB9	0.0799194
hsa-let-7g-3p	PRR15	0.0701837
hsa-let-7g-3p	PREX1	0.071082
hsa-miR-103a-2-5p	CALN1	0.0676231
hsa-miR-103a-2-5p	NSMCE2	0.0672835
hsa-miR-103a-2-5p	CENPB	0.0672185
hsa-miR-103a-2-5p	CCPG1	0.0697251
hsa-miR-103a-2-5p	PLA2R1	0.0827677
hsa-miR-103a-2-5p	LMNB1	0.0655297
hsa-miR-103a-2-5p	CXorf23	0.0683144
hsa-miR-103a-2-5p	RUNX1T1	0.0889192
hsa-miR-103a-2-5p	MRGBP	0.0807556
hsa-miR-103a-2-5p	MSRB3	0.0593012
hsa-miR-103a-2-5p	DUSP3	0.0742302
hsa-miR-103a-2-5p	CSNK2A1	0.0863519
hsa-miR-103a-2-5p	DLC1	0.0708676
hsa-miR-103a-2-5p	E2F2	0.0821189
hsa-miR-103a-2-5p	EXO1	0.0777465
hsa-miR-103a-2-5p	ECM2	0.0877215
hsa-miR-103a-2-5p	MLH1	0.0687402
hsa-miR-103a-2-5p	MTBP	0.0689055
hsa-miR-103a-2-5p	RHEB	0.0647329
hsa-miR-103a-2-5p	TRIP13	0.0732318
hsa-miR-103a-2-5p	FOXP2	0.0596347
hsa-miR-103a-2-5p	C21orf58	0.0615743
hsa-miR-103a-2-5p	ZNF720	0.0689045
hsa-miR-103a-2-5p	PDE3A	0.070815
hsa-miR-103a-2-5p	H2AFZ	0.0730996
hsa-miR-103a-2-5p	CCDC150	0.0758713
hsa-miR-103a-2-5p	TARDBP	0.0674002
hsa-miR-103a-2-5p	SEMA6D	0.0761163
hsa-miR-103a-2-5p	ZFHX4	0.0735955
hsa-miR-103a-2-5p	ARHGEF9	0.0747788
hsa-miR-103a-2-5p	ANKRD13B	0.0756101
hsa-miR-103a-2-5p	HPRT1	0.073803
hsa-miR-103a-2-5p	MAMDC2	0.0752977
hsa-miR-103a-2-5p	BORCS7	0.0691933
hsa-miR-103a-2-5p	ALDH1A2	0.0678342
hsa-miR-103a-2-5p	RNF31	0.0784394
hsa-miR-103a-2-5p	FAM53A	0.0716682
hsa-miR-103a-2-5p	TMEM67	0.0745918
hsa-miR-103a-2-5p	STK35	0.0691635
hsa-miR-103a-2-5p	FBXO45	0.0596986
hsa-miR-103a-2-5p	KCNE4	0.0636928
hsa-miR-103a-2-5p	BEND3	0.0622132
hsa-miR-103a-2-5p	TRAK1	0.0739188
hsa-miR-103a-2-5p	TRAIP	0.060125
hsa-miR-103a-2-5p	PTPN21	0.0573096
hsa-miR-103a-3p	NELFB	0.0920718
hsa-miR-103a-3p	NFAT5	0.0653755
hsa-miR-103a-3p	POU2F1	0.0653659
hsa-miR-103a-3p	EGLN2	0.12693
hsa-miR-103a-3p	EGLN1	0.0786252
hsa-miR-103a-3p	NUP50	0.0960394
hsa-miR-103a-3p	EVA1A	0.0718401
hsa-miR-103a-3p	MRPL19	0.0915633
hsa-miR-103a-3p	RPS6KA3	0.077925
hsa-miR-103a-3p	SNHG11	0.124676
hsa-miR-103a-3p	PPP3R1	0.100927
hsa-miR-103a-3p	ARGLU1	0.0697946
hsa-miR-103a-3p	SLC25A13	0.0795612
hsa-miR-103a-3p	SLC25A22	0.068093
hsa-miR-103a-3p	SLC25A25	0.0714865
hsa-miR-103a-3p	SLC25A35	0.0609681
hsa-miR-103a-3p	SLC26A10	0.0673434
hsa-miR-103a-3p	IFNAR1	0.0880659
hsa-miR-103a-3p	TARBP2	0.144372
hsa-miR-103a-3p	TBL1XR1	0.0685675
hsa-miR-103a-3p	FCGRT	0.110871
hsa-miR-103a-3p	SEMA3E	0.060982
hsa-miR-103a-3p	2011-09-01	0.0704538
hsa-miR-103a-3p	NFATC4	0.0978829
hsa-miR-103a-3p	NFATC3	0.147955
hsa-miR-103a-3p	APP	0.0942994
hsa-miR-103a-3p	AK4	0.0750307
hsa-miR-103a-3p	AGK	0.0773599
hsa-miR-103a-3p	MGA	0.083263
hsa-miR-103a-3p	C14orf79	0.142931
hsa-miR-103a-3p	CTDSP1	0.0892987
hsa-miR-103a-3p	PPP2R1B	0.0808187
hsa-miR-103a-3p	DYRK1B	0.0750002
hsa-miR-103a-3p	VCL	0.111472
hsa-miR-103a-3p	QKI	0.10383
hsa-miR-103a-3p	PAM	0.0617628
hsa-miR-103a-3p	SON	0.0723543
hsa-miR-103a-3p	SKI	0.0663463
hsa-miR-103a-3p	REL	0.0718267
hsa-miR-103a-3p	TSC22D2	0.0656767
hsa-miR-103a-3p	VCPIP1	0.0741249
hsa-miR-103a-3p	G3BP2	0.0680816
hsa-miR-103a-3p	OTUD5	0.060726
hsa-miR-103a-3p	OTUD4	0.0787265
hsa-miR-103a-3p	DNAJC10	0.0743656
hsa-miR-103a-3p	DNASE1L2	0.149268
hsa-miR-103a-3p	FUBP1	0.0803827
hsa-miR-103a-3p	RALGPS2	0.0651198
hsa-miR-103a-3p	NOTCH2	0.0727727
hsa-miR-103a-3p	MAMSTR	0.0702593
hsa-miR-103a-3p	PATL1	0.0920303
hsa-miR-103a-3p	PAGR1	0.106741
hsa-miR-103a-3p	MAPRE1	0.0663685
hsa-miR-103a-3p	PDIA6	0.0858726
hsa-miR-103a-3p	PCSK4	0.137233
hsa-miR-103a-3p	PDZD8	0.0725881
hsa-miR-103a-3p	PEX13	0.0757785
hsa-miR-103a-3p	SLC39A10	0.0794611
hsa-miR-103a-3p	PHKG2	0.11287
hsa-miR-103a-3p	CLASRP	0.156751
hsa-miR-103a-3p	GATAD2B	0.0730641
hsa-miR-103a-3p	PHACTR2	0.114185
hsa-miR-103a-3p	POLA1	0.0706303
hsa-miR-103a-3p	POLD3	0.0689839
hsa-miR-103a-3p	PPIL4	0.0777988
hsa-miR-103a-3p	GOLT1B	0.0915064
hsa-miR-103a-3p	GNG12	0.0804481
hsa-miR-103a-3p	GNAI3	0.0769255
hsa-miR-103a-3p	PRRT2	0.0772414
hsa-miR-103a-3p	RANBP3	0.0712158
hsa-miR-103a-3p	PRKD3	0.0765854
hsa-miR-103a-3p	PSMD9	0.0825632
hsa-miR-103a-3p	YWHAH	0.0703951
hsa-miR-103a-3p	PTPN4	0.0737864
hsa-miR-103a-3p	IRF2BP1	0.10696
hsa-miR-103a-3p	PTAR1	0.0843404
hsa-miR-103a-3p	PVALB	0.0704431
hsa-miR-103a-3p	PUF60	0.068811
hsa-miR-103a-3p	C20orf96	0.0863877
hsa-miR-103a-3p	RASAL2	0.0868526
hsa-miR-103a-3p	RASSF3	0.0676201
hsa-miR-103a-3p	CCNYL1	0.13593
hsa-miR-103a-3p	FAM98A	0.120683
hsa-miR-103a-3p	FAM57B	0.0684579
hsa-miR-103a-3p	ATF7	0.0806393
hsa-miR-103a-3p	ARL3	0.066219
hsa-miR-103a-3p	ARNT	0.0769261
hsa-miR-103a-3p	AMOT	0.0703155
hsa-miR-103a-3p	BCAM	0.0857777
hsa-miR-103a-3p	SPIN2B	0.0880712
hsa-miR-103a-3p	CALU	0.111956
hsa-miR-103a-3p	CA12	0.0727755
hsa-miR-103a-3p	CHD3	0.0702304
hsa-miR-103a-3p	CDK8	0.0675841
hsa-miR-103a-3p	CBX4	0.0744381
hsa-miR-103a-3p	CNTF	0.0708215
hsa-miR-103a-3p	CUL2	0.0904658
hsa-miR-103a-3p	DCXR	0.0782088
hsa-miR-103a-3p	E2F3	0.0748782
hsa-miR-103a-3p	DPH3	0.0675988
hsa-miR-103a-3p	DVL1	0.0845966
hsa-miR-103a-3p	DIAPH1	0.109757
hsa-miR-103a-3p	DIAPH2	0.0842181
hsa-miR-103a-3p	EPC1	0.0750679
hsa-miR-103a-3p	EPT1	0.0755546
hsa-miR-103a-3p	RAB3GAP1	0.0799298
hsa-miR-103a-3p	ETV1	0.0743867
hsa-miR-103a-3p	ESPN	0.0653731
hsa-miR-103a-3p	ESR1	0.0706055
hsa-miR-103a-3p	HACD2	0.0878719
hsa-miR-103a-3p	TNFRSF21	0.0792729
hsa-miR-103a-3p	GIT2	0.0774292
hsa-miR-103a-3p	GOPC	0.0772752
hsa-miR-103a-3p	GPC6	0.0734221
hsa-miR-103a-3p	PRR14L	0.0756118
hsa-miR-103a-3p	HECA	0.106952
hsa-miR-103a-3p	PRRC2C	0.0951367
hsa-miR-103a-3p	IARS	0.0836667
hsa-miR-103a-3p	ABHD13	0.0718387
hsa-miR-103a-3p	IDUA	0.150711
hsa-miR-103a-3p	IPO7	0.0869932
hsa-miR-103a-3p	LONRF3	0.0931292
hsa-miR-103a-3p	SPRED1	0.0935244
hsa-miR-103a-3p	KRI1	0.0701897
hsa-miR-103a-3p	LCN6	0.0699701
hsa-miR-103a-3p	LFNG	0.0705279
hsa-miR-103a-3p	ZMAT3	0.0748631
hsa-miR-103a-3p	LMO7	0.0783857
hsa-miR-103a-3p	MAFK	0.0665917
hsa-miR-103a-3p	MXD3	0.11394
hsa-miR-103a-3p	ENTPD7	0.102235
hsa-miR-103a-3p	MTF1	0.069568
hsa-miR-103a-3p	MYLK	0.0660714
hsa-miR-103a-3p	NFIB	0.0792036
hsa-miR-103a-3p	RBFOX2	0.0829596
hsa-miR-103a-3p	PGM1	0.0655638
hsa-miR-103a-3p	PER1	0.0668396
hsa-miR-103a-3p	PDK3	0.0743525
hsa-miR-103a-3p	PAG1	0.0870755
hsa-miR-103a-3p	PAOX	0.0861065
hsa-miR-103a-3p	CDC14B	0.0714215
hsa-miR-103a-3p	PLS3	0.066787
hsa-miR-103a-3p	PLD1	0.0849833
hsa-miR-103a-3p	PHIP	0.077149
hsa-miR-103a-3p	REC8	0.0751265
hsa-miR-103a-3p	RBM6	0.0757545
hsa-miR-103a-3p	RLIM	0.0886868
hsa-miR-103a-3p	RIF1	0.0789393
hsa-miR-103a-3p	ROR1	0.0761841
hsa-miR-103a-3p	SACS	0.0929362
hsa-miR-103a-3p	SOS1	0.0934696
hsa-miR-103a-3p	SPEG	0.0768987
hsa-miR-103a-3p	SNX3	0.0754192
hsa-miR-103a-3p	SOD2	0.0887648
hsa-miR-103a-3p	SIX5	0.076729
hsa-miR-103a-3p	STX3	0.0664517
hsa-miR-103a-3p	SSR1	0.0874874
hsa-miR-103a-3p	ST13	0.101236
hsa-miR-103a-3p	TAB2	0.0660256
hsa-miR-103a-3p	ATXN1L	0.0816337
hsa-miR-103a-3p	TJP1	0.0723772
hsa-miR-103a-3p	TMEM43	0.087117
hsa-miR-103a-3p	XRN1	0.0813802
hsa-miR-103a-3p	XPR1	0.0816608
hsa-miR-103a-3p	YAP1	0.0912196
hsa-miR-103a-3p	YOD1	0.0721136
hsa-miR-103a-3p	GPR180	0.0864679
hsa-miR-103a-3p	ZHX1	0.0852566
hsa-miR-103a-3p	ZIC1	0.0740954
hsa-miR-103a-3p	GPX1P1	0.123951
hsa-miR-103a-3p	RAI14	0.0789544
hsa-miR-103a-3p	RAD21	0.0663684
hsa-miR-103a-3p	RAB8B	0.0702511
hsa-miR-103a-3p	RAB10	0.0850569
hsa-miR-103a-3p	RAB4B	0.0807906
hsa-miR-103a-3p	RAB6A	0.089898
hsa-miR-103a-3p	RBM24	0.0874506
hsa-miR-103a-3p	RBM12	0.0697249
hsa-miR-103a-3p	HMG20A	0.0725526
hsa-miR-103a-3p	RCAN1	0.071193
hsa-miR-103a-3p	KIAA1033	0.0764294
hsa-miR-103a-3p	HMGCS2	0.070351
hsa-miR-103a-3p	HMGXB4	0.0764417
hsa-miR-103a-3p	TMEM170A	0.065866
hsa-miR-103a-3p	RIC8A	0.0726712
hsa-miR-103a-3p	IFFO1	0.0705484
hsa-miR-103a-3p	ANGPTL8	0.066285
hsa-miR-103a-3p	SLC30A7	0.087103
hsa-miR-103a-3p	IGF2R	0.0800577
hsa-miR-103a-3p	SLC31A1	0.0790072
hsa-miR-103a-3p	CHORDC1	0.085508
hsa-miR-103a-3p	PRKAR2A	0.0686277
hsa-miR-103a-3p	RPRD2	0.0771046
hsa-miR-103a-3p	GADD45G	0.111533
hsa-miR-103a-3p	ITGA2	0.0629234
hsa-miR-103a-3p	ITGA6	0.061449
hsa-miR-103a-3p	KBTBD2	0.0846603
hsa-miR-103a-3p	RASGEF1B	0.0900237
hsa-miR-103a-3p	SARNP	0.0702047
hsa-miR-103a-3p	SCAF1	0.0956593
hsa-miR-103a-3p	TNRC6B	0.111497
hsa-miR-103a-3p	SDCBP	0.0750145
hsa-miR-103a-3p	SETD2	0.0758227
hsa-miR-103a-3p	SENP6	0.0754681
hsa-miR-103a-3p	SFXN5	0.0816613
hsa-miR-103a-3p	ACAP3	0.0922866
hsa-miR-103a-3p	SGMS2	0.0910524
hsa-miR-103a-3p	ADAP1	0.0780574
hsa-miR-103a-3p	ACVR1	0.107278
hsa-miR-103a-3p	ACSL4	0.0826048
hsa-miR-103a-3p	ACTR2	0.119673
hsa-miR-103a-3p	ABHD16A	0.0644127
hsa-miR-103a-3p	COBLL1	0.08668
hsa-miR-103a-3p	AGFG1	0.0915536
hsa-miR-103a-3p	KLHL15	0.0858002
hsa-miR-103a-3p	SEC61A1	0.0726777
hsa-miR-103a-3p	UBE2V1	0.0697274
hsa-miR-103a-3p	SNX18	0.0745348
hsa-miR-103a-3p	SNTB2	0.0820492
hsa-miR-103a-3p	SOCS5	0.0729534
hsa-miR-103a-3p	AKAP2	0.0757611
hsa-miR-103a-3p	DBNDD2	0.0940651
hsa-miR-103a-3p	SRP72	0.0613328
hsa-miR-103a-3p	SRPK1	0.0779761
hsa-miR-103a-3p	STK19	0.102639
hsa-miR-103a-3p	STAG1	0.0731261
hsa-miR-103a-3p	EXOC3L4	0.0651811
hsa-miR-103a-3p	APBA1	0.0737175
hsa-miR-103a-3p	ARL10	0.071291
hsa-miR-103a-3p	ARIH1	0.0957678
hsa-miR-103a-3p	ASCC3	0.123544
hsa-miR-103a-3p	SYNJ1	0.0785429
hsa-miR-103a-3p	ATXN7	0.0798702
hsa-miR-103a-3p	FAM122A	0.0742611
hsa-miR-103a-3p	CORO1C	0.110846
hsa-miR-103a-3p	ZC3H12C	0.0741794
hsa-miR-103a-3p	BAIAP2	0.0998244
hsa-miR-103a-3p	TAF13	0.0684957
hsa-miR-103a-3p	TBPL1	0.0868345
hsa-miR-103a-3p	TBCEL	0.108535
hsa-miR-103a-3p	ADAMTS5	0.0794544
hsa-miR-103a-3p	ADAMTS3	0.078082
hsa-miR-103a-3p	TCAIM	0.0749703
hsa-miR-103a-3p	TDRKH	0.0591035
hsa-miR-103a-3p	AMMECR1	0.107094
hsa-miR-103a-3p	HSD11B2	0.0717669
hsa-miR-103a-3p	DCBLD2	0.0768458
hsa-miR-103a-3p	RNF217	0.0873041
hsa-miR-103a-3p	KCNJ2	0.0945888
hsa-miR-103a-3p	THSD4	0.0646434
hsa-miR-103a-3p	LRRC27	0.102325
hsa-miR-103a-3p	LRRC8D	0.0965364
hsa-miR-103a-3p	BCAT2	0.0932203
hsa-miR-103a-3p	LRPPRC	0.0733602
hsa-miR-103a-3p	ANKFY1	0.0672066
hsa-miR-103a-3p	KIF1B	0.0891934
hsa-miR-103a-3p	TMCC1	0.0669633
hsa-miR-103a-3p	NBEAL1	0.0643021
hsa-miR-103a-3p	KMT2A	0.0818285
hsa-miR-103a-3p	JAKMIP2	0.0617691
hsa-miR-103a-3p	KPNA3	0.125327
hsa-miR-103a-3p	ZBTB38	0.0885549
hsa-miR-103a-3p	BMPR2	0.0737052
hsa-miR-103a-3p	TRAM1	0.0915419
hsa-miR-103a-3p	FNDC3B	0.168685
hsa-miR-103a-3p	TTLL7	0.0653401
hsa-miR-103a-3p	GALNT1	0.0716769
hsa-miR-103a-3p	TXLNG	0.0632892
hsa-miR-103a-3p	PDCD10	0.0813391
hsa-miR-103a-3p	RAB11FIP3	0.101614
hsa-miR-103a-3p	UBE4A	0.100966
hsa-miR-103a-3p	UBE4B	0.0739306
hsa-miR-103a-3p	STK38L	0.110141
hsa-miR-103a-3p	SMARCA5	0.0710804
hsa-miR-103a-3p	LAMP2	0.0827134
hsa-miR-103a-3p	CASC1	0.0688851
hsa-miR-103a-3p	CAB39	0.065085
hsa-miR-103a-3p	CASZ1	0.0746937
hsa-miR-103a-3p	CCDC6	0.0678103
hsa-miR-103a-3p	NUCKS1	0.0690624
hsa-miR-103a-3p	CDAN1	0.0750107
hsa-miR-103a-3p	NUFIP2	0.0760556
hsa-miR-103a-3p	LIMS1	0.146072
hsa-miR-103a-3p	GTF3C5	0.0678867
hsa-miR-103a-3p	ATP13A4	0.0785561
hsa-miR-103a-3p	ATP13A3	0.0996569
hsa-miR-103a-3p	LLGL2	0.0993793
hsa-miR-103a-3p	CKAP5	0.0762204
hsa-miR-103a-3p	GORASP2	0.0742476
hsa-miR-103a-3p	ATP5EP2	0.0894236
hsa-miR-103a-3p	CNTD2	0.0649373
hsa-miR-103a-3p	USP10	0.0781757
hsa-miR-103a-3p	USP42	0.0769799
hsa-miR-103a-3p	USP25	0.0800146
hsa-miR-103a-3p	LRIF1	0.0727418
hsa-miR-103a-3p	CORO7	0.084217
hsa-miR-103a-3p	CPT1B	0.10671
hsa-miR-103a-3p	CSDE1	0.0832245
hsa-miR-103a-3p	LUC7L	0.131284
hsa-miR-103a-3p	DCUN1D1	0.0946226
hsa-miR-103a-3p	CST9L	0.0666552
hsa-miR-103a-3p	LUZP1	0.0873051
hsa-miR-103a-3p	SCAF11	0.0665769
hsa-miR-103a-3p	SLC7A8	0.0829193
hsa-miR-103a-3p	SLC7A1	0.0823487
hsa-miR-103a-3p	SLC5A3	0.0772138
hsa-miR-103a-3p	SLC9A6	0.0774715
hsa-miR-103a-3p	CSNK1G2	0.0716566
hsa-miR-103a-3p	CHST11	0.0727268
hsa-miR-103a-3p	HTATIP2	0.08251
hsa-miR-103a-3p	MBNL1	0.0963752
hsa-miR-103a-3p	MBNL2	0.0894391
hsa-miR-103a-3p	DNAJB4	0.0771439
hsa-miR-103a-3p	PNPLA6	0.078308
hsa-miR-103a-3p	PNPLA7	0.0759147
hsa-miR-103a-3p	PNPLA2	0.0972252
hsa-miR-103a-3p	MED25	0.131966
hsa-miR-103a-3p	MED26	0.0640618
hsa-miR-103a-3p	ZDHHC9	0.0681391
hsa-miR-103a-3p	MEX3C	0.0840966
hsa-miR-103a-3p	DCAF7	0.0744118
hsa-miR-103a-3p	DDX3X	0.0664743
hsa-miR-103a-3p	PWWP2B	0.0907271
hsa-miR-103a-3p	RPH3AL	0.0881122
hsa-miR-103a-3p	DHX30	0.0803262
hsa-miR-103a-3p	ANKRD13D	0.101362
hsa-miR-103a-3p	VOPP1	0.0782058
hsa-miR-103a-3p	VPS16	0.124753
hsa-miR-103a-3p	MTMR8	0.0611652
hsa-miR-103a-3p	TRIM59	0.101462
hsa-miR-103a-3p	ARFGAP2	0.078017
hsa-miR-103a-3p	ZNF398	0.0957343
hsa-miR-103a-3p	ZNF532	0.0737466
hsa-miR-103a-3p	ZNF622	0.0652019
hsa-miR-103a-3p	DZIP1	0.0784745
hsa-miR-103a-3p	OSBPL3	0.0879983
hsa-miR-103a-3p	WASF3	0.0844393
hsa-miR-103a-3p	TMEM248	0.0581934
hsa-miR-103a-3p	TMEM55B	0.0946541
hsa-miR-103a-3p	HIBADH	0.0698701
hsa-miR-103a-3p	NAA15	0.0709678
hsa-miR-103a-3p	CASKIN1	0.0704283
hsa-miR-103a-3p	WDR47	0.0705031
hsa-miR-103a-3p	WDR82	0.0892523
hsa-miR-103a-3p	RHBDD3	0.0636881
hsa-miR-103a-3p	INPP5J	0.0869383
hsa-miR-105-5p	C17orf58	0.064843
hsa-miR-105-5p	SSBP2	0.0714853
hsa-miR-105-5p	TARS	0.0789667
hsa-miR-105-5p	TAF2	0.0604678
hsa-miR-105-5p	SRSF2	0.0714111
hsa-miR-105-5p	TTF2	0.0681583
hsa-miR-105-5p	TTC6	0.12004
hsa-miR-105-5p	TGFA	0.0697543
hsa-miR-105-5p	TET3	0.0759478
hsa-miR-105-5p	THRB	0.0709084
hsa-miR-105-5p	STK39	0.0717076
hsa-miR-105-5p	WWP1	0.0824121
hsa-miR-105-5p	APH1B	0.128519
hsa-miR-105-5p	TRAM1L1	0.0643758
hsa-miR-105-5p	YRDC	0.0642243
hsa-miR-105-5p	XPO1	0.0603696
hsa-miR-105-5p	ZIC4	0.0813486
hsa-miR-105-5p	ZIC1	0.0878505
hsa-miR-105-5p	FAM135B	0.0675647
hsa-miR-105-5p	FAM120A	0.0604334
hsa-miR-105-5p	FAM204A	0.0532232
hsa-miR-105-5p	FAM174B	0.0763654
hsa-miR-105-5p	MAPKBP1	0.0628545
hsa-miR-105-5p	STARD13	0.0665005
hsa-miR-105-5p	TDRD6	0.0759572
hsa-miR-105-5p	FCER1A	0.0830033
hsa-miR-105-5p	KIAA1841	0.0747977
hsa-miR-105-5p	KIAA0430	0.0678826
hsa-miR-105-5p	CEP120	0.0726529
hsa-miR-105-5p	KIF14	0.1294
hsa-miR-105-5p	KIFC1	0.121048
hsa-miR-105-5p	KLHL7	0.0658419
hsa-miR-105-5p	MMS22L	0.0856964
hsa-miR-105-5p	TRAM1	0.0659841
hsa-miR-105-5p	BRIP1	0.06393
hsa-miR-105-5p	UBE2V1	0.0659011
hsa-miR-105-5p	IGF2BP3	0.102216
hsa-miR-105-5p	HNRNPD	0.0553823
hsa-miR-105-5p	RASGEF1B	0.0792736
hsa-miR-105-5p	LAMP2	0.0820223
hsa-miR-105-5p	LASP1	0.0646609
hsa-miR-105-5p	CADM2	0.0666504
hsa-miR-105-5p	SIGLEC17P	0.0650567
hsa-miR-105-5p	LEMD2	0.0594219
hsa-miR-105-5p	CCNA2	0.153363
hsa-miR-105-5p	TOM1L2	0.095957
hsa-miR-105-5p	TOM1L1	0.068823
hsa-miR-105-5p	CDCA2	0.114364
hsa-miR-105-5p	CERS6	0.0660555
hsa-miR-105-5p	CEP55	0.138065
hsa-miR-105-5p	CENPE	0.109544
hsa-miR-105-5p	CENPH	0.0556742
hsa-miR-105-5p	CENPN	0.175447
hsa-miR-105-5p	CHIC2	0.0765306
hsa-miR-105-5p	KIAA0319L	0.0923406
hsa-miR-105-5p	CISD1	0.0723089
hsa-miR-105-5p	UBXN10	0.133773
hsa-miR-105-5p	CLDN9	0.0784669
hsa-miR-105-5p	LNPEP	0.074654
hsa-miR-105-5p	LPIN1	0.0763198
hsa-miR-105-5p	LRIG2	0.0614697
hsa-miR-105-5p	CREB5	0.0595456
hsa-miR-105-5p	CRYL1	0.070405
hsa-miR-105-5p	R3HDM1	0.0864085
hsa-miR-105-5p	MAGI1	0.0691699
hsa-miR-105-5p	BTF3L4	0.0701719
hsa-miR-105-5p	MCCC1	0.086414
hsa-miR-105-5p	MDGA2	0.100499
hsa-miR-105-5p	MCTS1	0.0648186
hsa-miR-105-5p	MED14	0.0564108
hsa-miR-105-5p	DENND1B	0.0564087
hsa-miR-105-5p	MFAP1	0.0574465
hsa-miR-105-5p	MFGE8	0.0583449
hsa-miR-105-5p	DDX17	0.0641134
hsa-miR-105-5p	DESI2	0.0805277
hsa-miR-105-5p	KIAA1549L	0.0677465
hsa-miR-105-5p	DNMT1	0.0797723
hsa-miR-105-5p	MRGBP	0.0897376
hsa-miR-105-5p	MTCH2	0.0730713
hsa-miR-105-5p	DTWD1	0.0738953
hsa-miR-105-5p	CHAF1B	0.0773265
hsa-miR-105-5p	DUOX2	0.0687706
hsa-miR-105-5p	DUSP4	0.0706003
hsa-miR-105-5p	MYLIP	0.0611971
hsa-miR-105-5p	DYRK2	0.0806277
hsa-miR-105-5p	DMRTA1	0.0629927
hsa-miR-105-5p	TMEM215	0.0644243
hsa-miR-105-5p	TMEM189	0.0973533
hsa-miR-105-5p	TMEM87B	0.0715376
hsa-miR-105-5p	NAA10	0.0636024
hsa-miR-105-5p	NAA15	0.0631539
hsa-miR-105-5p	NAA50	0.0706054
hsa-miR-105-5p	NABP1	0.0613251
hsa-miR-105-5p	WDR53	0.0814624
hsa-miR-105-5p	NCAM2	0.058314
hsa-miR-105-5p	C1orf131	0.0623895
hsa-miR-105-5p	SPARCL1	0.0588475
hsa-miR-105-5p	SCAMP1	0.0713409
hsa-miR-105-5p	EIF5B	0.0734376
hsa-miR-105-5p	NOVA1	0.0744049
hsa-miR-105-5p	ENPP1	0.0681552
hsa-miR-105-5p	NRBF2	0.0830719
hsa-miR-105-5p	NR4A2	0.0761577
hsa-miR-105-5p	NTAN1	0.0618022
hsa-miR-105-5p	CRABP1	0.0658918
hsa-miR-105-5p	DNMT3A	0.0763186
hsa-miR-105-5p	VANGL2	0.0824937
hsa-miR-105-5p	PEX11A	0.0715426
hsa-miR-105-5p	CREBL2	0.0846362
hsa-miR-105-5p	CREBRF	0.0853405
hsa-miR-105-5p	INCENP	0.0963558
hsa-miR-105-5p	FBXL5	0.0987818
hsa-miR-105-5p	FCRL5	0.0610973
hsa-miR-105-5p	TBC1D20	0.0633274
hsa-miR-105-5p	ZNF454	0.0758687
hsa-miR-105-5p	ZNF423	0.0704259
hsa-miR-105-5p	ZNF483	0.0761301
hsa-miR-105-5p	ZNF225	0.0679531
hsa-miR-105-5p	ZNF652	0.0715807
hsa-miR-105-5p	OSBPL3	0.0583161
hsa-miR-105-5p	STXBP5L	0.0614283
hsa-miR-105-5p	OLFM2	0.0595651
hsa-miR-105-5p	P2RY6	0.0887863
hsa-miR-105-5p	POU4F1	0.0835524
hsa-miR-105-5p	NEDD4L	0.0641191
hsa-miR-105-5p	OXSR1	0.0612144
hsa-miR-105-5p	RALGPS2	0.0767421
hsa-miR-105-5p	PARP3	0.078266
hsa-miR-105-5p	PATZ1	0.0664742
hsa-miR-105-5p	GATA6	0.0597234
hsa-miR-105-5p	PDIA6	0.0937937
hsa-miR-105-5p	ELAVL1	0.0690815
hsa-miR-105-5p	GPRASP1	0.0617725
hsa-miR-105-5p	GFRA1	0.11956
hsa-miR-105-5p	MRPS30	0.0826501
hsa-miR-105-5p	TSPAN1	0.0948467
hsa-miR-105-5p	PLCB3	0.0710557
hsa-miR-105-5p	CARD17	0.0701097
hsa-miR-105-5p	YPEL2	0.0745685
hsa-miR-105-5p	PPP3CB	0.0534534
hsa-miR-105-5p	PPP1CB	0.085779
hsa-miR-105-5p	PPP3R1	0.111909
hsa-miR-105-5p	HNRNPA3	0.0659233
hsa-miR-105-5p	MIPOL1	0.0736814
hsa-miR-105-5p	PPM1A	0.0654381
hsa-miR-105-5p	PPP6C	0.0604863
hsa-miR-105-5p	GNG12	0.0643837
hsa-miR-105-5p	PPIL1	0.0825635
hsa-miR-105-5p	PRR11	0.144986
hsa-miR-105-5p	TRO	0.0637797
hsa-miR-105-5p	TK1	0.0773934
hsa-miR-105-5p	TES	0.0646893
hsa-miR-105-5p	MYB	0.1111
hsa-miR-105-5p	TATDN2	0.0580122
hsa-miR-105-5p	LCT	0.0762981
hsa-miR-105-5p	MSN	0.0877075
hsa-miR-105-5p	MCC	0.0883527
hsa-miR-105-5p	INA	0.108184
hsa-miR-105-5p	GPNMB	0.066012
hsa-miR-105-5p	PRICKLE2	0.0853753
hsa-miR-105-5p	PREX2	0.0643503
hsa-miR-105-5p	PRKD3	0.0688616
hsa-miR-105-5p	PRKDC	0.0573458
hsa-miR-105-5p	DEK	0.0842293
hsa-miR-105-5p	TARDBP	0.0637277
hsa-miR-105-5p	PSME4	0.0932476
hsa-miR-105-5p	PTTG1	0.119055
hsa-miR-105-5p	GSTM2	0.0843284
hsa-miR-105-5p	GSTCD	0.0695929
hsa-miR-105-5p	ELOVL2	0.0679706
hsa-miR-105-5p	ELOVL4	0.0648883
hsa-miR-105-5p	SULT4A1	0.06398
hsa-miR-105-5p	NFE2L3	0.0704959
hsa-miR-105-5p	TTC30A	0.0591889
hsa-miR-105-5p	ZC3H6	0.07309
hsa-miR-105-5p	ZBTB4	0.09922
hsa-miR-105-5p	CIAPIN1	0.0957625
hsa-miR-105-5p	ONECUT2	0.0755527
hsa-miR-105-5p	PLEKHA6	0.0596846
hsa-miR-105-5p	KIF16B	0.0790782
hsa-miR-105-5p	HTR2C	0.0680254
hsa-miR-105-5p	GOLT1B	0.0770541
hsa-miR-105-5p	RAB6C	0.0944015
hsa-miR-105-5p	RAD21	0.0717603
hsa-miR-105-5p	RAP2B	0.0920825
hsa-miR-105-5p	RBMS3	0.0598358
hsa-miR-105-5p	RBMS1	0.0767069
hsa-miR-105-5p	CREB3L4	0.0653061
hsa-miR-105-5p	AKIRIN2	0.0814005
hsa-miR-105-5p	MTMR10	0.0797726
hsa-miR-105-5p	SLC24A2	0.0569741
hsa-miR-105-5p	IGF1R	0.0913271
hsa-miR-105-5p	SLC30A5	0.0631839
hsa-miR-105-5p	FAM64A	0.126338
hsa-miR-105-5p	FAM72B	0.131844
hsa-miR-105-5p	SLC44A1	0.0656058
hsa-miR-105-5p	SLC5A12	0.0734876
hsa-miR-105-5p	MICALCL	0.0686959
hsa-miR-105-5p	INHBB	0.0595806
hsa-miR-105-5p	CYB561D2	0.0706147
hsa-miR-105-5p	RTKN2	0.0678577
hsa-miR-105-5p	C8orf59	0.0686643
hsa-miR-105-5p	RUNX1	0.0618813
hsa-miR-105-5p	ATP2B3	0.0714987
hsa-miR-105-5p	AKR7A3	0.083637
hsa-miR-105-5p	PABPC4L	0.0592179
hsa-miR-105-5p	AFF3	0.12071
hsa-miR-105-5p	ATE1	0.0640642
hsa-miR-105-5p	CMC2	0.131955
hsa-miR-105-5p	COIL	0.0592181
hsa-miR-105-5p	CCT3	0.0662157
hsa-miR-105-5p	CCNH	0.0876193
hsa-miR-105-5p	ESR1	0.122789
hsa-miR-105-5p	EME1	0.0935293
hsa-miR-105-5p	SCYL3	0.0663098
hsa-miR-105-5p	DET1	0.0645067
hsa-miR-105-5p	SDCBP	0.0665032
hsa-miR-105-5p	SEH1L	0.0757001
hsa-miR-105-5p	CDKN2D	0.0686756
hsa-miR-105-5p	HMMR	0.0927539
hsa-miR-105-5p	FMOD	0.0679563
hsa-miR-105-5p	FRS2	0.0698772
hsa-miR-105-5p	FPGT	0.0674265
hsa-miR-105-5p	GLDC	0.074603
hsa-miR-105-5p	2003-09-01	0.0755185
hsa-miR-105-5p	COL4A3BP	0.0633298
hsa-miR-105-5p	PABPC1	0.0611044
hsa-miR-105-5p	SFRP1	0.0609839
hsa-miR-105-5p	ABCA9	0.0691947
hsa-miR-105-5p	SH2D5	0.0627407
hsa-miR-105-5p	SGSM2	0.0604664
hsa-miR-105-5p	IRS1	0.0991016
hsa-miR-105-5p	ACTR3	0.0987352
hsa-miR-105-5p	LCOR	0.0611369
hsa-miR-105-5p	SHCBP1	0.140129
hsa-miR-105-5p	SIRT1	0.0639057
hsa-miR-105-5p	ADCY9	0.0727254
hsa-miR-105-5p	ADAT2	0.0642544
hsa-miR-105-5p	TRABD2B	0.0688795
hsa-miR-105-5p	ADPRH	0.0650109
hsa-miR-105-5p	NPPA	0.0627663
hsa-miR-105-5p	NEK5	0.120177
hsa-miR-105-5p	NFIA	0.0724753
hsa-miR-105-5p	MAP2	0.0830527
hsa-miR-105-5p	MSI2	0.067544
hsa-miR-105-5p	MTDH	0.073476
hsa-miR-105-5p	PTEN	0.0722406
hsa-miR-105-5p	PRLR	0.0749176
hsa-miR-105-5p	PJA2	0.0680976
hsa-miR-105-5p	PPAT	0.0634851
hsa-miR-105-5p	POMP	0.0731331
hsa-miR-105-5p	QDPR	0.097287
hsa-miR-105-5p	SMPD3	0.0646399
hsa-miR-105-5p	PBX1	0.0696554
hsa-miR-105-5p	PSMD12	0.0689069
hsa-miR-105-5p	PGK1	0.119092
hsa-miR-105-5p	PES1	0.066849
hsa-miR-105-5p	SOX11	0.090437
hsa-miR-105-5p	SPA17	0.0661542
hsa-miR-105-5p	SOS1	0.0692037
hsa-miR-105-5p	SOX6	0.0693933
hsa-miR-105-5p	SLC4A1AP	0.0752181
hsa-miR-105-5p	RHOQ	0.0658523
hsa-miR-105-5p	RND1	0.0832585
hsa-miR-105-5p	RERE	0.0845238
hsa-miR-106a-5p	LSM14B	0.0747313
hsa-miR-106a-5p	TPTEP1	0.0688609
hsa-miR-106a-5p	NUCKS1	0.080386
hsa-miR-106a-5p	NCAPD2	0.114076
hsa-miR-106a-5p	FMNL2	0.0701649
hsa-miR-106a-5p	P2RX4	0.0760992
hsa-miR-106a-5p	CHAF1A	0.115024
hsa-miR-106a-5p	ORAI2	0.0590118
hsa-miR-106a-5p	FOXA1	0.078107
hsa-miR-106a-5p	ATG16L1	0.0783258
hsa-miR-106a-5p	FRMD6	0.0832025
hsa-miR-106a-5p	NUP205	0.0730584
hsa-miR-106a-5p	FYCO1	0.110144
hsa-miR-106a-5p	EFCAB11	0.0616714
hsa-miR-106a-5p	EFCAB14	0.0815286
hsa-miR-106a-5p	KANSL1L	0.076148
hsa-miR-106a-5p	ADAMTSL5	0.0988872
hsa-miR-106a-5p	PAIP1	0.0836781
hsa-miR-106a-5p	PALLD	0.0710974
hsa-miR-106a-5p	PARP1	0.0784585
hsa-miR-106a-5p	SCAMP2	0.0738462
hsa-miR-106a-5p	SLC9A1	0.0700269
hsa-miR-106a-5p	LAPTM4B	0.115197
hsa-miR-106a-5p	PDE9A	0.068568
hsa-miR-106a-5p	PDE7A	0.0915406
hsa-miR-106a-5p	PDGFD	0.0969222
hsa-miR-106a-5p	CHRNA5	0.0788885
hsa-miR-106a-5p	PELI1	0.0704103
hsa-miR-106a-5p	CHRAC1	0.086871
hsa-miR-106a-5p	TNFRSF21	0.0721764
hsa-miR-106a-5p	GCNT4	0.0883426
hsa-miR-106a-5p	PGBD5	0.064996
hsa-miR-106a-5p	ANKRD29	0.0907121
hsa-miR-106a-5p	GINS4	0.0687571
hsa-miR-106a-5p	GIPC2	0.0641441
hsa-miR-106a-5p	FILIP1L	0.075056
hsa-miR-106a-5p	PMP22	0.0764584
hsa-miR-106a-5p	YPEL2	0.075206
hsa-miR-106a-5p	YPEL4	0.0599013
hsa-miR-106a-5p	PPARD	0.0718861
hsa-miR-106a-5p	PPM1G	0.0870452
hsa-miR-106a-5p	GNG12	0.0640182
hsa-miR-106a-5p	PREX1	0.0858142
hsa-miR-106a-5p	PRIM1	0.065734
hsa-miR-106a-5p	PRR15	0.0784706
hsa-miR-106a-5p	PRR11	0.0963519
hsa-miR-106a-5p	PSAT1	0.106259
hsa-miR-106a-5p	PSME4	0.0787971
hsa-miR-106a-5p	YWHAZ	0.0743688
hsa-miR-106a-5p	YWHAQ	0.0833683
hsa-miR-106a-5p	CREBRF	0.0994158
hsa-miR-106a-5p	GRIK5	0.0621043
hsa-miR-106a-5p	RPS27A	0.0694326
hsa-miR-106a-5p	TRDMT1	0.073822
hsa-miR-106a-5p	RASGRF2	0.106848
hsa-miR-106a-5p	NMNAT1	0.0798461
hsa-miR-106a-5p	PODNL1	0.0681944
hsa-miR-106a-5p	INCENP	0.110791
hsa-miR-106a-5p	ZBTB4	0.114623
hsa-miR-106a-5p	TMEM38A	0.0636
hsa-miR-106a-5p	TMEM135	0.0689053
hsa-miR-106a-5p	TMEM127	0.0746677
hsa-miR-106a-5p	TMEM245	0.0728447
hsa-miR-106a-5p	ZFHX4	0.0803351
hsa-miR-106a-5p	ZFPM2	0.0839979
hsa-miR-106a-5p	HAUS8	0.0997313
hsa-miR-106a-5p	ZNF738	0.0703419
hsa-miR-106a-5p	ZNF454	0.0803151
hsa-miR-106a-5p	ZNF513	0.0675686
hsa-miR-106a-5p	ZNF367	0.0909276
hsa-miR-106a-5p	ZNF136	0.0673207
hsa-miR-106a-5p	KIAA0513	0.0601406
hsa-miR-106a-5p	KIAA0232	0.0743586
hsa-miR-106a-5p	KIAA0101	0.0753059
hsa-miR-106a-5p	AHCTF1	0.0647006
hsa-miR-106a-5p	AGTPBP1	0.0793792
hsa-miR-106a-5p	KIAA1524	0.0810459
hsa-miR-106a-5p	POLR1C	0.0936968
hsa-miR-106a-5p	POLR1E	0.0712042
hsa-miR-106a-5p	SMIM13	0.0788689
hsa-miR-106a-5p	ZMAT3	0.0757215
hsa-miR-106a-5p	TP53INP1	0.0788588
hsa-miR-106a-5p	SREK1IP1	0.0670047
hsa-miR-106a-5p	ZNF25	0.104691
hsa-miR-106a-5p	ZNF93	0.0959184
hsa-miR-106a-5p	ZNFX1	0.0750575
hsa-miR-106a-5p	HMGB2	0.0936817
hsa-miR-106a-5p	HMGB3	0.0790382
hsa-miR-106a-5p	RAB8B	0.0686475
hsa-miR-106a-5p	RAB5C	0.0840928
hsa-miR-106a-5p	RAB12	0.068937
hsa-miR-106a-5p	RAB19	0.0765905
hsa-miR-106a-5p	RAD51	0.077218
hsa-miR-106a-5p	RBBP7	0.0769404
hsa-miR-106a-5p	RBM34	0.100886
hsa-miR-106a-5p	CSRNP3	0.0684919
hsa-miR-106a-5p	CAPN13	0.071065
hsa-miR-106a-5p	MRPL37	0.06354
hsa-miR-106a-5p	RCOR2	0.0894759
hsa-miR-106a-5p	CAPZA1	0.0646692
hsa-miR-106a-5p	RFXAP	0.0786858
hsa-miR-106a-5p	SH3BP5L	0.0767785
hsa-miR-106a-5p	PPP3R1	0.0871436
hsa-miR-106a-5p	CCDC137	0.0806448
hsa-miR-106a-5p	CCDC125	0.0806663
hsa-miR-106a-5p	CCDC71L	0.0664599
hsa-miR-106a-5p	NR2C2AP	0.081245
hsa-miR-106a-5p	RMDN2	0.0883358
hsa-miR-106a-5p	ARNTL2	0.0697695
hsa-miR-106a-5p	SEMA3C	0.0864977
hsa-miR-106a-5p	SEMA5A	0.0866409
hsa-miR-106a-5p	INTS7	0.0736578
hsa-miR-106a-5p	SNRPD3	0.0697571
hsa-miR-106a-5p	RRAGD	0.0697642
hsa-miR-106a-5p	RUFY2	0.0678753
hsa-miR-106a-5p	RUNX1	0.0722608
hsa-miR-106a-5p	ISCA1	0.0606625
hsa-miR-106a-5p	A2ML1	0.071771
hsa-miR-106a-5p	TBC1D9	0.106277
hsa-miR-106a-5p	TBC1D2	0.0641607
hsa-miR-106a-5p	ARHGEF7	0.0801921
hsa-miR-106a-5p	RACGAP1	0.0749231
hsa-miR-106a-5p	FIGNL1	0.111507
hsa-miR-106a-5p	ZYG11A	0.0697106
hsa-miR-106a-5p	SAMD8	0.0885869
hsa-miR-106a-5p	SART1	0.0707959
hsa-miR-106a-5p	ZNF385A	0.0807061
hsa-miR-106a-5p	SCN2B	0.103149
hsa-miR-106a-5p	SCML2	0.116986
hsa-miR-106a-5p	SCLT1	0.0800761
hsa-miR-106a-5p	JAZF1	0.0693142
hsa-miR-106a-5p	2002-09-01	0.0745008
hsa-miR-106a-5p	SF3B3	0.0794218
hsa-miR-106a-5p	ZNF512B	0.0860782
hsa-miR-106a-5p	SFRP1	0.081706
hsa-miR-106a-5p	AARS2	0.0721907
hsa-miR-106a-5p	ABCA1	0.0692535
hsa-miR-106a-5p	ABCD3	0.0702113
hsa-miR-106a-5p	ABCG2	0.0796537
hsa-miR-106a-5p	ABTB1	0.0774949
hsa-miR-106a-5p	F3	0.075552
hsa-miR-106a-5p	ADAT2	0.0778899
hsa-miR-106a-5p	GPRASP1	0.0993652
hsa-miR-106a-5p	AGGF1	0.0738369
hsa-miR-106a-5p	SMOC2	0.0842396
hsa-miR-106a-5p	AHNAK	0.0922611
hsa-miR-106a-5p	MARCH8	0.0650264
hsa-miR-106a-5p	SNX25	0.0637549
hsa-miR-106a-5p	SPCS1	0.0655728
hsa-miR-106a-5p	CDK2AP1	0.0920249
hsa-miR-106a-5p	SPOPL	0.0651882
hsa-miR-106a-5p	LEPROT	0.0960159
hsa-miR-106a-5p	C21orf58	0.0680098
hsa-miR-106a-5p	C5orf30	0.0767964
hsa-miR-106a-5p	SORCS2	0.0907991
hsa-miR-106a-5p	GATAD2B	0.0878995
hsa-miR-106a-5p	SRPK1	0.0890673
hsa-miR-106a-5p	SRSF2	0.0898861
hsa-miR-106a-5p	SRSF1	0.116453
hsa-miR-106a-5p	STMN1	0.143217
hsa-miR-106a-5p	AP2B1	0.067178
hsa-miR-106a-5p	SUMO1	0.0672785
hsa-miR-106a-5p	SUMF1	0.0688475
hsa-miR-106a-5p	ASB16	0.0644087
hsa-miR-106a-5p	CCDC36	0.0938086
hsa-miR-106a-5p	ASF1A	0.0815447
hsa-miR-106a-5p	ATAT1	0.0777586
hsa-miR-106a-5p	ATAD2	0.0795204
hsa-miR-106a-5p	ATG14	0.0663989
hsa-miR-106a-5p	SYNE1	0.0834535
hsa-miR-106a-5p	SYTL1	0.0691868
hsa-miR-106a-5p	AUNIP	0.0884964
hsa-miR-106a-5p	SERINC1	0.0717878
hsa-miR-106a-5p	TCEAL7	0.0801084
hsa-miR-106a-5p	TAF5L	0.0882186
hsa-miR-106a-5p	TBCEL	0.0781681
hsa-miR-106a-5p	TENM3	0.0924654
hsa-miR-106a-5p	FAM57A	0.0665156
hsa-miR-106a-5p	KCNK6	0.0814596
hsa-miR-106a-5p	KCNE4	0.0995393
hsa-miR-106a-5p	KDM5B	0.0661547
hsa-miR-106a-5p	BBIP1	0.0782724
hsa-miR-106a-5p	DRAXIN	0.0612577
hsa-miR-106a-5p	BCAS4	0.0901777
hsa-miR-106a-5p	BCAS1	0.0696944
hsa-miR-106a-5p	FANCD2	0.0623751
hsa-miR-106a-5p	TIMP2	0.0767979
hsa-miR-106a-5p	TIMP3	0.0799808
hsa-miR-106a-5p	KIF5C	0.0746392
hsa-miR-106a-5p	KIF2C	0.102478
hsa-miR-106a-5p	KIF23	0.0782589
hsa-miR-106a-5p	IQSEC1	0.081709
hsa-miR-106a-5p	IQSEC2	0.0723076
hsa-miR-106a-5p	WBSCR22	0.0709889
hsa-miR-106a-5p	EDA	0.0718068
hsa-miR-106a-5p	CIT	0.0941253
hsa-miR-106a-5p	F2R	0.0754908
hsa-miR-106a-5p	BAX	0.0801931
hsa-miR-106a-5p	ATM	0.0673333
hsa-miR-106a-5p	ASL	0.0796187
hsa-miR-106a-5p	MCC	0.0672036
hsa-miR-106a-5p	GNS	0.091871
hsa-miR-106a-5p	PRRC2A	0.0863596
hsa-miR-106a-5p	BICC1	0.0661654
hsa-miR-106a-5p	WIZ	0.0902717
hsa-miR-106a-5p	PXK	0.0793773
hsa-miR-106a-5p	PVR	0.0710184
hsa-miR-106a-5p	PSD	0.0833747
hsa-miR-106a-5p	SP1	0.0675747
hsa-miR-106a-5p	SET	0.0846167
hsa-miR-106a-5p	RAN	0.0768533
hsa-miR-106a-5p	RB1	0.0981647
hsa-miR-106a-5p	ABHD15	0.0785749
hsa-miR-106a-5p	KMT2B	0.0844087
hsa-miR-106a-5p	ATP1A2	0.0705448
hsa-miR-106a-5p	TRAK1	0.0766964
hsa-miR-106a-5p	TRIM3	0.0703586
hsa-miR-106a-5p	TRIM2	0.0739338
hsa-miR-106a-5p	PLEKHM1	0.0861277
hsa-miR-106a-5p	PIWIL2	0.0714913
hsa-miR-106a-5p	SPTLC2	0.0911939
hsa-miR-106a-5p	KPNA2	0.0928781
hsa-miR-106a-5p	TSHZ3	0.104195
hsa-miR-106a-5p	ZDHHC20	0.0645582
hsa-miR-106a-5p	KRT37	0.0735978
hsa-miR-106a-5p	TUSC2	0.0656876
hsa-miR-106a-5p	BTBD7	0.0618857
hsa-miR-106a-5p	TMEM25	0.0754883
hsa-miR-106a-5p	TMEM9B	0.0902036
hsa-miR-106a-5p	RANGAP1	0.0690824
hsa-miR-106a-5p	ALG3	0.0740716
hsa-miR-106a-5p	ANK2	0.0716099
hsa-miR-106a-5p	ARL9	0.0903633
hsa-miR-106a-5p	ABI2	0.0901781
hsa-miR-106a-5p	ABAT	0.088113
hsa-miR-106a-5p	AFF1	0.0802204
hsa-miR-106a-5p	AFF2	0.0682592
hsa-miR-106a-5p	BNC2	0.104366
hsa-miR-106a-5p	BTG2	0.0699096
hsa-miR-106a-5p	GPR173	0.0854264
hsa-miR-106a-5p	ASUN	0.10683
hsa-miR-106a-5p	CPS1	0.0595571
hsa-miR-106a-5p	CRY2	0.0747913
hsa-miR-106a-5p	CHD9	0.0747478
hsa-miR-106a-5p	CMBL	0.069687
hsa-miR-106a-5p	CNN1	0.0728425
hsa-miR-106a-5p	CAV1	0.0778801
hsa-miR-106a-5p	CCNJ	0.0981604
hsa-miR-106a-5p	CBX1	0.0812878
hsa-miR-106a-5p	CBX5	0.0751163
hsa-miR-106a-5p	CDH6	0.0600753
hsa-miR-106a-5p	CD93	0.0742658
hsa-miR-106a-5p	ITPRIPL2	0.074952
hsa-miR-106a-5p	BYSL	0.101057
hsa-miR-106a-5p	DLC1	0.0922949
hsa-miR-106a-5p	MUM1L1	0.0713417
hsa-miR-106a-5p	E2F1	0.093572
hsa-miR-106a-5p	E2F3	0.135005
hsa-miR-106a-5p	E2F2	0.102782
hsa-miR-106a-5p	CYCS	0.0926291
hsa-miR-106a-5p	DAB2	0.0792175
hsa-miR-106a-5p	EXO5	0.0672514
hsa-miR-106a-5p	EZH2	0.142849
hsa-miR-106a-5p	EZH1	0.0728441
hsa-miR-106a-5p	ESR1	0.0853655
hsa-miR-106a-5p	EGR3	0.0718077
hsa-miR-106a-5p	EHD3	0.0719808
hsa-miR-106a-5p	ELK3	0.0892339
hsa-miR-106a-5p	EBF1	0.0924833
hsa-miR-106a-5p	FZD7	0.0673312
hsa-miR-106a-5p	FRS2	0.0847617
hsa-miR-106a-5p	LASP1	0.0737686
hsa-miR-106a-5p	FAXC	0.065419
hsa-miR-106a-5p	FAT4	0.0733648
hsa-miR-106a-5p	FAT3	0.0858972
hsa-miR-106a-5p	HEG1	0.0821709
hsa-miR-106a-5p	GNB5	0.0759123
hsa-miR-106a-5p	UEVLD	0.0744767
hsa-miR-106a-5p	GJA1	0.0688148
hsa-miR-106a-5p	CASC5	0.0798007
hsa-miR-106a-5p	CASP7	0.0849159
hsa-miR-106a-5p	JAK1	0.0737372
hsa-miR-106a-5p	JAM2	0.0919251
hsa-miR-106a-5p	IRS1	0.0654608
hsa-miR-106a-5p	CBLN4	0.0827362
hsa-miR-106a-5p	KLF6	0.0715684
hsa-miR-106a-5p	CCNE2	0.0904368
hsa-miR-106a-5p	CCND1	0.0736929
hsa-miR-106a-5p	CCND2	0.0828064
hsa-miR-106a-5p	JRKL	0.0775884
hsa-miR-106a-5p	SHISA6	0.0785359
hsa-miR-106a-5p	LMO2	0.062419
hsa-miR-106a-5p	CDCA7	0.106188
hsa-miR-106a-5p	LRP8	0.0698739
hsa-miR-106a-5p	LDHD	0.118237
hsa-miR-106a-5p	KRI1	0.0818092
hsa-miR-106a-5p	MPP6	0.0781302
hsa-miR-106a-5p	MTF1	0.0652175
hsa-miR-106a-5p	MELK	0.113531
hsa-miR-106a-5p	MECR	0.0808491
hsa-miR-106a-5p	CENPL	0.116447
hsa-miR-106a-5p	CENPM	0.081577
hsa-miR-106a-5p	CENPO	0.117528
hsa-miR-106a-5p	CENPQ	0.0558467
hsa-miR-106a-5p	CEP72	0.0884176
hsa-miR-106a-5p	CEP57	0.0774663
hsa-miR-106a-5p	MIDN	0.0666789
hsa-miR-106a-5p	C11orf63	0.0831145
hsa-miR-106a-5p	SLC16A6	0.0980512
hsa-miR-106a-5p	MCM4	0.0971661
hsa-miR-106a-5p	MCM3	0.11536
hsa-miR-106a-5p	LSM7	0.0711452
hsa-miR-106a-5p	LYST	0.0708804
hsa-miR-106a-5p	NTN4	0.0786909
hsa-miR-106a-5p	SLC24A2	0.108473
hsa-miR-106a-5p	NOP2	0.106752
hsa-miR-106a-5p	LIMA1	0.108257
hsa-miR-106a-5p	NASP	0.0913841
hsa-miR-106a-5p	NEK9	0.0808491
hsa-miR-106a-5p	NFIB	0.072093
hsa-miR-106a-5p	MYCN	0.0727287
hsa-miR-106a-5p	OTOG	0.0669419
hsa-miR-106a-5p	SLC30A1	0.0760354
hsa-miR-106a-5p	ORC6	0.0819503
hsa-miR-106a-5p	CHIC1	0.0727872
hsa-miR-106a-5p	CHIC2	0.0852677
hsa-miR-106a-5p	SLC45A4	0.0674083
hsa-miR-106a-5p	SLC46A3	0.0949691
hsa-miR-106a-5p	POLQ	0.0872249
hsa-miR-106a-5p	POLM	0.0652021
hsa-miR-106a-5p	PPIH	0.0912112
hsa-miR-106a-5p	PAPOLA	0.0662371
hsa-miR-106a-5p	UNC80	0.0652959
hsa-miR-106a-5p	PHF1	0.0640419
hsa-miR-106a-5p	PHF6	0.0992132
hsa-miR-106a-5p	PKD2	0.0736894
hsa-miR-106a-5p	PBLD	0.0682242
hsa-miR-106a-5p	RBL2	0.0748588
hsa-miR-106a-5p	RBL1	0.0706112
hsa-miR-106a-5p	RTN2	0.0658829
hsa-miR-106a-5p	SLC6A14	0.0857574
hsa-miR-106a-5p	CKAP2	0.09883
hsa-miR-106a-5p	RPIA	0.126232
hsa-miR-106a-5p	RRM2	0.0842162
hsa-miR-106a-5p	RGMA	0.0859328
hsa-miR-106a-5p	RGMB	0.0679378
hsa-miR-106a-5p	PARD6B	0.0752238
hsa-miR-106a-5p	TAL1	0.0718145
hsa-miR-106a-5p	TBX3	0.0648722
hsa-miR-106a-5p	TCF4	0.0828941
hsa-miR-106a-5p	TET3	0.0864112
hsa-miR-106a-5p	SOX4	0.0926173
hsa-miR-106a-5p	SNX8	0.07166
hsa-miR-106a-5p	SS18	0.0736338
hsa-miR-106a-5p	SGCA	0.0826173
hsa-miR-106a-5p	CLSPN	0.0864497
hsa-miR-106a-5p	UGCG	0.0867275
hsa-miR-106a-5p	UAP1	0.0760831
hsa-miR-106a-5p	UBR1	0.095299
hsa-miR-106a-5p	TMPO	0.107077
hsa-miR-106a-5p	TNS1	0.0711482
hsa-miR-106a-5p	TPPP	0.0785092
hsa-miR-106a-5p	USP21	0.0625311
hsa-miR-106a-5p	FBXO43	0.0688626
hsa-miR-106a-5p	FBXO31	0.0696247
hsa-miR-106a-5p	WFS1	0.073976
hsa-miR-106a-5p	IL12RB2	0.110607
hsa-miR-106a-5p	CORIN	0.0716843
hsa-miR-106a-5p	LRIG1	0.0741112
hsa-miR-106a-5p	VRK1	0.107443
hsa-miR-106a-5p	YOD1	0.0716422
hsa-miR-106a-5p	ZEB2	0.064621
hsa-miR-106a-5p	KATNAL1	0.0712661
hsa-miR-106a-5p	ZIC1	0.0887649
hsa-miR-106a-5p	GTF2H2C	0.0666429
hsa-miR-106a-5p	CUL4A	0.114152
hsa-miR-106a-5p	CNKSR3	0.0743013
hsa-miR-106a-5p	CRISPLD2	0.0736789
hsa-miR-106a-5p	ACTL6A	0.120208
hsa-miR-106a-5p	C20orf194	0.071124
hsa-miR-106a-5p	TNFSF12	0.0759772
hsa-miR-106a-5p	VASH2	0.0768366
hsa-miR-106a-5p	PTGER3	0.107309
hsa-miR-106a-5p	CNRIP1	0.0930092
hsa-miR-106a-5p	CEP120	0.082811
hsa-miR-106a-5p	MARVELD3	0.0722205
hsa-miR-106a-5p	MASTL	0.0697773
hsa-miR-106a-5p	CERCAM	0.0696541
hsa-miR-106a-5p	MCUR1	0.0766926
hsa-miR-106a-5p	DACH1	0.0666311
hsa-miR-106a-5p	MDGA2	0.0628474
hsa-miR-106a-5p	HEATR1	0.0742555
hsa-miR-106a-5p	PKMYT1	0.0846742
hsa-miR-106a-5p	PTPN21	0.0796328
hsa-miR-106a-5p	MMS22L	0.107829
hsa-miR-106a-5p	MAP3K11	0.0680802
hsa-miR-106a-5p	MINK1	0.0740526
hsa-miR-106a-5p	DGUOK	0.069287
hsa-miR-106a-5p	DHODH	0.0801757
hsa-miR-106a-5p	MKRN1	0.0602242
hsa-miR-106a-5p	ADHFE1	0.0711575
hsa-miR-106a-5p	TGFB1I1	0.0747928
hsa-miR-106a-5p	ST6GALNAC6	0.0774913
hsa-miR-106a-5p	UBE2V2	0.0675578
hsa-miR-106a-5p	PRICKLE2	0.0869651
hsa-miR-106a-5p	MTMR9	0.0702912
hsa-miR-106a-5p	HNRNPL	0.125266
hsa-miR-106a-5p	KCNMA1	0.0837097
hsa-miR-106a-5p	ADRA2A	0.067509
hsa-miR-106a-5p	PLAGL2	0.0748062
hsa-miR-106a-5p	TRAPPC2	0.0619762
hsa-miR-106a-5p	DUSP2	0.0599508
hsa-miR-106a-5p	COL9A1	0.0722841
hsa-miR-106a-5p	MYO3A	0.0861411
hsa-miR-106a-5p	FAM179B	0.0821748
hsa-miR-106a-5p	FAM117B	0.0775336
hsa-miR-106a-5p	FAM102A	0.0682225
hsa-miR-106a-5p	PCDHA6	0.0607041
hsa-miR-106a-5p	ZC3H12C	0.0752424
hsa-miR-106a-5p	NALCN	0.0783435
hsa-miR-106a-5p	WDFY3	0.0753924
hsa-miR-106a-5p	WDR53	0.0848488
hsa-miR-106a-5p	WDR36	0.0780165
hsa-miR-106a-5p	WDR26	0.0653512
hsa-miR-106a-5p	WDR19	0.0660996
hsa-miR-106a-5p	NCEH1	0.0704788
hsa-miR-106a-5p	SLC25A46	0.0985999
hsa-miR-106a-5p	UBXN2A	0.0642201
hsa-miR-106a-5p	WIPF2	0.0780867
hsa-miR-106a-5p	NHLH1	0.0720169
hsa-miR-106a-5p	RNF145	0.0756871
hsa-miR-106a-5p	METAP1	0.0661728
hsa-miR-106a-5p	C14orf28	0.0661865
hsa-miR-106a-5p	CYBRD1	0.100741
hsa-miR-106a-5p	CYB5D2	0.0745157
hsa-miR-106a-5p	PLSCR4	0.0812003
hsa-miR-106a-5p	ANP32E	0.0998616
hsa-miR-106a-5p	ANP32B	0.110993
hsa-miR-106a-5p	GABBR2	0.0623799
hsa-miR-106a-5p	ENPP5	0.0753436
hsa-miR-106a-5p	NRARP	0.0722962
hsa-miR-106a-5p	RUNX1T1	0.104597
hsa-miR-106a-5p	F2RL2	0.0742397
hsa-miR-106a-5p	SSX2IP	0.0702805
hsa-miR-106a-5p	ZC3H18	0.102084
hsa-miR-106a-5p	NUDT3	0.0895776
hsa-miR-106a-5p	ZBTB47	0.0885715
hsa-miR-106a-5p	ZBTB41	0.0618566
hsa-miR-106a-5p	NXNL1	0.0563638
hsa-miR-106a-5p	TGFBR2	0.085023
hsa-miR-106a-5p	FBXL5	0.109718
hsa-miR-106a-5p	FCHO2	0.0792867
hsa-miR-106b-5p	SETD2	0.0875239
hsa-miR-106b-5p	SF3B3	0.0701411
hsa-miR-106b-5p	SERF2	0.0703089
hsa-miR-106b-5p	2002-09-01	0.0849291
hsa-miR-106b-5p	SENP1	0.0782767
hsa-miR-106b-5p	POLR3A	0.0738724
hsa-miR-106b-5p	SMIM13	0.112765
hsa-miR-106b-5p	POLR1B	0.0827152
hsa-miR-106b-5p	POLR1C	0.193759
hsa-miR-106b-5p	POLR1E	0.108438
hsa-miR-106b-5p	INO80D	0.0754202
hsa-miR-106b-5p	CRYBG3	0.0925693
hsa-miR-106b-5p	JAZF1	0.102488
hsa-miR-106b-5p	ACER2	0.114967
hsa-miR-106b-5p	ACBD5	0.0711513
hsa-miR-106b-5p	ACAP2	0.0884523
hsa-miR-106b-5p	ACAT2	0.0706586
hsa-miR-106b-5p	ABTB2	0.0842488
hsa-miR-106b-5p	SGPL1	0.077272
hsa-miR-106b-5p	ABHD2	0.117238
hsa-miR-106b-5p	ABHD5	0.0571494
hsa-miR-106b-5p	ABCD3	0.0747846
hsa-miR-106b-5p	ABCA1	0.089843
hsa-miR-106b-5p	DOCK11	0.0913764
hsa-miR-106b-5p	RANGAP1	0.0836846
hsa-miR-106b-5p	NCR3LG1	0.0802084
hsa-miR-106b-5p	SFRP1	0.0638588
hsa-miR-106b-5p	HIF1AN	0.083856
hsa-miR-106b-5p	AEBP2	0.106741
hsa-miR-106b-5p	SIRT7	0.128274
hsa-miR-106b-5p	ADAT2	0.1348
hsa-miR-106b-5p	RHBDL2	0.0640864
hsa-miR-106b-5p	RHBDF1	0.0843618
hsa-miR-106b-5p	ACSL4	0.0845529
hsa-miR-106b-5p	ACTR2	0.0714533
hsa-miR-106b-5p	SHTN1	0.0718381
hsa-miR-106b-5p	ACOT9	0.0690251
hsa-miR-106b-5p	AGMAT	0.0672167
hsa-miR-106b-5p	SLMAP	0.122921
hsa-miR-106b-5p	AGGF1	0.146587
hsa-miR-106b-5p	SOCS5	0.0702352
hsa-miR-106b-5p	SNX12	0.0741845
hsa-miR-106b-5p	SNX13	0.0952352
hsa-miR-106b-5p	SNX25	0.116934
hsa-miR-106b-5p	SNX27	0.0670945
hsa-miR-106b-5p	SNTB2	0.124578
hsa-miR-106b-5p	C3orf38	0.0664547
hsa-miR-106b-5p	AIF1L	0.111517
hsa-miR-106b-5p	SNHG5	0.0758061
hsa-miR-106b-5p	SMYD2	0.0840348
hsa-miR-106b-5p	AHNAK	0.207672
hsa-miR-106b-5p	SMOC2	0.116867
hsa-miR-106b-5p	SMAD5	0.0878336
hsa-miR-106b-5p	SMAD6	0.0677503
hsa-miR-106b-5p	SMAD9	0.0750382
hsa-miR-106b-5p	AKTIP	0.0829236
hsa-miR-106b-5p	SPRY4	0.0678797
hsa-miR-106b-5p	SPOPL	0.110727
hsa-miR-106b-5p	AKAP5	0.0763899
hsa-miR-106b-5p	SPCS1	0.0626928
hsa-miR-106b-5p	CSF2RA	0.0691777
hsa-miR-106b-5p	AMPD3	0.066838
hsa-miR-106b-5p	SRSF2	0.175972
hsa-miR-106b-5p	SRPK1	0.101696
hsa-miR-106b-5p	SRCAP	0.0725971
hsa-miR-106b-5p	ALPK1	0.0652169
hsa-miR-106b-5p	SUMF1	0.0792602
hsa-miR-106b-5p	SULF1	0.112517
hsa-miR-106b-5p	SUGP1	0.0999886
hsa-miR-106b-5p	SLC10A6	0.0659347
hsa-miR-106b-5p	AP4S1	0.065664
hsa-miR-106b-5p	SLC16A6	0.122889
hsa-miR-106b-5p	AP5S1	0.0723952
hsa-miR-106b-5p	STX12	0.0928416
hsa-miR-106b-5p	AP2B1	0.121171
hsa-miR-106b-5p	ZKSCAN8	0.0708017
[truncated: 34,204 more rows]
