# Supplementary material for: Identification of miRNA Master Regulators in Breast Cancer
Source: Cells. 2020 Jul 3;9(7):1610. doi: 10.3390/cells9071610 (PMC7407970; doi:10.3390/cells9071610)
Supplement: Supplementary file 1 [file cells-09-01610-s001.zip › SUPLEMENTARIAS/SUP_4.csv]

	Gene	baseMean	log2FoldChange	lfcSE	stat	pvalue	padj
1	MMP11	17241.90711	6.227773499	0.141322455	44.06782694	0	0
2	MYOM1	583.866083	-4.755350156	0.121594495	-39.10826844	0	0
3	NEK2	1472.659427	4.236444968	0.111409347	38.02593853	0	0
4	GPAM	4860.354132	-4.432738877	0.105974289	-41.82843702	0	0
5	COL10A1	8615.799238	7.087556496	0.154169159	45.97259635	0	0
6	LINC01614	305.8057827	5.529012888	0.151268319	36.55103008	1.72E-292	1.29E-288
7	FHL1	9198.273066	-5.010905054	0.139230062	-35.99010857	1.19E-283	7.67E-280
8	TNS1	15264.16248	-3.104826764	0.087507041	-35.4808794	9.69E-276	5.44E-272
9	COL11A1	12065.38305	6.147237961	0.173980714	35.33287004	1.84E-273	9.17E-270
10	PKMYT1	1117.259546	3.982162531	0.115935646	34.34804282	1.51E-258	6.77E-255
11	KIF4A	1566.272452	3.828725466	0.11194823	34.20085748	2.35E-256	9.59E-253
12	LYVE1	763.1796281	-4.962629129	0.145136605	-34.19281529	3.09E-256	1.16E-252
13	PLPP4	460.6723745	4.980998561	0.149541786	33.30840621	2.92E-243	1.01E-239
14	CAV1	8636.686663	-3.384415013	0.102596837	-32.98751795	1.23E-238	3.94E-235
15	SORBS1	6644.991171	-3.66428232	0.111830952	-32.76626239	1.78E-235	5.33E-232
16	KLB	369.518259	-4.690960637	0.14327047	-32.74199243	3.95E-235	1.11E-231
17	SIK2	3789.896148	-2.451769056	0.074911643	-32.72881166	6.08E-235	1.61E-231
18	HSPB7	996.2755883	-5.087573385	0.156122827	-32.58699255	6.27E-233	1.56E-229
19	KIAA0101	1096.58717	3.303675078	0.101652681	32.49963559	1.08E-231	2.55E-228
20	NPR1	1184.970417	-3.605390163	0.111055307	-32.4648165	3.35E-231	7.52E-228
21	IQGAP3	2249.676668	3.688766319	0.113888	32.38942051	3.87E-230	8.27E-227
22	SLC2A4	306.8402513	-4.635599841	0.144513524	-32.07727349	9.15E-226	1.87E-222
23	KCNIP2	991.5666869	-5.103921814	0.159315084	-32.03665137	3.37E-225	6.58E-222
24	GYG2	2271.390135	-4.109645758	0.128431361	-31.99877146	1.13E-224	2.12E-221
25	RDH5	151.5719547	-4.263277789	0.133380044	-31.96338579	3.52E-224	6.33E-221
26	UBE2C	2262.000684	4.172279872	0.130765706	31.90652967	2.17E-223	3.74E-220
27	IBSP	161.9869455	6.865638561	0.215376748	31.87734339	5.50E-223	9.15E-220
28	AOC3	4821.131361	-3.970663202	0.124804966	-31.8149455	4.02E-222	6.45E-219
29	CDC25C	343.6349596	3.37985416	0.107221657	31.52212206	4.32E-218	6.70E-215
30	TPX2	4474.491662	3.560311422	0.112979058	31.51302096	5.76E-218	8.63E-215
31	ASF1B	1536.403205	3.052813683	0.09693339	31.49393307	1.05E-217	1.52E-214
32	ACVR1C	572.9500939	-5.179197203	0.164977399	-31.39337406	2.49E-216	3.50E-213
33	NUF2	1005.370636	3.763530039	0.120111015	31.33376261	1.62E-215	2.20E-212
34	UHRF1	1240.903243	3.336245901	0.106625233	31.28945955	6.49E-215	8.58E-212
35	HSD17B6	304.7143202	2.993998569	0.095702762	31.28434873	7.62E-215	9.78E-212
36	UBE2T	1334.254155	3.210032009	0.103645631	30.97122356	1.32E-210	1.64E-207
37	LVRN	151.4742734	-5.045515211	0.162944138	-30.96469298	1.61E-210	1.96E-207
38	SPC25	418.6089107	2.810598084	0.090806286	30.95158055	2.42E-210	2.86E-207
39	CLEC3B	887.4915989	-3.889302772	0.125932768	-30.88396157	1.96E-209	2.26E-206
40	HJURP	876.7155111	3.516973619	0.114239897	30.78586128	4.05E-208	4.55E-205
41	GSN	37674.47921	-2.530285318	0.082250638	-30.76310863	8.17E-208	8.95E-205
42	CRHBP	63.02238121	-3.879619961	0.12646751	-30.67681152	1.16E-206	1.24E-203
43	CFL2	1321.420463	-2.259477263	0.073763528	-30.63136093	4.68E-206	4.89E-203
44	NUSAP1	2563.65643	3.041115527	0.099414728	30.59019118	1.65E-205	1.69E-202
45	MMP13	1672.268849	6.115278908	0.200811832	30.45278186	1.10E-203	1.10E-200
46	ACACB	3744.015626	-3.650053017	0.12014059	-30.38151388	9.64E-203	9.41E-200
47	SPTBN1	22663.26232	-2.045212656	0.067364054	-30.36059366	1.82E-202	1.74E-199
48	RP11.175K6.2	99.36067332	-3.481547309	0.114723687	-30.34724046	2.73E-202	2.56E-199
49	NIPSNAP3B	172.3107662	-2.884340647	0.09517836	-30.30458433	9.98E-202	9.14E-199
50	KLHL31	285.0228977	-3.851907959	0.127200062	-30.28228051	1.96E-201	1.76E-198
51	TROAP	828.3905063	3.560387785	0.117990654	30.17516776	5.02E-200	4.42E-197
52	CDK1	2626.486578	3.146971807	0.104766175	30.03805182	3.13E-198	2.70E-195
53	CKAP2L	697.2152138	3.327183018	0.111424753	29.86035811	6.44E-196	5.46E-193
54	PYGM	110.6151275	-3.356324062	0.112531425	-29.82566031	1.82E-195	1.51E-192
55	DTL	1722.61158	3.03594172	0.10202109	29.75798155	1.37E-194	1.12E-191
56	ACSM5	217.5534636	-3.745456325	0.12622804	-29.6721421	1.76E-193	1.41E-190
57	RP11.644F5.10	75.24376652	-2.328829773	0.078564972	-29.64208759	4.29E-193	3.38E-190
58	CEP55	1356.206488	3.42130901	0.115547167	29.60963116	1.12E-192	8.70E-190
59	CAT	6356.295997	-2.032052703	0.068680003	-29.58725417	2.18E-192	1.66E-189
60	PLK1	1749.475407	3.412001646	0.115331334	29.58434226	2.38E-192	1.78E-189
61	KIF20A	1695.47893	3.368911092	0.113990936	29.55420149	5.80E-192	4.20E-189
62	INHBA	4481.313909	3.400669009	0.115065119	29.55429977	5.78E-192	4.20E-189
63	PBK	828.4565161	3.447666153	0.116855271	29.50372819	2.58E-191	1.84E-188
64	ITIH5	3018.841474	-3.995576726	0.135669836	-29.45073755	1.23E-190	8.65E-188
65	CENPF	6564.333899	3.258424825	0.110714206	29.43095512	2.21E-190	1.53E-187
66	SLC24A2	327.4915667	4.929816889	0.167895583	29.36239778	1.66E-189	1.13E-186
67	BUB1	1544.843177	3.287864229	0.112029012	29.34832847	2.51E-189	1.68E-186
68	LIPE	3655.687407	-4.521321051	0.1544235	-29.27871123	1.94E-188	1.28E-185
69	MMD	1772.812478	-2.832964393	0.096790874	-29.26892037	2.58E-188	1.68E-185
70	MELK	1193.710477	3.624893524	0.12390624	29.25513289	3.86E-188	2.48E-185
71	RP11.736K20.4	299.4086011	-3.588067113	0.122949602	-29.18323489	3.17E-187	2.00E-184
72	EBF1	1161.134848	-3.058271914	0.104937197	-29.14383069	1.00E-186	6.24E-184
73	PDE2A	855.4356363	-3.127737178	0.107444965	-29.11013266	2.67E-186	1.64E-183
74	WISP1	1148.875567	3.523721309	0.121373279	29.03210117	2.59E-185	1.57E-182
75	KIF18B	692.8846692	3.553027231	0.122562924	28.98941298	8.95E-185	5.36E-182
76	CAV2	2751.549865	-2.899415983	0.100042363	-28.98188229	1.11E-184	6.58E-182
77	SPC24	650.6046347	3.143168716	0.108522977	28.96316328	1.92E-184	1.12E-181
78	HMMR	866.5561732	3.034362554	0.104809027	28.95134754	2.70E-184	1.55E-181
79	KIFC1	2021.981495	3.149048616	0.108920786	28.91136513	8.59E-184	4.89E-181
80	WDR62	773.7119654	2.872352935	0.099461245	28.87911706	2.18E-183	1.23E-180
81	NAALAD2	110.9312928	-2.898367235	0.1003831	-28.87305966	2.60E-183	1.44E-180
82	HSD17B13	68.40456799	-5.046529518	0.174851835	-28.8617475	3.61E-183	1.98E-180
83	ACO1	3666.467469	-2.040754304	0.07075748	-28.84153451	6.47E-183	3.50E-180
84	DLGAP5	1024.164632	3.295466258	0.114509037	28.77909336	3.92E-182	2.10E-179
85	LPL	8312.160567	-4.686925808	0.163615875	-28.64591116	1.80E-180	9.52E-178
86	FAM13A	1612.641776	-2.450159799	0.085622818	-28.61573404	4.28E-180	2.24E-177
87	PTTG1	1374.235773	3.209759775	0.112273247	28.58882105	9.25E-180	4.78E-177
88	RRM2	3151.122224	3.40041184	0.118947008	28.58761984	9.58E-180	4.89E-177
89	SYNE3	1358.825438	-2.998491197	0.105007299	-28.55507403	2.43E-179	1.23E-176
90	ITGA7	1794.647376	-3.651399648	0.127892316	-28.55057885	2.76E-179	1.38E-176
91	CCNB1	2947.830457	2.566618746	0.089942571	28.53619497	4.17E-179	2.06E-176
92	ASPM	1866.109251	3.521181447	0.123418521	28.53041359	4.92E-179	2.40E-176
93	NEIL3	201.1202324	3.393123987	0.119383428	28.42206864	1.08E-177	5.21E-175
94	CDKN3	585.037121	2.904142994	0.102205694	28.41468871	1.33E-177	6.36E-175
95	EXO1	825.2107305	3.430952047	0.120753583	28.41283849	1.40E-177	6.64E-175
96	CKS2	1898.485643	2.651271116	0.09338344	28.39123405	2.59E-177	1.21E-174
97	CST1	721.841648	6.841775919	0.241072002	28.3806326	3.51E-177	1.62E-174
98	AURKA	1471.229124	3.107577909	0.109920666	28.27109801	7.84E-176	3.59E-173
99	PAFAH1B3	3539.238563	2.480197659	0.087748741	28.26476617	9.37E-176	4.25E-173
100	KIF2C	1600.731057	3.316680552	0.117431634	28.24350172	1.71E-175	7.68E-173
101	FZD4	4135.180176	-2.676922623	0.094911484	-28.20441212	5.16E-175	2.30E-172
102	ZWINT	2392.90359	2.576135428	0.091429408	28.17622328	1.14E-174	5.04E-172
103	C16orf59	435.8298169	2.835154967	0.100632757	28.17328127	1.24E-174	5.42E-172
104	BUB1B	1150.867939	2.949308877	0.104727554	28.16172781	1.72E-174	7.44E-172
105	HSPB6	1896.369461	-4.571645665	0.162439307	-28.14371557	2.86E-174	1.22E-171
106	MTURN	3576.430118	-2.550886886	0.090810274	-28.09028936	1.29E-173	5.45E-171
107	PPARG	1038.255145	-3.377154669	0.120336504	-28.06425783	2.68E-173	1.12E-170
108	SH3D19	4454.61202	-2.015983449	0.071852488	-28.05725337	3.26E-173	1.36E-170
109	BTNL9	1013.397253	-3.988768837	0.142204625	-28.04950143	4.05E-173	1.67E-170
110	HBB	1810.132284	-4.911757135	0.175221439	-28.03171327	6.67E-173	2.73E-170
111	SLC16A7	764.2489978	-3.371836545	0.120314541	-28.02517906	8.02E-173	3.24E-170
112	PPP1R12B	3752.880049	-2.095467868	0.074930266	-27.9655737	4.26E-172	1.71E-169
113	RP11.175K6.1	58.72801989	-3.184387635	0.114171253	-27.89132605	3.40E-171	1.35E-168
114	SGO1	357.2131958	3.261458015	0.117078993	27.85690172	8.89E-171	3.50E-168
115	COMP	7655.945115	4.471053638	0.160520312	27.85350709	9.77E-171	3.82E-168
116	GJB2	2503.312382	4.274133644	0.153457329	27.85226143	1.01E-170	3.92E-168
117	SKA1	475.4688839	3.366320777	0.120876077	27.84935497	1.10E-170	4.21E-168
118	NDC80	921.6972599	3.195840479	0.115165762	27.74991819	1.75E-169	6.65E-167
119	PALMD	2438.986614	-2.886225328	0.104011054	-27.74921731	1.78E-169	6.72E-167
120	ARHGAP20	258.0932167	-3.089774912	0.111412715	-27.73269552	2.82E-169	1.05E-166
121	ANLN	2626.386893	3.364466935	0.121362129	27.72254389	3.74E-169	1.39E-166
122	GABRD	216.6369596	3.218712147	0.116146376	27.712549	4.93E-169	1.81E-166
123	PAMR1	732.3465884	-3.509560933	0.126773065	-27.68380595	1.09E-168	3.99E-166
124	TNXB	2468.714468	-4.100328358	0.148131676	-27.68029417	1.21E-168	4.37E-166
125	CDCA8	1324.52892	3.021296161	0.109450101	27.60432513	9.87E-168	3.55E-165
126	BICDL1	1386.970803	2.721009728	0.098580567	27.60188766	1.06E-167	3.76E-165
127	TK1	3887.396551	3.075266369	0.11160932	27.55384913	3.98E-167	1.41E-164
128	GPR146	107.1109977	-2.770117096	0.100629631	-27.52784722	8.15E-167	2.86E-164
129	NCAPG	1091.019863	3.056743692	0.111385364	27.44295641	8.43E-166	2.94E-163
130	SKA3	591.031474	3.07604986	0.112121822	27.43489002	1.05E-165	3.64E-163
131	ITSN1	3129.419278	-1.798850269	0.065587523	-27.42671445	1.32E-165	4.52E-163
132	FOXM1	2639.512636	3.453909223	0.126111811	27.38767437	3.85E-165	1.31E-162
133	CDCA5	1633.585977	3.086701644	0.112824332	27.3584749	8.56E-165	2.89E-162
134	KIF14	712.1945861	3.501575961	0.128070099	27.3410888	1.38E-164	4.62E-162
135	MMP1	1871.116317	6.354188242	0.232632793	27.31424132	2.87E-164	9.56E-162
136	BIRC5	2743.933297	3.553853299	0.13026947	27.2807843	7.17E-164	2.37E-161
137	CDC20	2296.452967	3.530455834	0.129439194	27.27501396	8.40E-164	2.75E-161
138	VEGFD	242.1861774	-4.856233076	0.178197441	-27.25197985	1.57E-163	5.12E-161
139	CCNB2	1410.991346	3.036690435	0.111522708	27.22934625	2.92E-163	9.43E-161
140	TOP2A	9348.133915	3.491264348	0.128387805	27.19311512	7.83E-163	2.51E-160
141	ERCC6L	402.2560406	2.847982696	0.104804469	27.17424872	1.31E-162	4.17E-160
142	FAM83D	1090.113267	3.492065618	0.128522801	27.17078669	1.44E-162	4.55E-160
143	ASPA	153.17149	-3.581879985	0.13207083	-27.12090152	5.58E-162	1.75E-159
144	POC1A	723.7850228	2.109287488	0.077997868	27.04288638	4.63E-161	1.44E-158
145	GTSE1	725.8085752	3.032373891	0.112180632	27.03117132	6.36E-161	1.97E-158
146	CASC5	840.6855655	2.818544876	0.104282375	27.0280081	6.93E-161	2.13E-158
147	CCDC69	2133.063834	-2.978002837	0.110441146	-26.96461359	3.84E-160	1.17E-157
148	ABCD2	217.6461496	-4.089268889	0.151675824	-26.96058457	4.29E-160	1.30E-157
149	CDCA3	899.2994121	3.051606299	0.113272867	26.94031126	7.41E-160	2.23E-157
150	GPRIN1	584.1636679	2.878916689	0.106976069	26.91178233	1.60E-159	4.79E-157
151	KIF23	1606.380818	2.628406799	0.097725442	26.89582916	2.46E-159	7.31E-157
152	PAQR4	1966.157995	2.570928772	0.095822293	26.8301738	1.44E-158	4.25E-156
153	TPM3	28546.36108	1.267575434	0.047292711	26.80276519	3.00E-158	8.81E-156
154	KIF11	2252.762995	2.509360521	0.093661587	26.79177883	4.03E-158	1.18E-155
155	GPBAR1	64.04872954	-2.966190792	0.110791411	-26.7727503	6.71E-158	1.94E-155
156	PYCR1	5897.081604	2.35846974	0.088191723	26.74252943	1.51E-157	4.34E-155
157	MOCS1	1163.768105	-2.163561235	0.081003796	-26.70938093	3.66E-157	1.05E-154
158	RP11.736K20.5	103.9147927	-3.184668765	0.11924258	-26.70747962	3.85E-157	1.10E-154
159	LMNB1	3539.382768	2.447652341	0.091727653	26.68390884	7.24E-157	2.04E-154
160	LINC00922	61.37475812	4.569482279	0.171266404	26.68055252	7.92E-157	2.22E-154
161	ADAMTS5	1412.33876	-3.046740857	0.114235517	-26.6706969	1.03E-156	2.87E-154
162	SPAG5	2079.574647	2.800125639	0.10530789	26.58989412	8.88E-156	2.46E-153
163	DMGDH	124.5672059	-2.779265787	0.104641681	-26.55983514	1.98E-155	5.45E-153
164	HAGHL	720.4796289	3.454323694	0.1301534	26.54040299	3.31E-155	9.08E-153
165	EPYC	231.3375988	5.998937673	0.226163994	26.52472468	5.03E-155	1.37E-152
166	PRC1	3183.911648	2.643013204	0.099740412	26.49892017	9.97E-155	2.70E-152
167	CD34	5216.966984	-2.122365211	0.080188717	-26.46713015	2.32E-154	6.23E-152
168	GPX3	8816.050893	-3.683389905	0.139466352	-26.41059902	1.04E-153	2.77E-151
169	TMEM37	988.9255946	-2.997626397	0.113672061	-26.37082827	2.96E-153	7.87E-151
170	RAD51	564.8766857	2.575623563	0.097739848	26.35182694	4.89E-153	1.29E-150
171	PLPP3	4559.912299	-1.966368293	0.07462026	-26.35166756	4.91E-153	1.29E-150
172	SDPR	1326.44354	-3.9489984	0.150033576	-26.32076433	1.11E-152	2.90E-150
173	AURKB	782.0340359	3.381703872	0.128506588	26.31541245	1.28E-152	3.32E-150
174	MKI67	5908.499219	3.079127262	0.11711487	26.29151411	2.40E-152	6.19E-150
175	RMI2	969.0006488	2.655651405	0.101027526	26.28641434	2.74E-152	7.04E-150
176	LRRC15	8034.730643	3.803168855	0.144941389	26.23935695	9.45E-152	2.41E-149
177	NUAK2	645.4756386	2.241517074	0.085676706	26.1625029	7.10E-151	1.80E-148
178	DEPDC1B	364.013103	2.937211706	0.112294842	26.15624779	8.37E-151	2.11E-148
179	IGFBP6	1085.509545	-3.205487418	0.122652023	-26.13481084	1.47E-150	3.68E-148
180	NCAPH	914.6925051	2.778961636	0.106371295	26.12510858	1.89E-150	4.72E-148
181	GINS1	1110.849219	2.491169058	0.095439461	26.10208642	3.45E-150	8.57E-148
182	CCL11	74.5507631	4.071411187	0.156032584	26.09333946	4.34E-150	1.07E-147
183	MYBL2	3319.434408	3.815292094	0.146266342	26.08455269	5.46E-150	1.34E-147
184	TRIM59	771.1736623	1.997423172	0.076722375	26.03442823	2.02E-149	4.93E-147
185	CILP2	950.695937	3.449414397	0.132886713	25.95755669	1.49E-148	3.63E-146
186	KLHL33	12.26161575	-4.047330463	0.1560918	-25.92916766	3.12E-148	7.54E-146
187	CENPM	510.3459168	2.807735519	0.108391859	25.90356452	6.07E-148	1.46E-145
188	CEP68	2350.436869	-1.211029495	0.046777435	-25.88918126	8.82E-148	2.11E-145
189	SVEP1	2688.067116	-3.272266001	0.126445037	-25.87895966	1.15E-147	2.73E-145
190	LEPR	1122.747523	-2.965231748	0.114676498	-25.85736214	2.01E-147	4.75E-145
191	DDR2	4481.198932	-2.670127265	0.103276827	-25.85407923	2.19E-147	5.15E-145
192	PDE3B	913.8848719	-3.765550664	0.145741459	-25.83719614	3.39E-147	7.93E-145
193	TACC3	2726.237075	2.335077144	0.090538593	25.79095912	1.12E-146	2.61E-144
194	CCNA2	1398.022832	2.859677274	0.11110736	25.73796431	4.40E-146	1.02E-143
195	GRM4	493.7290125	5.31991895	0.2067151	25.7355121	4.68E-146	1.08E-143
196	SLC50A1	5662.948085	1.922974863	0.074736278	25.73013944	5.38E-146	1.23E-143
197	ESPL1	1071.035952	2.72897423	0.106186609	25.69979635	1.18E-145	2.68E-143
198	LDB2	1132.98162	-2.146045253	0.083511856	-25.69749195	1.25E-145	2.83E-143
199	LINC01537	30.91702178	-3.595015794	0.140024644	-25.67416491	2.27E-145	5.13E-143
200	DEPDC1	787.0891353	3.247613463	0.126624698	25.64755145	4.50E-145	1.01E-142
201	NKAPL	30.54725517	-2.708130761	0.105712148	-25.61797115	9.62E-145	2.15E-142
202	CENPA	436.1282459	3.264174916	0.127596976	25.58191447	2.43E-144	5.39E-142
203	RECQL4	1693.286629	2.790970977	0.109137411	25.57299957	3.05E-144	6.74E-142
204	MYZAP	290.674105	-3.222265071	0.126110325	-25.55115974	5.33E-144	1.17E-141
205	MCAM	8736.230041	-2.181106159	0.085435527	-25.52926451	9.33E-144	2.04E-141
206	ANGPT4	45.87060787	-3.48859414	0.136653383	-25.52877994	9.45E-144	2.06E-141
207	ANKRD53	66.62374932	-2.689091323	0.105404516	-25.5121074	1.45E-143	3.14E-141
208	EZH2	1513.744246	2.310157444	0.090581	25.50377495	1.79E-143	3.87E-141
209	RPLP0P2	240.084486	2.679011107	0.105085102	25.49372894	2.31E-143	4.97E-141
210	AOC4P	14.32430019	-3.265427009	0.128431287	-25.42547915	1.32E-142	2.82E-140
211	ACSS2	3148.126982	-1.698372884	0.066946468	-25.3691186	5.53E-142	1.18E-139
212	RP11.941H19.2	5.292798119	-3.748421331	0.147823774	-25.35736462	7.45E-142	1.58E-139
213	OIP5	183.4833285	2.430382359	0.09586561	25.3519731	8.55E-142	1.80E-139
214	RP11.400N13.3	36.99262567	5.694405862	0.225260684	25.27918211	5.41E-141	1.14E-138
215	RP11.417E7.2	155.498302	3.644949919	0.144191846	25.27847466	5.51E-141	1.15E-138
216	ELMOD3	1548.01989	-1.431346329	0.05667261	-25.25640383	9.63E-141	2.00E-138
217	FXYD1	70.031651	-3.594910417	0.142374107	-25.24974873	1.14E-140	2.36E-138
218	E2F8	373.0730601	3.299977182	0.130769815	25.23500689	1.65E-140	3.41E-138
219	ALPK3	746.4456958	-2.554880283	0.101268595	-25.22875227	1.94E-140	3.97E-138
220	H2AFY	14966.9438	1.085571401	0.043079082	25.19950151	4.06E-140	8.28E-138
221	ESM1	609.2714139	2.949571296	0.117084636	25.19178774	4.93E-140	1.00E-137
222	MARC1	1592.053905	-2.729762463	0.108384073	-25.18601096	5.70E-140	1.15E-137
223	ESCO2	432.9907765	2.703448446	0.107580972	25.12942937	2.37E-139	4.77E-137
224	KIAA0408	11.33876414	-4.46807802	0.177803665	-25.12927964	2.38E-139	4.77E-137
225	ALDH1L1	538.788079	-4.703320748	0.187379368	-25.10052629	4.91E-139	9.80E-137
226	ADAMTS14	394.5920764	3.092620603	0.123410786	25.05956484	1.37E-138	2.73E-136
227	CENPU	1437.832844	2.368057726	0.094658269	25.01691347	4.00E-138	7.92E-136
228	CCDC50	4238.584654	-1.281901526	0.051251257	-25.0120993	4.52E-138	8.89E-136
229	HCAR2	193.6881458	-3.416779696	0.136790925	-24.97811681	1.06E-137	2.07E-135
230	PFKFB1	175.7294708	-3.566637124	0.142813317	-24.97412148	1.17E-137	2.28E-135
231	PLAC1	82.18741719	4.721525947	0.189276311	24.94514995	2.41E-137	4.69E-135
232	APOB	113.0754977	-5.442340616	0.218268977	-24.93410053	3.18E-137	6.15E-135
233	ABCA9	610.6782897	-3.598512365	0.144381338	-24.92366681	4.12E-137	7.95E-135
234	EPB42	28.79189294	-3.561528081	0.143853004	-24.75810708	2.54E-135	4.87E-133
235	PLIN1	8077.955605	-5.250389045	0.212085259	-24.75603005	2.67E-135	5.10E-133
236	CDC45	622.9734636	2.894863505	0.117238589	24.69207041	1.30E-134	2.48E-132
237	GPD1	5102.611718	-5.234749924	0.212209466	-24.66784358	2.37E-134	4.49E-132
238	MTFR2	231.6722463	2.833298359	0.114972786	24.64320859	4.35E-134	8.21E-132
239	AQP7	969.981797	-5.088813682	0.20656342	-24.63559952	5.25E-134	9.87E-132
240	CCDC3	1785.910152	-2.810982172	0.114154655	-24.62433237	6.93E-134	1.30E-131
241	TLN2	2789.790719	-1.912953658	0.077756843	-24.60174029	1.21E-133	2.26E-131
242	GNG11	1906.13563	-2.169065386	0.088181077	-24.59785555	1.33E-133	2.47E-131
243	CNIH2	280.4749136	3.326148018	0.135381658	24.56867542	2.73E-133	5.05E-131
244	NACC1	5859.95959	1.419931703	0.057891011	24.52767139	7.49E-133	1.38E-130
245	PLIN4	14774.48199	-5.12503594	0.209561048	-24.45605227	4.34E-132	7.95E-130
246	FAM64A	429.5650352	3.042521228	0.124496811	24.43854754	6.66E-132	1.22E-129
247	RAD54L	423.7432792	2.78239801	0.113916403	24.42491101	9.30E-132	1.69E-129
248	HMGB3P10	7.473314939	-2.977347052	0.12202117	-24.40025	1.70E-131	3.08E-129
249	ADRA1A	47.49862615	-4.527408479	0.185611296	-24.3918801	2.09E-131	3.76E-129
250	CENPE	1161.971764	2.606761668	0.106895562	24.38606073	2.40E-131	4.32E-129
251	PLXNA4	1092.547361	-3.335640473	0.136844695	-24.37537292	3.12E-131	5.59E-129
252	SLC19A3	1086.525308	-4.96642928	0.203897338	-24.3574993	4.83E-131	8.61E-129
253	NMUR1	71.44447041	-3.453562174	0.141801851	-24.35484556	5.15E-131	9.14E-129
254	HIST1H3H	645.7506516	4.263791474	0.17511766	24.34815245	6.06E-131	1.07E-128
255	GLYAT	167.6488233	-5.84185579	0.240464646	-24.29403195	2.27E-130	3.99E-128
256	ACSL1	10394.53497	-2.784459935	0.114633885	-24.290025	2.50E-130	4.38E-128
257	SHCBP1	696.852466	2.600040583	0.107095396	24.2777999	3.36E-130	5.88E-128
258	TMEM220	258.7766199	-2.234186003	0.092168905	-24.2401275	8.40E-130	1.46E-127
259	SEMA3G	2268.002022	-2.845747103	0.117488535	-24.22148771	1.32E-129	2.29E-127
260	E2F1	1318.319388	2.63910027	0.109123723	24.18447796	3.24E-129	5.60E-127
261	C1QTNF6	2639.28289	2.213906421	0.091704042	24.14186299	9.09E-129	1.56E-126
262	CLEC5A	386.7086389	3.254589227	0.134984622	24.11081488	1.93E-128	3.30E-126
263	LMOD1	2120.105556	-2.65268814	0.110093349	-24.09489918	2.83E-128	4.83E-126
264	RP11.863P13.3	67.95016317	3.274709304	0.135918018	24.09326858	2.94E-128	5.00E-126
265	EBF3	384.2933893	-2.745138673	0.11401604	-24.07677615	4.38E-128	7.42E-126
266	DPT	4365.841529	-3.506773262	0.145680054	-24.07174596	4.94E-128	8.35E-126
267	LRRN4CL	242.4023253	-3.328526065	0.138297796	-24.06781714	5.43E-128	9.14E-126
268	SLC17A7	78.74502148	-2.982746092	0.123969657	-24.06029155	6.51E-128	1.09E-125
269	MAP1LC3C	62.7521248	-3.730586604	0.15508628	-24.05491065	7.42E-128	1.24E-125
270	CTXN1	1453.182447	2.864503777	0.119134515	24.04428114	9.58E-128	1.59E-125
271	FRMD1	47.48119998	-4.337261093	0.180476084	-24.03233154	1.28E-127	2.12E-125
272	CHRDL1	2834.902273	-4.417794227	0.184013585	-24.00797872	2.30E-127	3.79E-125
273	GHR	1883.193228	-3.128070982	0.130342727	-23.99881489	2.86E-127	4.71E-125
274	TTK	929.8009272	2.865885477	0.119449058	23.99253301	3.33E-127	5.45E-125
275	RHOQ	3419.652214	-1.561805766	0.065097909	-23.99164253	3.40E-127	5.55E-125
276	KIF15	704.1244593	2.536572096	0.105753543	23.98569378	3.92E-127	6.38E-125
277	C1QTNF9	20.33342149	-3.653165722	0.152493381	-23.9562249	7.96E-127	1.29E-124
278	SLC35A2	3189.214239	1.32504681	0.055313895	23.95504428	8.19E-127	1.32E-124
279	KIF26B	2045.905174	2.814455837	0.117782887	23.89528656	3.43E-126	5.52E-124
280	OXTR	2023.63786	-4.0538666	0.169712828	-23.88662458	4.22E-126	6.77E-124
281	TGFBR2	8307.220095	-2.210252149	0.09253293	-23.88611441	4.27E-126	6.83E-124
282	BHMT2	371.2940058	-3.151877218	0.132071173	-23.86498992	7.08E-126	1.13E-123
283	UBE2S	1340.762172	2.521203441	0.105690226	23.8546509	9.06E-126	1.44E-123
284	RDM1	57.95933974	3.059030148	0.128421222	23.82028539	2.06E-125	3.26E-123
285	RP5.864K19.4	41.13661092	-1.921509625	0.080675592	-23.81773198	2.19E-125	3.45E-123
286	NUP210	7570.059825	1.907344569	0.080090614	23.81483257	2.34E-125	3.68E-123
287	MCM10	805.4040915	3.129365871	0.131409181	23.81390583	2.40E-125	3.75E-123
288	CXorf36	1520.751551	-2.04726968	0.085971073	-23.81347129	2.42E-125	3.78E-123
289	CLSPN	466.3528665	2.864284515	0.120347679	23.80008107	3.33E-125	5.18E-123
290	POLQ	489.1346014	2.612844645	0.109820314	23.79199763	4.04E-125	6.26E-123
291	EPAS1	11424.25347	-1.961694608	0.082609005	-23.74674058	1.19E-124	1.83E-122
292	FERMT2	3703.069648	-1.942851868	0.081827222	-23.74334382	1.29E-124	1.98E-122
293	CDO1	522.1038186	-3.625326445	0.152774472	-23.72992288	1.77E-124	2.72E-122
294	CST4	156.218883	7.335289775	0.309182952	23.72475496	2.00E-124	3.06E-122
295	AQP7P1	24.28198632	-4.98944275	0.210376812	-23.71669527	2.43E-124	3.69E-122
296	CCNF	1800.960387	1.742608191	0.073504168	23.70761056	3.01E-124	4.57E-122
297	RBP4	1800.691195	-4.876645266	0.205862075	-23.6888959	4.69E-124	7.10E-122
298	FAM83H.AS1	3224.770444	2.220884011	0.093810069	23.67426046	6.64E-124	1.00E-121
299	SCN4A	252.8333293	-3.583917073	0.151565628	-23.64597516	1.30E-123	1.95E-121
300	GNAI1	1134.968469	-2.480970596	0.104922968	-23.64563873	1.31E-123	1.96E-121
301	ZNF106	5950.963985	-1.659683607	0.07024016	-23.6286991	1.95E-123	2.92E-121
302	SCARA5	829.3342406	-5.030985276	0.213026225	-23.61674149	2.59E-123	3.86E-121
303	CST2	152.5064763	4.743825012	0.200954008	23.60652099	3.30E-123	4.90E-121
304	MAGI2.AS3	796.0049206	-2.201887113	0.09327521	-23.60634844	3.32E-123	4.90E-121
305	KLF15	233.8303951	-3.374034098	0.142973709	-23.59898284	3.95E-123	5.81E-121
306	CLMP	2627.761235	-2.417236984	0.102437792	-23.5971212	4.13E-123	6.06E-121
307	RP11.182J1.18	11.6412466	-1.986804704	0.084240247	-23.5849818	5.50E-123	8.04E-121
308	RETSAT	7568.900643	-1.698647297	0.072069742	-23.56949328	7.92E-123	1.16E-120
309	MYOC	190.9297496	-6.70300424	0.284535773	-23.55768543	1.05E-122	1.52E-120
310	GALNT15	1141.974176	-3.196969122	0.135800498	-23.54165981	1.53E-122	2.21E-120
311	C6orf99	71.93515065	2.67108339	0.113466699	23.54068125	1.56E-122	2.26E-120
312	LHFP	2727.886314	-2.041584721	0.086783581	-23.52501114	2.26E-122	3.26E-120
313	SYNPO	5938.901189	-1.963157677	0.083605598	-23.48117495	6.35E-122	9.12E-120
314	HBA2	310.6218052	-4.422649315	0.188373992	-23.47802507	6.84E-122	9.79E-120
315	SPRY2	1018.590175	-2.434238429	0.103686983	-23.4767986	7.04E-122	1.00E-119
316	RNASEH2A	1908.804002	1.798713513	0.076647975	23.46720213	8.82E-122	1.25E-119
317	FN1	274549.6721	2.849855691	0.121471214	23.46116082	1.02E-121	1.44E-119
318	PLSCR4	1543.935214	-2.111862229	0.09006864	-23.44725345	1.41E-121	1.99E-119
319	ROBO4	1502.968932	-1.906417634	0.081366739	-23.42993784	2.12E-121	2.98E-119
320	SCT	37.15224656	4.159765741	0.177662007	23.41392964	3.08E-121	4.33E-119
321	PITX1	1908.656809	3.784282574	0.161654244	23.40973224	3.40E-121	4.76E-119
322	CTHRC1	5406.090158	2.419058503	0.103350851	23.40627558	3.69E-121	5.15E-119
323	S100P	3199.972304	4.943668716	0.211303418	23.396066	4.69E-121	6.52E-119
324	PLPP1	2088.39883	-1.767860428	0.075600766	-23.38416026	6.19E-121	8.59E-119
325	SOX12	3257.499958	1.818523472	0.077849432	23.35949563	1.10E-120	1.53E-118
326	RP5.965F6.2	10.98600636	-3.776243331	0.161709804	-23.3519752	1.32E-120	1.81E-118
327	TXNIP	42976.90702	-2.046773613	0.087683669	-23.3427005	1.63E-120	2.25E-118
328	EZH1	2490.204746	-1.308142122	0.056059043	-23.33507777	1.95E-120	2.68E-118
329	FANCI	2736.781102	1.967388557	0.084321895	23.33188272	2.11E-120	2.87E-118
330	PDK4	5957.347067	-3.579120782	0.153414471	-23.32974696	2.21E-120	3.01E-118
331	G0S2	1939.991112	-4.05108758	0.173732289	-23.31798886	2.91E-120	3.95E-118
332	CCDC78	440.6013614	3.516122346	0.150935303	23.29555956	4.92E-120	6.65E-118
333	ADGRF5	2645.526624	-1.940617755	0.083307494	-23.29463599	5.02E-120	6.78E-118
334	TRIP13	1185.008059	2.565420526	0.110135244	23.29336579	5.18E-120	6.96E-118
335	RP11.424C20.2	51.3200047	3.173222777	0.136343483	23.27374005	8.18E-120	1.10E-117
336	AKAP12	3061.6511	-2.706221884	0.116298697	-23.26958035	9.01E-120	1.20E-117
337	LEP	2324.121182	-6.059714613	0.260667659	-23.24689853	1.53E-119	2.04E-117
338	CD36	13256.11013	-4.150772619	0.178591272	-23.24174396	1.72E-119	2.29E-117
339	RP1.28O10.1	50.88745867	-4.344146359	0.186990348	-23.23192827	2.17E-119	2.87E-117
340	GPIHBP1	407.8031005	-3.503813878	0.151018927	-23.20115721	4.43E-119	5.86E-117
341	ANGPTL8	29.14571206	-4.122185434	0.177696411	-23.19791044	4.78E-119	6.30E-117
342	RUSC1	3955.372165	1.460379232	0.062955572	23.19698152	4.88E-119	6.41E-117
343	F10	171.8990443	-2.605130983	0.112325136	-23.19276953	5.39E-119	7.05E-117
344	ECM2	1978.058048	-2.607726415	0.112539365	-23.17168237	8.79E-119	1.15E-116
345	TIMP4	804.0304548	-4.490853945	0.193862011	-23.16520871	1.02E-118	1.33E-116
346	BGN	43616.12755	2.325503006	0.100504028	23.13840601	1.90E-118	2.47E-116
347	CD300LG	624.0198892	-4.964294654	0.214572521	-23.1357428	2.02E-118	2.62E-116
348	PRR19	182.7021425	1.920683091	0.083038355	23.13007144	2.31E-118	2.98E-116
349	ABCA8	1048.091123	-3.879788957	0.167858806	-23.11340735	3.39E-118	4.37E-116
350	DST	16193.29318	-2.369716917	0.102526176	-23.11328686	3.40E-118	4.37E-116
351	RABIF	1443.51196	1.237570826	0.053544315	23.11302025	3.43E-118	4.38E-116
352	TYRO3	911.6798908	-2.16907222	0.093874758	-23.10602208	4.03E-118	5.14E-116
353	RACGAP1	2741.787001	1.909634723	0.082765116	23.07294204	8.66E-118	1.10E-115
354	ADRB2	249.5235801	-2.811077336	0.122006307	-23.04042635	1.83E-117	2.33E-115
355	FOXO1	2094.598668	-1.849487478	0.080274551	-23.03952447	1.87E-117	2.37E-115
356	RP11.407P15.2	21.12818275	-5.239410292	0.227503905	-23.02997961	2.33E-117	2.95E-115
357	CCDC167	978.3016786	1.917566214	0.083276091	23.02661166	2.52E-117	3.18E-115
358	LINC01561	24.18391177	4.82241843	0.20953502	23.0148566	3.31E-117	4.15E-115
359	FAM111B	1441.488511	2.801288544	0.121834105	22.99264671	5.52E-117	6.91E-115
360	EME1	306.864569	2.605101985	0.113350442	22.98272458	6.94E-117	8.66E-115
361	KIF18A	503.0753698	2.425417859	0.105771226	22.93079088	2.29E-116	2.85E-114
362	E2F7	318.6833275	2.879919787	0.125808495	22.89129833	5.67E-116	7.04E-114
363	KLF4	2513.317768	-2.568375982	0.112231737	-22.88457839	6.62E-116	8.19E-114
364	PCOLCE2	1030.484917	-4.55939331	0.199286796	-22.87855193	7.60E-116	9.38E-114
365	CHRNA6	49.23977305	3.918397691	0.171289363	22.87589623	8.08E-116	9.94E-114
366	CPED1	1116.323461	-2.896942034	0.126728172	-22.85949516	1.18E-115	1.44E-113
367	CORO2B	289.6637457	-2.355815689	0.103064842	-22.85760743	1.23E-115	1.50E-113
368	STARD9	681.9092197	-2.145163372	0.093851089	-22.85709634	1.24E-115	1.52E-113
369	NMT2	1033.875264	-1.871284024	0.081927475	-22.84073841	1.81E-115	2.20E-113
370	PACSIN1	265.6025511	2.689517666	0.117752342	22.84046005	1.82E-115	2.21E-113
371	LIFR	3053.562454	-2.545216966	0.111489283	-22.82925232	2.35E-115	2.84E-113
372	GRK3	2254.55036	-1.746768367	0.076624434	-22.79649292	4.97E-115	6.00E-113
373	RAB26	588.7346458	3.105692565	0.136260944	22.7922432	5.47E-115	6.59E-113
374	HMGB3	4634.391857	2.423663232	0.10640847	22.77697651	7.76E-115	9.31E-113
375	ANO6	7126.97896	-1.49328822	0.065570358	-22.7738304	8.33E-115	9.98E-113
376	DOCK11	1583.413673	-2.333797438	0.102485104	-22.77206492	8.68E-115	1.04E-112
377	KREMEN2	203.2912528	3.944206141	0.173480625	22.73571556	1.99E-114	2.37E-112
378	ITGB1BP1	2795.512917	-1.336044851	0.058797149	-22.72295294	2.66E-114	3.16E-112
379	CIT	1351.131227	1.979259495	0.087150199	22.71090053	3.50E-114	4.14E-112
380	ABCA10	230.5159149	-3.333286695	0.146863908	-22.69643201	4.86E-114	5.74E-112
381	MAD2L1	1420.926841	2.173700486	0.095843983	22.67957162	7.13E-114	8.40E-112
382	DCUN1D3	1029.026224	-1.222094307	0.053886983	-22.67884094	7.25E-114	8.52E-112
383	HIST1H2AI	116.1753306	4.70777428	0.20768104	22.66829111	9.21E-114	1.08E-111
384	RP1.302G2.5	47.01299129	-3.45377215	0.152393064	-22.66357833	1.03E-113	1.20E-111
385	GNG13	56.90690869	5.905755441	0.26073794	22.6501576	1.39E-113	1.62E-111
386	PDZD2	2135.115404	-2.624788176	0.115889365	-22.64908591	1.42E-113	1.66E-111
387	EHD2	7322.262956	-1.954446652	0.086295439	-22.64831927	1.45E-113	1.68E-111
388	RP11.875O11.1	37.02598107	-1.826351231	0.080642843	-22.6474062	1.48E-113	1.71E-111
389	CDCA2	560.3911472	2.927915709	0.129502223	22.60899958	3.53E-113	4.08E-111
390	RP11.159H22.2	9.446173224	-3.07358087	0.135960826	-22.6063709	3.75E-113	4.32E-111
391	SHE	649.1553302	-2.131418754	0.094375621	-22.58442093	6.17E-113	7.08E-111
392	FOXN3	3529.987488	-1.626697301	0.072035795	-22.58179132	6.54E-113	7.50E-111
393	HN1	6778.578461	2.208308336	0.097809806	22.57757612	7.20E-113	8.23E-111
394	SPX	288.4050802	-5.135197166	0.227594753	-22.5628979	1.00E-112	1.14E-110
395	RP3.414A15.12	52.25245825	-2.223541693	0.098596261	-22.55198808	1.28E-112	1.46E-110
396	TDO2	279.4313528	3.738899369	0.165850025	22.54385772	1.54E-112	1.75E-110
397	HEPACAM	65.36259999	-5.189518882	0.230297551	-22.53397337	1.93E-112	2.18E-110
398	GABARAPL1	2949.745514	-1.516160517	0.067314236	-22.52362364	2.44E-112	2.75E-110
399	ATOH8	277.9190283	-3.276168006	0.145501139	-22.51644233	2.86E-112	3.22E-110
400	KPNA2	8969.350369	2.156748262	0.095788773	22.51566847	2.92E-112	3.27E-110
401	MAZ	4271.128479	1.273553039	0.056574039	22.5112624	3.22E-112	3.61E-110
402	GNG2	1328.73318	-2.066139828	0.091863661	-22.49137259	5.04E-112	5.63E-110
403	EEPD1	776.478391	-1.712289552	0.076160505	-22.48264447	6.14E-112	6.84E-110
404	GOLGA8M	7.483340617	-2.875565234	0.127961012	-22.4721983	7.77E-112	8.63E-110
405	CTD.2135D7.5	11.15866728	-2.891870072	0.128789671	-22.454208	1.16E-111	1.29E-109
406	ECT2	3324.692156	1.884699897	0.084004024	22.43582872	1.76E-111	1.95E-109
407	TRHDE.AS1	196.8505419	-5.412460007	0.241400446	-22.42108537	2.45E-111	2.71E-109
408	MYCT1	688.7307869	-1.963491098	0.087593474	-22.41595175	2.75E-111	3.03E-109
409	VWF	13563.09192	-2.088183817	0.093249149	-22.39359638	4.54E-111	4.99E-109
410	CNN1	2219.545518	-3.14101563	0.140529122	-22.35135026	1.17E-110	1.28E-108
411	ANTXR2	2673.116443	-1.800245357	0.080606544	-22.33373699	1.74E-110	1.90E-108
412	ADH5	6121.121903	-0.914042427	0.04094912	-22.32141825	2.29E-110	2.50E-108
413	ADH1A	18.57410311	-4.74826531	0.212814108	-22.31179768	2.84E-110	3.09E-108
414	MAMDC2	565.9079119	-3.050924682	0.136797366	-22.3025104	3.49E-110	3.79E-108
415	RP11.798K3.2	13.49907288	-5.466747914	0.245224973	-22.29278626	4.34E-110	4.70E-108
416	F8	1338.220942	-1.749835024	0.078547349	-22.27745482	6.11E-110	6.60E-108
417	TLCD1	767.9687607	2.438717481	0.109552898	22.26063876	8.90E-110	9.58E-108
418	KIF22	4285.668357	1.468047514	0.066007039	22.2407721	1.39E-109	1.49E-107
419	SLC35G2	233.3377981	-2.0169536	0.090704878	-22.23644032	1.53E-109	1.64E-107
420	MIR22HG	835.7428787	-1.616381828	0.072694416	-22.23529562	1.57E-109	1.67E-107
421	POLR3K	1532.364052	1.527300832	0.068737025	22.21947818	2.23E-109	2.38E-107
422	SALL4	117.5543136	2.809285204	0.126538749	22.20098761	3.36E-109	3.58E-107
423	RP4.612B15.3	46.9512704	-1.506550573	0.067872074	-22.19691391	3.68E-109	3.91E-107
424	AC015849.16	59.09040084	3.588077258	0.16174862	22.18304715	5.01E-109	5.30E-107
425	CDC14B	883.0001817	-1.813972876	0.081783952	-22.18005889	5.35E-109	5.64E-107
426	ARHGAP11A	1254.400861	2.219057703	0.100047048	22.18014166	5.34E-109	5.64E-107
427	CDC6	1736.334606	2.994358379	0.135074517	22.16819615	6.96E-109	7.33E-107
428	LRRC2	64.02769358	-2.864909209	0.129268558	-22.16245964	7.91E-109	8.30E-107
429	UNC5B	4492.040364	1.970121404	0.08895743	22.14678861	1.12E-108	1.17E-106
430	SLC7A10	179.2756208	-4.667606255	0.210804122	-22.14191173	1.25E-108	1.30E-106
431	MND1	229.0185575	2.679146963	0.121035942	22.13513542	1.45E-108	1.51E-106
432	LGI4	232.3074998	-2.382966641	0.107686781	-22.12868305	1.67E-108	1.74E-106
433	SLIT3	4254.533415	-2.413425211	0.109091614	-22.12292141	1.90E-108	1.97E-106
434	OR2B6	33.24016869	4.53152944	0.204853596	22.12081957	1.99E-108	2.06E-106
435	SLC20A1	4632.974594	1.141127062	0.05158759	22.12018556	2.02E-108	2.09E-106
436	SBK1	2361.400896	2.270585591	0.102701557	22.10857991	2.61E-108	2.69E-106
437	CSRNP1	2968.367132	-1.892872149	0.085621808	-22.10736027	2.69E-108	2.76E-106
438	TRIM11	2500.35501	1.376979028	0.062343268	22.08705231	4.21E-108	4.32E-106
439	CABP1	42.81492029	-2.234148691	0.101172041	-22.08266893	4.64E-108	4.75E-106
440	TUBB3	218.8031352	3.66362069	0.166025364	22.06663252	6.61E-108	6.75E-106
441	AIM1L	182.5860105	3.231907218	0.146623795	22.04217416	1.14E-107	1.16E-105
442	DTX1	476.4117293	-2.452126985	0.111256698	-22.04026385	1.18E-107	1.20E-105
443	ANXA1	12056.2819	-2.335112024	0.106034102	-22.0222738	1.76E-107	1.79E-105
444	DGAT2	3865.336285	-3.311699482	0.150448135	-22.01223348	2.20E-107	2.22E-105
445	SGK2	152.2383237	-3.144679112	0.142864148	-22.0116744	2.23E-107	2.25E-105
446	LTBP4	3639.358286	-1.952074769	0.088784314	-21.98670779	3.86E-107	3.89E-105
447	P4HA3	569.2459775	2.449939201	0.111479487	21.97659195	4.82E-107	4.85E-105
448	GYS2	23.52074512	-4.85564115	0.221029802	-21.96826452	5.79E-107	5.81E-105
449	JAM2	1256.710755	-2.061291157	0.093848265	-21.96408383	6.35E-107	6.35E-105
450	PLAC9	503.4203408	-3.077338038	0.140131266	-21.96039555	6.89E-107	6.88E-105
451	DMD	1635.601631	-2.994185029	0.136407325	-21.95032437	8.60E-107	8.56E-105
452	AIFM2	1551.906084	-1.814544312	0.082674026	-21.94817891	9.01E-107	8.96E-105
453	SRPX	1385.283118	-2.497465354	0.113848032	-21.93683378	1.16E-106	1.15E-104
454	METTL7A	5137.299147	-1.755935254	0.080173819	-21.9016042	2.51E-106	2.48E-104
455	NATD1	1260.730078	-1.685767425	0.077013258	-21.88931463	3.28E-106	3.24E-104
456	MMRN2	2563.942538	-1.909547301	0.087265345	-21.88208045	3.85E-106	3.79E-104
457	RP11.823E8.3	28.41470186	-2.874031049	0.131398867	-21.87257097	4.74E-106	4.66E-104
458	PNPLA2	9184.5289	-1.852631856	0.08472388	-21.86670213	5.39E-106	5.29E-104
459	TMEM246	195.9917524	-2.239590612	0.102580332	-21.83255378	1.14E-105	1.11E-103
460	TBX15	540.1060464	-2.27834759	0.104362565	-21.83108078	1.18E-105	1.15E-103
461	MRAP	71.82032921	-4.648992875	0.212977469	-21.82856667	1.24E-105	1.21E-103
462	RBMS2	2587.013827	-1.155692243	0.052944815	-21.82824235	1.25E-105	1.22E-103
463	TIMELESS	2959.787593	1.519675236	0.069695587	21.80446859	2.10E-105	2.04E-103
464	RP11.481H12.1	41.71160947	-2.735139181	0.125460241	-21.80084426	2.28E-105	2.20E-103
465	RP11.428L9.2	503.0957634	6.558235992	0.301032699	21.78579274	3.16E-105	3.06E-103
466	MME	3253.509515	-3.261366263	0.1497143	-21.78393281	3.30E-105	3.18E-103
467	DNAJB4	1312.006325	-1.49299296	0.068545452	-21.78106523	3.51E-105	3.37E-103
468	ENPP2	2848.230691	-2.722489671	0.125006298	-21.77882007	3.68E-105	3.54E-103
469	FAM83H	8737.704879	1.783558117	0.081897475	21.77793792	3.76E-105	3.60E-103
470	CRTAP	10864.93454	-1.102065037	0.050630607	-21.76677502	4.79E-105	4.58E-103
471	CASQ2	200.8918092	-3.410208405	0.156809055	-21.74752216	7.29E-105	6.95E-103
472	TMEM63B	4606.415048	1.305724554	0.060117225	21.71964116	1.34E-104	1.27E-102
473	HN1L	14390.16395	1.318346471	0.060698359	21.71963935	1.34E-104	1.27E-102
474	KCNIP2.AS1	11.56795732	-2.232743373	0.102859642	-21.70669991	1.77E-104	1.68E-102
475	TSTA3	6755.091252	1.800301543	0.08295226	21.70286299	1.93E-104	1.82E-102
476	C2CD2	2680.524646	-1.714394276	0.079107898	-21.67159445	3.80E-104	3.59E-102
477	F12	510.1956026	2.840843693	0.131294778	21.63714157	8.03E-104	7.56E-102
478	CENPI	361.3630674	2.208416993	0.102069526	21.63639895	8.16E-104	7.67E-102
479	TNNT1	1772.791368	4.524822699	0.209132935	21.63610768	8.22E-104	7.70E-102
480	CEP112	454.1115468	-1.736593998	0.080264964	-21.63576629	8.28E-104	7.74E-102
481	HES6	535.5356415	2.867216	0.132539446	21.6329258	8.80E-104	8.22E-102
482	LIMS2	1399.500997	-1.994330137	0.092274307	-21.61306006	1.35E-103	1.26E-101
483	LGALS12	484.8606346	-4.514150237	0.208961056	-21.60283034	1.69E-103	1.57E-101
484	TNS2	5583.710795	-1.655268071	0.076635501	-21.59923325	1.83E-103	1.69E-101
485	RAD51AP1	716.9599848	2.279390845	0.105545976	21.59618889	1.95E-103	1.81E-101
486	FABP4	12302.52038	-4.8357588	0.223941595	-21.5938392	2.05E-103	1.90E-101
487	STBD1	223.0874946	-1.848047957	0.085586406	-21.59277432	2.10E-103	1.94E-101
488	HIST1H2BD	2440.200555	2.671262633	0.123789111	21.57914061	2.82E-103	2.60E-101
489	VKORC1L1	5359.90638	-1.201283985	0.055672992	-21.57749996	2.92E-103	2.68E-101
490	BMP8A	74.56000534	2.40930511	0.111672874	21.57466735	3.11E-103	2.85E-101
491	LAMP5	860.6717665	2.947707533	0.136648776	21.57141563	3.33E-103	3.05E-101
492	HAPLN1	254.7323715	4.814717309	0.223337183	21.5580641	4.45E-103	4.06E-101
493	PARP1	16682.43226	1.198156847	0.055581695	21.55668075	4.58E-103	4.18E-101
494	PTRF	19213.15639	-1.871267809	0.086891209	-21.53575512	7.20E-103	6.55E-101
495	HIST1H2AM	41.01846899	4.110483867	0.190897804	21.53237903	7.75E-103	7.03E-101
496	SCN4B	735.9216709	-2.555520022	0.118713463	-21.52679191	8.74E-103	7.91E-101
497	CEMIP	1251.97795	3.172022603	0.147399408	21.51991412	1.01E-102	9.16E-101
498	TONSL	1417.357048	2.108124991	0.098061475	21.49799382	1.63E-102	1.47E-100
499	MLXIPL	338.2437663	-3.517040939	0.163728736	-21.48090208	2.35E-102	2.11E-100
500	ATP1A2	889.8691782	-4.479284118	0.208563627	-21.47682311	2.56E-102	2.30E-100
501	CEBPA	1301.970769	-2.211897586	0.103011948	-21.47224304	2.83E-102	2.54E-100
502	H2AFZ	10948.84334	1.478988677	0.068908261	21.46315496	3.44E-102	3.08E-100
503	KLF9	3535.894718	-1.723225674	0.080293638	-21.4615468	3.56E-102	3.18E-100
504	ORC6	453.0776487	2.544295906	0.118575579	21.45716619	3.91E-102	3.49E-100
505	STIL	1029.977672	2.099494615	0.097953797	21.43351951	6.51E-102	5.79E-100
506	TPRN	2335.067521	2.006637734	0.093632077	21.43109274	6.86E-102	6.09E-100
507	PEAR1	565.2010675	-2.036316441	0.095044988	-21.42476394	7.85E-102	6.96E-100
508	NR3C1	4066.639983	-1.703317242	0.079517067	-21.4207756	8.56E-102	7.56E-100
509	PROC	50.5026579	2.515385015	0.117574563	21.39395596	1.52E-101	1.34E-99
510	GPLD1	114.7494749	-2.679010214	0.125265602	-21.38663903	1.78E-101	1.57E-99
511	ABCC9	959.8930284	-2.344110981	0.109636191	-21.38081384	2.02E-101	1.77E-99
512	GPATCH11	956.5457874	-1.119254777	0.052348618	-21.38078935	2.02E-101	1.77E-99
513	CCNE2	499.3857842	2.420489455	0.11330671	21.36227813	3.00E-101	2.63E-99
514	SQLE	6012.690279	2.310710093	0.108185784	21.35872213	3.24E-101	2.83E-99
515	GRM8	48.24024538	2.938527397	0.137704485	21.33937313	4.89E-101	4.27E-99
516	TFR2	207.160467	3.200596748	0.15010171	21.32285333	6.97E-101	6.07E-99
517	ALDH2	7454.360906	-2.286634564	0.107277621	-21.31511257	8.22E-101	7.14E-99
518	PRKAR2B	4634.748602	-2.481695634	0.11647118	-21.30737949	9.70E-101	8.41E-99
519	CIDEC	2177.379539	-5.215873226	0.244988675	-21.29026259	1.40E-100	1.21E-98
520	FLVCR1	1586.527041	1.479547569	0.069513971	21.28417564	1.59E-100	1.37E-98
521	DPP3	3818.462803	1.508944988	0.070935327	21.27212269	2.06E-100	1.77E-98
522	CAPN11	107.5915107	-2.528360342	0.118946068	-21.25635921	2.88E-100	2.48E-98
523	DEFB132	120.07538	-4.838843429	0.227681216	-21.25271254	3.11E-100	2.67E-98
524	CCT3	25576.0231	1.217364222	0.057304946	21.24361535	3.78E-100	3.24E-98
525	GTF2IRD1	2233.786543	1.09803825	0.051698133	21.23941795	4.13E-100	3.53E-98
526	RP11.311H10.4	6.257126798	-5.126835843	0.241546987	-21.2250043	5.61E-100	4.79E-98
527	RBMS3	1174.377674	-2.163295349	0.101981076	-21.21271348	7.29E-100	6.21E-98
528	SYNGR3	176.8650223	3.159864008	0.148989985	21.20856646	7.96E-100	6.77E-98
529	GIPC2	156.7181973	-2.642023418	0.124835691	-21.16400678	2.05E-99	1.74E-97
530	DENND2A	379.9283404	-2.183799856	0.103186372	-21.16364607	2.07E-99	1.75E-97
531	MFAP2	2511.419283	2.344102924	0.110784449	21.15913322	2.27E-99	1.92E-97
532	TMEM132C	428.7317714	-4.664485873	0.220505196	-21.15363243	2.55E-99	2.16E-97
533	LLGL2	5797.451589	1.758817201	0.083148378	21.15275408	2.60E-99	2.19E-97
534	RNFT2	399.1301784	2.113403877	0.099954761	21.14360387	3.16E-99	2.66E-97
535	RP11.679B19.1	48.38999743	-2.082281091	0.098498357	-21.14026228	3.39E-99	2.85E-97
536	RHPN1	2730.111616	2.289309985	0.108301479	21.13830772	3.54E-99	2.96E-97
537	CXCL11	838.7849642	3.722682784	0.176184324	21.12947794	4.26E-99	3.57E-97
538	CES1	1511.237718	-3.755044878	0.177969597	-21.09936157	8.06E-99	6.73E-97
539	CDT1	996.8975397	2.474887701	0.117366162	21.08689296	1.05E-98	8.74E-97
540	CA4	161.7814109	-5.226460825	0.247877223	-21.0848773	1.09E-98	9.11E-97
541	RP11.1024P17.1	48.65169303	-2.270390059	0.107685372	-21.08355126	1.13E-98	9.35E-97
542	HCN2	102.9295933	3.668056532	0.174023557	21.07793107	1.27E-98	1.05E-96
543	FAM228A	13.80707026	-2.688424661	0.127568804	-21.07431109	1.37E-98	1.13E-96
544	E2F2	619.8712641	2.580893499	0.122526973	21.06388042	1.71E-98	1.41E-96
545	GIMAP8	977.3930069	-1.866658078	0.088625354	-21.06234845	1.76E-98	1.45E-96
546	GSTM5	537.4658483	-3.732505034	0.177239638	-21.05908744	1.89E-98	1.55E-96
547	VGF	76.54250434	4.725279514	0.224398345	21.05755062	1.95E-98	1.60E-96
548	CNRIP1	609.1131537	-1.780107052	0.084554008	-21.05289963	2.15E-98	1.76E-96
549	ZNF695	142.7321771	3.217442694	0.152874335	21.0463234	2.47E-98	2.02E-96
550	PDLIM3	2924.584658	-2.460313173	0.11693206	-21.04053556	2.79E-98	2.28E-96
551	ADAM8	1323.721573	2.274703324	0.108166902	21.02956905	3.52E-98	2.87E-96
552	RP11.100L22.1	5.198605807	-3.367584009	0.160170299	-21.02502163	3.87E-98	3.15E-96
553	NNAT	226.1505103	-3.520278684	0.167530502	-21.01276273	5.01E-98	4.07E-96
554	H2AFX	2341.87572	1.907419931	0.090827456	21.0004774	6.49E-98	5.26E-96
555	HADH	4920.296817	-1.313961714	0.062575535	-20.99801004	6.84E-98	5.53E-96
556	GBE1	2182.37659	-1.546252685	0.073638776	-20.99780532	6.87E-98	5.55E-96
557	CENPK	324.2385798	1.902140342	0.090604407	20.99390526	7.46E-98	6.01E-96
558	PPP2R1B	2463.359611	-1.485576402	0.070783907	-20.98748817	8.53E-98	6.87E-96
559	ARHGAP39	1541.801364	1.684987792	0.080321572	20.9780232	1.04E-97	8.37E-96
560	ABCA6	567.4021301	-2.662217594	0.126941672	-20.97197518	1.18E-97	9.48E-96
561	ALDH1L1.AS2	19.83040986	-4.9999777	0.238718249	-20.94510047	2.08E-97	1.67E-95
562	STRBP	3873.922023	1.122029635	0.053585788	20.93894072	2.37E-97	1.89E-95
563	HID1.AS1	14.47884114	-2.214438269	0.105796557	-20.93109953	2.79E-97	2.23E-95
564	EHBP1	2678.189253	-1.2738343	0.060869747	-20.92721539	3.03E-97	2.41E-95
565	HIST1H2BO	35.32162474	4.485026463	0.214377925	20.92112078	3.44E-97	2.73E-95
566	ARHGEF15	1027.659195	-1.847690087	0.088362533	-20.91033417	4.31E-97	3.42E-95
567	ISG15	7072.051184	3.507399848	0.167787222	20.90385556	4.94E-97	3.91E-95
568	ALDH1A1	2018.400689	-2.546146458	0.121804874	-20.9034858	4.98E-97	3.94E-95
569	KIF24	588.8526418	1.58197628	0.075680285	20.90341334	4.98E-97	3.94E-95
570	MRAS	2881.666268	-2.212207389	0.105871027	-20.89530494	5.91E-97	4.66E-95
571	RP11.330O11.3	20.39488642	-1.669479304	0.079907102	-20.8927525	6.23E-97	4.90E-95
572	LAGE3	1706.05839	1.975530802	0.094556253	20.89265104	6.25E-97	4.90E-95
573	ANKDD1A	270.0584005	-1.442831594	0.069064103	-20.89119416	6.44E-97	5.05E-95
574	LINC00968	53.56640756	-3.768206709	0.180408677	-20.88705916	7.02E-97	5.49E-95
575	TK2	2304.16553	-1.10358541	0.052838407	-20.88604607	7.17E-97	5.60E-95
576	PCK1	616.4276869	-5.168714616	0.247542629	-20.88009902	8.12E-97	6.33E-95
577	KLHL29	402.5225896	-2.477632002	0.118670768	-20.87819979	8.45E-97	6.58E-95
578	ANGPTL5	18.50501099	-4.078327489	0.195385717	-20.87321201	9.38E-97	7.29E-95
579	AUNIP	247.3045621	2.217224635	0.106281393	20.8618327	1.19E-96	9.23E-95
580	ARTN	269.937565	3.197669463	0.153288622	20.86044888	1.23E-96	9.49E-95
581	OXCT1.AS1	20.64138782	-2.289992443	0.109829158	-20.85049625	1.51E-96	1.17E-94
582	INTS7	2809.744343	1.220322147	0.058553173	20.84126429	1.83E-96	1.41E-94
583	CDK5	1155.61245	1.407348211	0.067534951	20.83881302	1.93E-96	1.48E-94
584	FOXD3.AS1	139.6919394	4.376109364	0.210011723	20.83745276	1.98E-96	1.52E-94
585	FBXO43	68.14034912	2.386311513	0.114581864	20.82625853	2.50E-96	1.92E-94
586	STX11	279.3018727	-2.15546224	0.103516414	-20.82241987	2.71E-96	2.08E-94
587	FEZ2	2682.321271	-0.952528168	0.045769451	-20.81143956	3.41E-96	2.61E-94
588	KANK1	3083.56753	-1.846658314	0.088798456	-20.79606339	4.70E-96	3.59E-94
589	MYT1	221.179041	4.843067859	0.232976874	20.78776221	5.59E-96	4.26E-94
590	RP11.742B18.1	28.40272837	5.053735716	0.243139159	20.78536313	5.87E-96	4.47E-94
591	FAM180B	33.0395408	-3.990490952	0.192321073	-20.74910928	1.25E-95	9.49E-94
592	ANGPTL1	339.5722928	-3.063177225	0.147717875	-20.7366727	1.62E-95	1.23E-93
593	IL17D	105.5230175	-2.029148216	0.097913144	-20.72396139	2.11E-95	1.60E-93
594	WBSCR28	25.6824227	4.305639909	0.207834627	20.71666292	2.45E-95	1.85E-93
595	ACTL8	155.6530131	6.821854543	0.329660846	20.69355408	3.96E-95	2.99E-93
596	UGP2	8085.136997	-1.277503074	0.061742215	-20.69091758	4.18E-95	3.15E-93
597	MISP	2399.224048	3.224495709	0.155859364	20.68849523	4.40E-95	3.31E-93
598	PPP4C	7212.142336	1.337041179	0.064665523	20.67626024	5.67E-95	4.26E-93
599	RP11.51B23.3	6.484865954	-2.346281721	0.113570334	-20.65928348	8.06E-95	6.04E-93
600	ADAMTS9.AS2	62.05616507	-3.086391999	0.149468615	-20.64909742	9.95E-95	7.45E-93
601	MATN3	1526.665974	2.834513816	0.137313755	20.64260648	1.14E-94	8.50E-93
602	ATP6V0B	8282.258143	1.364898983	0.066132792	20.63876242	1.23E-94	9.19E-93
603	TMEM206	814.6040358	1.415718623	0.068606633	20.63530244	1.32E-94	9.86E-93
604	CXCL10	3127.413323	3.581583324	0.173570624	20.6347321	1.34E-94	9.96E-93
605	CLIC5	555.4314599	-2.486914188	0.120541634	-20.63116378	1.44E-94	1.07E-92
606	HSPA12A	874.8164159	-1.949463679	0.094502455	-20.62870938	1.52E-94	1.12E-92
607	CTC.297N7.9	12.2072638	-2.251943366	0.109254041	-20.61199149	2.14E-94	1.59E-92
608	FAM122A	1616.593251	-0.908900774	0.044134237	-20.59400694	3.11E-94	2.29E-92
609	PCNA	6936.163088	1.405290163	0.068244775	20.59190853	3.24E-94	2.39E-92
610	GNAL	442.5087346	-2.058199735	0.100006586	-20.58064189	4.09E-94	3.01E-92
611	PRR11	1106.814564	2.583804382	0.125606675	20.57059771	5.03E-94	3.70E-92
612	RIPPLY3	193.9504833	3.151282093	0.153210187	20.56835872	5.27E-94	3.87E-92
613	CGA	515.9315299	7.701168437	0.374562432	20.56044005	6.21E-94	4.55E-92
614	MYH11	7424.636734	-3.206136786	0.156021709	-20.54929918	7.81E-94	5.71E-92
615	RP11.517I3.2	141.7535468	-1.986432361	0.096755519	-20.53042953	1.15E-93	8.41E-92
616	ANK2	1141.44199	-2.347077977	0.114381029	-20.51981872	1.43E-93	1.04E-91
617	CFAP45	347.649096	2.679226695	0.130617389	20.5120216	1.68E-93	1.22E-91
618	GGTA1P	621.6871591	-2.059515573	0.100441126	-20.50470406	1.95E-93	1.42E-91
619	CACHD1	1121.511826	-2.104696482	0.102651181	-20.50338309	2.01E-93	1.46E-91
620	PTBP1	16231.80791	0.665615932	0.032470923	20.49883021	2.21E-93	1.60E-91
621	RBPMS.AS1	49.5758104	-2.100086034	0.102476206	-20.49340145	2.47E-93	1.78E-91
622	CDH20	25.91652806	-3.272724838	0.159731175	-20.4889549	2.70E-93	1.95E-91
623	PKHD1L1	67.37509043	-3.653941282	0.178341806	-20.48841698	2.73E-93	1.97E-91
624	FEN1	2387.064589	1.622618154	0.079254754	20.47344877	3.71E-93	2.67E-91
625	ARF1	40170.07811	1.066071172	0.052088103	20.46669202	4.27E-93	3.07E-91
626	LEF1.AS1	24.44688753	2.424919003	0.118560394	20.45302757	5.65E-93	4.05E-91
627	SLC52A2	4459.151425	1.800704163	0.088100817	20.43913118	7.51E-93	5.38E-91
628	PID1	464.7073766	-2.472953833	0.120996384	-20.43824579	7.64E-93	5.47E-91
629	PSRC1	660.827204	1.863202132	0.091172194	20.43607867	7.99E-93	5.71E-91
630	S1PR1	1780.041417	-2.030666626	0.099427652	-20.42356016	1.03E-92	7.36E-91
631	MASP1	81.19820196	-3.717592926	0.182041279	-20.42170295	1.07E-92	7.63E-91
632	EGFLAM	784.1972598	-1.760182013	0.086225815	-20.41363154	1.27E-92	8.99E-91
633	PGM5P4	5.267414872	-3.297694346	0.161672903	-20.39732257	1.77E-92	1.25E-90
634	HTR1D	70.87816966	3.614999621	0.177232944	20.39688296	1.78E-92	1.26E-90
635	STAT5B	5039.764585	-1.200764261	0.058896612	-20.38766266	2.15E-92	1.52E-90
636	MGLL	6601.540084	-2.224074076	0.109200908	-20.3668093	3.29E-92	2.33E-90
637	SDS	665.7865055	2.240753186	0.110052231	20.36081566	3.72E-92	2.63E-90
638	POLE2	376.9726262	1.545068566	0.075898715	20.35697931	4.03E-92	2.83E-90
639	GPRASP1	513.7379605	-2.046306934	0.100521705	-20.35686658	4.04E-92	2.84E-90
640	PRRT4	103.31436	-3.603570706	0.177143534	-20.34266011	5.39E-92	3.78E-90
641	MICU3	144.8457946	-2.2221275	0.109309657	-20.3287392	7.16E-92	5.02E-90
642	GYPC	1484.039506	-1.940518378	0.095525414	-20.31415821	9.64E-92	6.74E-90
643	SCTR	12.02580405	-3.064819464	0.150882442	-20.31263166	9.94E-92	6.95E-90
644	GINS2	1198.851744	2.143609257	0.105558417	20.30732672	1.11E-91	7.73E-90
645	ADH1B	9629.646844	-5.043001358	0.248388986	-20.30283808	1.21E-91	8.45E-90
646	BMX	111.3312893	-2.696225654	0.132806348	-20.30193362	1.24E-91	8.60E-90
647	EBF2	310.7483374	-2.267169358	0.111739669	-20.28974478	1.58E-91	1.10E-89
648	LILRB5	307.557363	-2.7860057	0.137391063	-20.27792528	2.01E-91	1.40E-89
649	CBX4	3253.647111	1.706471354	0.084193692	20.26839914	2.44E-91	1.69E-89
650	PREX2	751.9532566	-2.306750396	0.113811089	-20.26823939	2.45E-91	1.69E-89
651	FAM149A	242.9066538	-2.12704635	0.104950687	-20.26710268	2.51E-91	1.73E-89
652	KNOP1	1950.108241	1.06548377	0.05258724	20.26126043	2.83E-91	1.95E-89
653	AMOTL2	4728.386993	-1.476255776	0.072885611	-20.25441993	3.25E-91	2.23E-89
654	TAL1	199.3715588	-1.94737771	0.096161697	-20.25107471	3.48E-91	2.39E-89
655	PECAM1	11750.18302	-1.643867846	0.081232915	-20.23647501	4.67E-91	3.21E-89
656	RP11.116B13.1	3.706959329	-3.36312284	0.166215979	-20.23345081	4.97E-91	3.40E-89
657	TOR3A	4227.465202	1.024303297	0.050648535	20.22374974	6.05E-91	4.14E-89
658	NAT8L	1049.222967	-3.196847885	0.158086952	-20.22208565	6.26E-91	4.27E-89
659	FAM13C	183.5121417	-2.244989249	0.111025276	-20.22052388	6.46E-91	4.40E-89
660	AFAP1L1	827.569755	-1.586428577	0.078464356	-20.21846174	6.74E-91	4.58E-89
661	LINC01230	43.09693201	-4.665284921	0.230955074	-20.19996716	9.80E-91	6.66E-89
662	PYCRL	1921.657565	1.814831437	0.089870306	20.19389414	1.11E-90	7.52E-89
663	TIMM17A	4533.709438	1.1184512	0.055388287	20.19291902	1.13E-90	7.65E-89
664	MYLK	9784.868212	-2.202878739	0.109101708	-20.19105639	1.17E-90	7.94E-89
665	ESYT1	10283.62936	-1.050298933	0.052037479	-20.18350922	1.37E-90	9.23E-89
666	CAMK1	246.9437683	-1.457124952	0.072232196	-20.17279031	1.70E-90	1.15E-88
667	CDC20B	296.5754642	6.451301039	0.319951281	20.16338557	2.05E-90	1.38E-88
668	METTL11B	11.84581214	5.315626255	0.263775548	20.15208121	2.58E-90	1.74E-88
669	EDNRB	842.2283699	-2.182441152	0.108333542	-20.14557179	2.94E-90	1.98E-88
670	DIAPH3	654.8770214	2.278964995	0.113178301	20.13605939	3.57E-90	2.39E-88
671	RP11.158M2.3	25.92621549	-1.980434445	0.098359489	-20.1346556	3.67E-90	2.46E-88
672	FAM72D	38.94367985	2.944679605	0.146327768	20.12386067	4.56E-90	3.05E-88
673	C3orf80	255.5725436	1.944401403	0.096642415	20.11954493	4.98E-90	3.32E-88
674	CRB3	882.726837	1.597654315	0.079507684	20.09433854	8.27E-90	5.51E-88
675	TSPAN7	852.7746308	-2.483320218	0.123591653	-20.09294452	8.51E-90	5.66E-88
676	P3H4	2429.036521	1.571772798	0.078234535	20.09052386	8.93E-90	5.93E-88
677	AC011893.3	11.96804368	4.055503362	0.201898275	20.08686487	9.61E-90	6.38E-88
678	PYGO2	5851.759719	0.940434367	0.046822854	20.08494327	9.99E-90	6.62E-88
679	EMP1	13163.997	-1.874636112	0.093394426	-20.07224834	1.29E-89	8.54E-88
680	AQP1	9864.548225	-2.097411444	0.104505759	-20.06981687	1.36E-89	8.95E-88
681	DQX1	130.7552817	3.86969774	0.192821351	20.06882389	1.38E-89	9.12E-88
682	FHL5	148.4863792	-2.622078789	0.130725979	-20.05782476	1.72E-89	1.14E-87
683	ERG	1080.683892	-1.671247562	0.08332935	-20.05592951	1.79E-89	1.18E-87
684	ST6GALNAC3	190.4673937	-1.904397994	0.094957317	-20.05530551	1.81E-89	1.19E-87
685	NVL	2785.366829	1.328147862	0.066228654	20.05397625	1.86E-89	1.22E-87
686	LDLRAD2	113.7559804	-1.879879239	0.093805557	-20.04016933	2.46E-89	1.61E-87
687	AC011738.4	13.54149789	-3.156626912	0.157516009	-20.04003872	2.47E-89	1.61E-87
688	FAM162B	51.07035723	-2.139935348	0.106785969	-20.03948063	2.49E-89	1.63E-87
689	HDGF	24765.85502	1.230321136	0.061411839	20.03394055	2.79E-89	1.82E-87
690	WDR34	5301.873546	1.571434403	0.078439485	20.03371638	2.80E-89	1.82E-87
691	TCEAL7	134.8137344	-2.148889573	0.107278095	-20.03101916	2.96E-89	1.92E-87
692	FAM72A	82.35067802	2.398253594	0.119779505	20.02223668	3.53E-89	2.29E-87
693	C20orf194	1517.240084	-1.201356445	0.060006006	-20.02060342	3.64E-89	2.36E-87
694	FBXL6	1585.318845	1.771711765	0.088515894	20.01574722	4.02E-89	2.60E-87
695	FAAP24	372.6534545	1.169760149	0.058505629	19.99397629	6.21E-89	4.02E-87
696	LINC01485	36.33001444	-3.907170443	0.195516954	-19.98379352	7.62E-89	4.92E-87
697	TPD52	15703.90733	1.890469518	0.094709165	19.96078742	1.21E-88	7.78E-87
698	HIST1H3D	132.0422232	3.441399945	0.172426332	19.95866823	1.26E-88	8.11E-87
699	SOX17	272.2536416	-2.184840815	0.109483809	-19.95583489	1.33E-88	8.57E-87
700	LINC01140	141.3631266	-2.342928673	0.117409155	-19.95524681	1.35E-88	8.66E-87
701	RP11.71E19.1	7.943543293	-3.848293316	0.192854197	-19.95441826	1.37E-88	8.79E-87
702	CDKN1C	1045.950008	-2.092322109	0.104871073	-19.951375	1.46E-88	9.33E-87
703	MCM2	3880.027357	1.797555317	0.090111246	19.94817954	1.55E-88	9.93E-87
704	PLK4	667.3835874	1.754285089	0.087944917	19.94754395	1.57E-88	1.00E-86
705	AC003986.6	17.94048518	-3.287763396	0.164829483	-19.94645212	1.61E-88	1.03E-86
706	SYNPO2	4314.823714	-2.556032857	0.128171409	-19.94230135	1.75E-88	1.11E-86
707	PROS1	1607.920586	-1.94700516	0.097737452	-19.92076859	2.69E-88	1.71E-86
708	ORC1	390.4362487	2.280804737	0.11450296	19.91917708	2.78E-88	1.76E-86
709	KL	165.6266437	-2.473555149	0.12426899	-19.90484629	3.69E-88	2.34E-86
710	RTKN2	586.7708356	2.079831196	0.104492123	19.90419122	3.74E-88	2.37E-86
711	RP11.474O21.5	19.68232344	-2.428956076	0.122045079	-19.9021222	3.90E-88	2.46E-86
712	RTBDN	71.17727847	5.450223918	0.273861936	19.90135614	3.96E-88	2.50E-86
713	ISG20L2	4446.286323	0.904054014	0.045459156	19.88717094	5.26E-88	3.31E-86
714	TYMS	1579.207852	2.016187191	0.101401099	19.8832873	5.68E-88	3.57E-86
715	SAPCD2	1265.645751	2.25401963	0.113379162	19.88036952	6.02E-88	3.78E-86
716	SAMD14	123.9415667	1.854627756	0.093294293	19.8793269	6.15E-88	3.86E-86
717	SLC12A8	1338.340962	1.535228176	0.077274834	19.86711707	7.84E-88	4.91E-86
718	KCTD5	2531.472901	1.082222433	0.054493982	19.8594854	9.12E-88	5.71E-86
719	ATP6AP1	17213.15765	1.226087045	0.061748358	19.85618862	9.74E-88	6.09E-86
720	PPP1R1A	1564.269274	-3.849889164	0.193895073	-19.85552862	9.87E-88	6.16E-86
721	TUFT1	3623.150942	1.497293462	0.075428831	19.85041311	1.09E-87	6.81E-86
722	SLC25A22	2012.036913	1.54832813	0.078017636	19.84587338	1.20E-87	7.44E-86
723	SYT13	3783.735527	4.920920618	0.24806187	19.83747289	1.41E-87	8.78E-86
724	ARHGEF7.AS2	2.611758332	-3.009729124	0.151790504	-19.82817797	1.70E-87	1.06E-85
725	TUBA1C	5660.134824	1.424874811	0.071861392	19.82809935	1.70E-87	1.06E-85
726	EMCN	1243.460201	-1.926062525	0.097169855	-19.82160543	1.94E-87	1.20E-85
727	ITPKA	83.40960387	3.327982477	0.16792767	19.81795184	2.08E-87	1.29E-85
728	IL4I1	641.6793354	2.679318915	0.135236408	19.81211234	2.34E-87	1.44E-85
729	CYP2U1	671.0934508	-1.416568798	0.071503903	-19.81106972	2.39E-87	1.47E-85
730	PALM2.AKAP2	50.94742608	-2.797869133	0.141250178	-19.80789808	2.54E-87	1.57E-85
731	PKD2	1867.374018	-1.455604122	0.07354162	-19.79292987	3.43E-87	2.10E-85
732	EIF2AK1	14677.586	0.871072396	0.044020432	19.78791128	3.78E-87	2.32E-85
733	LSM4	5771.619255	1.39303615	0.070419006	19.7821046	4.25E-87	2.60E-85
734	BRIP1	693.7462841	2.198061356	0.11113201	19.77883207	4.53E-87	2.77E-85
735	STAB2	71.0942475	-2.971702563	0.150255753	-19.7776292	4.64E-87	2.84E-85
736	TMPO.AS1	179.4483906	1.762796591	0.08917842	19.76707577	5.72E-87	3.49E-85
737	MBOAT7	7338.730869	1.427409075	0.072230369	19.76189639	6.34E-87	3.86E-85
738	CDH5	3182.422709	-1.640969047	0.083037138	-19.76186896	6.34E-87	3.86E-85
739	AC097724.3	55.05572178	-2.117856744	0.107178556	-19.76007904	6.57E-87	3.99E-85
740	PDP2	975.8756641	-1.203916614	0.060940487	-19.75561199	7.18E-87	4.36E-85
741	BNIP2	3597.727025	-0.90009872	0.045567096	-19.7532607	7.52E-87	4.56E-85
742	MTHFD2	6048.7262	1.473382432	0.074598146	19.75092562	7.88E-87	4.77E-85
743	B4GALT1.AS1	61.26044897	-1.667666457	0.084449951	-19.74739407	8.45E-87	5.11E-85
744	RP11.108L7.15	37.06475263	2.06904777	0.104788857	19.74492169	8.87E-87	5.36E-85
745	TMEM255A	212.343149	-2.241189899	0.113565545	-19.73476989	1.08E-86	6.54E-85
746	SPATA20P1	13.68623871	4.523438152	0.229344791	19.72330889	1.36E-86	8.19E-85
747	MAOA	2799.63188	-3.312865545	0.167979223	-19.72187676	1.40E-86	8.41E-85
748	AP1S1	3179.505498	1.23903461	0.062831133	19.72007437	1.45E-86	8.71E-85
749	C21orf58	562.6711138	1.720181484	0.087234565	19.71903561	1.48E-86	8.88E-85
750	NAXE	7242.79548	1.326847115	0.067299416	19.71558136	1.58E-86	9.49E-85
751	SH3BGRL2	1386.257936	-1.928244242	0.09782954	-19.7102454	1.76E-86	1.05E-84
752	HNRNPA1P21	75.8764728	2.956421805	0.15004887	19.70305945	2.03E-86	1.21E-84
753	ST6GALNAC6	3298.798261	-1.211104813	0.061468409	-19.70288209	2.04E-86	1.21E-84
754	EOGT	1432.314546	-1.30128811	0.066046389	-19.70263825	2.05E-86	1.22E-84
755	PGM5P3.AS1	4.732856951	-3.724508136	0.189046033	-19.70159369	2.09E-86	1.24E-84
756	NOTCH4	1681.778099	-1.50175619	0.07623112	-19.70004103	2.15E-86	1.28E-84
757	HSPB2	89.37435266	-2.518385028	0.127846594	-19.69849135	2.22E-86	1.32E-84
758	OLR1	1182.471059	2.22461221	0.112934737	19.69821034	2.23E-86	1.32E-84
759	MMRN1	652.6991897	-3.35571919	0.17036379	-19.69737342	2.27E-86	1.34E-84
760	MCM4	8392.498946	1.802276283	0.091508603	19.69515687	2.37E-86	1.40E-84
761	APOLD1	2575.762649	-2.069007206	0.105060486	-19.69348595	2.45E-86	1.45E-84
762	NME1	4118.925581	1.927949277	0.097934939	19.68602122	2.84E-86	1.67E-84
763	AL035610.1	47.52320226	-4.185586485	0.212714036	-19.67705833	3.39E-86	2.00E-84
764	PGM5P4.AS1	3.154073981	-3.592944638	0.182643386	-19.67191215	3.75E-86	2.21E-84
765	ADIPOQ	7227.982357	-5.126021534	0.260590138	-19.67081938	3.84E-86	2.25E-84
766	FGF1	1065.624575	-2.066270465	0.105048187	-19.66973949	3.92E-86	2.30E-84
767	CETP	124.466111	-2.241241633	0.11394636	-19.66926923	3.95E-86	2.32E-84
768	MAB21L1	114.9493409	-2.691745625	0.136916138	-19.65981269	4.76E-86	2.79E-84
769	PTPRB	2131.314295	-1.868685687	0.095076011	-19.6546497	5.28E-86	3.08E-84
770	RAB8A	2939.152404	0.809047352	0.041166034	19.65327422	5.42E-86	3.16E-84
771	ATAD2	5033.429486	1.961253553	0.099811248	19.64962454	5.82E-86	3.39E-84
772	COL6A6	295.8477213	-3.184548442	0.162095676	-19.64610357	6.24E-86	3.63E-84
773	MARCKSL1	21622.62634	1.460696744	0.074402984	19.63223327	8.20E-86	4.77E-84
774	USHBP1	187.170933	-1.875153857	0.095601729	-19.61422531	1.17E-85	6.78E-84
775	ZNF668	343.4084821	1.047682691	0.053417281	19.61317896	1.19E-85	6.92E-84
776	TMEM132A	6012.91663	2.18185815	0.111376536	19.58992646	1.88E-85	1.09E-83
777	ANGPT1	429.8086807	-2.764971617	0.141159631	-19.58755197	1.97E-85	1.14E-83
778	ADGRL4	2069.81303	-1.667916025	0.085166995	-19.5840656	2.11E-85	1.22E-83
779	SPATA9	28.58721106	-1.708519506	0.08725089	-19.58168577	2.22E-85	1.28E-83
780	ESRP1	9384.737719	1.628855665	0.083200996	19.57735772	2.41E-85	1.39E-83
781	HNRNPAB	10253.52396	1.064303159	0.054380922	19.57126	2.72E-85	1.56E-83
782	BLM	607.8621125	1.982215748	0.101285544	19.57056929	2.76E-85	1.58E-83
783	TMEM145	248.692405	3.752479004	0.191827117	19.56177556	3.27E-85	1.88E-83
784	IL21R	290.7062822	2.623683316	0.134178281	19.55371096	3.84E-85	2.20E-83
785	ITPRIPL1	187.8587766	-2.349901777	0.12018458	-19.55243998	3.93E-85	2.25E-83
786	AC004490.1	7.199041737	-3.244253062	0.165967865	-19.54747722	4.33E-85	2.48E-83
787	HIST1H2BH	110.0531161	3.491463691	0.178653086	19.54325985	4.71E-85	2.69E-83
788	EIF4EBP2	12484.00341	-1.031702377	0.052839714	-19.52513167	6.71E-85	3.83E-83
789	MGARP	24.69104522	-2.299570874	0.11779941	-19.52107297	7.27E-85	4.14E-83
790	RP11.547D24.1	13.64096368	2.69947527	0.138308371	19.51780111	7.75E-85	4.41E-83
791	MESTIT1	31.05472669	-2.594438654	0.132935639	-19.51650186	7.95E-85	4.51E-83
792	TMEM8A	4221.13708	1.315123955	0.067409033	19.50961012	9.10E-85	5.16E-83
793	CCDC178	53.91979072	-2.990422526	0.15338126	-19.49666157	1.17E-84	6.64E-83
794	AOC2	80.80071678	-2.325487858	0.119332763	-19.48742163	1.40E-84	7.94E-83
795	RP11.1101K5.1	8.131525893	-5.123803268	0.262994202	-19.48257123	1.54E-84	8.72E-83
796	RHPN1.AS1	296.9536848	1.800854518	0.092434546	19.48248357	1.55E-84	8.72E-83
797	CENPL	655.8511193	1.368768097	0.070277035	19.47674788	1.73E-84	9.75E-83
798	CCL14	192.5819475	-3.298827709	0.169407194	-19.47277224	1.87E-84	1.05E-82
799	MARCH4	36.32894188	4.024752046	0.206741624	19.46754584	2.07E-84	1.16E-82
800	ODF2	4192.352985	0.942799815	0.048446351	19.46069839	2.37E-84	1.33E-82
801	HELLS	1054.760638	1.744090989	0.089625605	19.45974029	2.41E-84	1.35E-82
802	AC009133.12	342.9782841	1.15450901	0.059360621	19.44907244	2.97E-84	1.66E-82
803	KCTD12	6922.809113	-1.621665536	0.083388099	-19.44720585	3.08E-84	1.72E-82
804	COX7A1	610.2824966	-2.509418237	0.129039961	-19.4468304	3.10E-84	1.73E-82
805	FFAR4	111.6815818	-2.032193858	0.104500121	-19.44680867	3.10E-84	1.73E-82
806	ALDH18A1	8057.210765	1.031501526	0.053045576	19.44557135	3.18E-84	1.77E-82
807	TMEM220.AS1	36.57694837	-2.031407242	0.104489918	-19.4411795	3.46E-84	1.93E-82
808	ADM2	885.0659536	2.180787612	0.11220973	19.4349243	3.91E-84	2.17E-82
809	RP11.64C12.8	7.527800187	-3.260970668	0.167807891	-19.43276113	4.08E-84	2.26E-82
810	RP11.703I16.3	15.43876241	3.326106456	0.171162891	19.43240407	4.11E-84	2.28E-82
811	CA3	326.786067	-3.754563334	0.193260683	-19.42745559	4.52E-84	2.50E-82
812	CCM2L	239.3628422	-1.675137125	0.086230815	-19.42620071	4.63E-84	2.56E-82
813	NKAIN1	2643.11435	3.942540754	0.202987176	19.42261003	4.97E-84	2.75E-82
814	PRCC	5821.288574	0.954672902	0.049154521	19.42187363	5.04E-84	2.78E-82
815	B4GALT3	4615.410282	1.227198235	0.063190768	19.4205304	5.18E-84	2.85E-82
816	C5orf66.AS1	42.74540474	5.893349635	0.303702315	19.40502049	7.00E-84	3.85E-82
817	FLAD1	3734.55432	1.248063664	0.064322584	19.40319535	7.25E-84	3.99E-82
818	CBX3	14459.83196	0.988635959	0.050957333	19.40125009	7.53E-84	4.14E-82
819	CRY2	3244.762207	-1.198673557	0.061799437	-19.39618886	8.31E-84	4.56E-82
820	DNA2	574.4301968	1.71442078	0.088403428	19.39314811	8.82E-84	4.83E-82
821	VAMP3	5798.523396	-0.778385442	0.040143343	-19.39015007	9.35E-84	5.11E-82
822	EZR	23740.16085	1.29093475	0.066600231	19.38333735	1.07E-83	5.83E-82
823	COX6C	33621.95521	2.761381394	0.14248694	19.37989116	1.14E-83	6.23E-82
824	CTD.2171N6.1	116.4364692	3.519407072	0.181609319	19.3790004	1.16E-83	6.33E-82
825	FREM1	359.7396356	-2.923210242	0.150858253	-19.37719807	1.20E-83	6.55E-82
826	RCC2	13078.15136	1.058093263	0.05461484	19.37373192	1.29E-83	6.99E-82
827	RP11.389C8.2	257.857136	-1.624830401	0.083884851	-19.36977149	1.39E-83	7.54E-82
828	DHDDS	2577.231048	-0.889002567	0.045949931	-19.34720124	2.15E-83	1.17E-81
829	IGSF9	3124.151067	1.973789311	0.102032109	19.34478607	2.26E-83	1.22E-81
830	TSLP	50.01155577	-3.221056277	0.166675812	-19.32527724	3.29E-83	1.78E-81
831	THSD1	371.9150524	-1.459196107	0.075513774	-19.32357536	3.40E-83	1.84E-81
832	TRIB3	2744.467533	1.67743395	0.08686641	19.31050159	4.38E-83	2.37E-81
833	ALDH1A2	255.4297193	-2.81200336	0.145672214	-19.30363576	5.01E-83	2.70E-81
834	IRF7	2497.048244	1.938365858	0.100426268	19.30138299	5.23E-83	2.82E-81
835	MUC2	476.6656655	6.937172619	0.359569725	19.2929831	6.15E-83	3.31E-81
836	SYNDIG1	433.7937744	2.819834341	0.146222899	19.28449204	7.25E-83	3.90E-81
837	FMO2	2133.845148	-3.206875736	0.166312031	-19.28228351	7.57E-83	4.06E-81
838	DDX39A	3771.602875	1.504766128	0.0780762	19.27304503	9.05E-83	4.85E-81
839	RP11.571L19.8	41.53121361	-1.46322986	0.07592546	-19.27192611	9.24E-83	4.95E-81
840	TNFRSF18	534.1227781	2.901926573	0.150722716	19.25341215	1.32E-82	7.07E-81
841	DCTPP1	3116.583408	1.261683455	0.065532319	19.25284308	1.34E-82	7.14E-81
842	ECE2	771.8860198	1.950827591	0.101378461	19.24301848	1.62E-82	8.62E-81
843	XRCC2	461.4953659	1.886789712	0.098059138	19.24134503	1.67E-82	8.89E-81
844	ESR2	47.60281306	-2.059478795	0.10703667	-19.24087136	1.68E-82	8.96E-81
845	NRN1	1049.671118	-2.229503498	0.115906956	-19.23528641	1.88E-82	9.97E-81
846	TRHDE	64.22788009	-3.986681486	0.207324887	-19.2291507	2.11E-82	1.12E-80
847	CLCN6	1040.26642	-0.978297329	0.050876314	-19.22893498	2.12E-82	1.12E-80
848	SAMD5	504.622605	-2.949684594	0.153425663	-19.22549677	2.26E-82	1.20E-80
849	HIF3A	149.7085464	-3.714802696	0.193228799	-19.22489152	2.29E-82	1.21E-80
850	LHX2	44.38617207	4.217713622	0.21960994	19.20547691	3.33E-82	1.76E-80
851	GRAMD1A	5525.42501	1.080394481	0.0562668	19.20127822	3.61E-82	1.91E-80
852	TEK	939.5929395	-1.867478787	0.09732046	-19.18896384	4.58E-82	2.41E-80
853	MTMR10	1857.906672	-1.086491104	0.056632527	-19.18493057	4.95E-82	2.60E-80
854	RCBTB2	859.6524956	-1.172706565	0.0611331	-19.18284159	5.15E-82	2.71E-80
855	C10orf10	6039.258683	-2.225412967	0.116026824	-19.18015934	5.42E-82	2.85E-80
856	KISS1R	74.83097225	4.476742766	0.233462918	19.17539114	5.94E-82	3.12E-80
857	CPA1	19.60600031	-4.127795448	0.215303519	-19.17198315	6.34E-82	3.33E-80
858	AC093110.3	51.82557724	-2.488197285	0.129801157	-19.16929978	6.68E-82	3.50E-80
859	DLC1	3158.870246	-1.789077079	0.093333033	-19.16874466	6.75E-82	3.53E-80
860	PFKFB3	9216.350279	-1.980573072	0.103343767	-19.16490112	7.27E-82	3.80E-80
861	CEACAM5	2623.958251	5.217978869	0.27257901	19.14299587	1.11E-81	5.78E-80
862	C9orf172	313.8080821	2.023367419	0.105719165	19.13907873	1.19E-81	6.22E-80
863	RP11.384P7.7	28.75821901	-3.226109343	0.16857561	-19.13746211	1.23E-81	6.41E-80
864	SH3GLB1	7813.487615	-0.851062675	0.044478111	-19.13441602	1.31E-81	6.79E-80
865	FAM89A	542.9319866	-2.488797303	0.13008457	-19.13214851	1.36E-81	7.08E-80
866	PER1	2986.358331	-2.064147358	0.108064113	-19.10113636	2.47E-81	1.28E-79
867	DSCAM.AS1	877.5865235	6.795737988	0.355786719	19.10059492	2.50E-81	1.29E-79
868	PRAME	1661.283236	5.77172344	0.302206736	19.09859294	2.59E-81	1.34E-79
869	MPRIP	8173.16779	-0.928865943	0.048636425	-19.09815417	2.62E-81	1.35E-79
870	FAM126A	1317.859766	-1.880065479	0.098505505	-19.08589248	3.31E-81	1.71E-79
871	CIDEA	612.4961594	-4.875457055	0.255465024	-19.08463622	3.39E-81	1.75E-79
872	HIST1H2AD	99.08709422	3.575230565	0.187347262	19.08344177	3.47E-81	1.79E-79
873	WASF3	815.0879354	-2.166750075	0.113581057	-19.07668527	3.94E-81	2.03E-79
874	TTC28	1610.390893	-1.420349289	0.074457873	-19.07587794	4.01E-81	2.06E-79
875	ERICH4	2.995950152	-2.763214073	0.144870298	-19.07371013	4.18E-81	2.14E-79
876	FP325317.1	34.95654383	-5.233173941	0.27448776	-19.0652361	4.91E-81	2.52E-79
877	CAMP	78.42916068	3.963779606	0.207981878	19.05829314	5.61E-81	2.87E-79
878	PRCD	44.21246783	-1.880323063	0.098667745	-19.05712008	5.73E-81	2.93E-79
879	MEOX2.AS1	29.37672058	-3.787102947	0.198793885	-19.05039961	6.52E-81	3.33E-79
880	HSD11B1	244.5606337	-2.743850819	0.14404481	-19.04859205	6.75E-81	3.44E-79
881	AVPR2	92.19274481	-2.746116618	0.144177238	-19.04681106	6.98E-81	3.56E-79
882	FBXL19	1785.53898	1.269110409	0.066708166	19.02481333	1.06E-80	5.41E-79
883	ARHGEF39	379.3045078	1.757090866	0.092401761	19.01577252	1.26E-80	6.42E-79
884	AC013461.1	5242.882984	-1.509611139	0.079389239	-19.01531179	1.27E-80	6.47E-79
885	MIR497HG	93.79111493	-1.913131861	0.100658674	-19.00613018	1.52E-80	7.70E-79
886	EPB41L2	4647.790678	-1.663624217	0.087554482	-19.00101713	1.67E-80	8.47E-79
887	CXCL2	290.41303	-3.403903166	0.179142881	-19.00105185	1.67E-80	8.47E-79
888	MAP7D3	670.6405888	-1.890884765	0.099516114	-19.00078975	1.68E-80	8.50E-79
889	LRRC70	45.23168371	-2.038394563	0.107285223	-18.99977005	1.71E-80	8.65E-79
890	TEF	1860.25623	-1.384509097	0.072870179	-18.99966649	1.72E-80	8.66E-79
891	CBLN2	667.2256796	5.714104765	0.300774536	18.99796718	1.77E-80	8.94E-79
892	PQLC2L	105.1745653	-2.872794412	0.151284539	-18.98934575	2.09E-80	1.05E-78
893	APCDD1	1697.191545	-2.146912597	0.113075425	-18.9865535	2.20E-80	1.11E-78
894	PHLDB1	4973.526319	-1.321319156	0.06959706	-18.98527257	2.26E-80	1.13E-78
895	TLCD2	771.828666	-1.693465524	0.089241135	-18.97628843	2.68E-80	1.34E-78
896	TUSC5	2087.462736	-4.988079531	0.262916914	-18.97207549	2.90E-80	1.45E-78
897	RHOQP2	12.18236741	-1.744692662	0.091985834	-18.96697117	3.20E-80	1.60E-78
898	CEACAM6	11260.79217	4.698521954	0.247743549	18.96526457	3.30E-80	1.65E-78
899	SSX2IP	1918.517589	1.26538434	0.066721654	18.9651225	3.31E-80	1.66E-78
900	PRR36	2134.416456	2.20186548	0.116134178	18.95966816	3.67E-80	1.83E-78
901	ARHGEF40	3018.874042	-1.256071197	0.066263314	-18.95575585	3.96E-80	1.97E-78
902	CLEC1A	183.9996042	-1.657952344	0.087482729	-18.95176756	4.27E-80	2.13E-78
903	EGR1	21842.51203	-2.671897223	0.14100725	-18.9486514	4.53E-80	2.25E-78
904	LSR	8766.097521	1.589460074	0.083888414	18.94731352	4.65E-80	2.31E-78
905	VAV2	3699.363786	1.0888549	0.057490812	18.93963321	5.38E-80	2.67E-78
906	CTD.2510F5.4	126.4371357	2.574318255	0.135948537	18.93597612	5.76E-80	2.86E-78
907	ARID5B	5193.741294	-1.503267017	0.07947295	-18.91545518	8.51E-80	4.21E-78
908	RP11.64C12.1	5.992038533	-3.647036885	0.192821284	-18.91407841	8.73E-80	4.32E-78
909	C14orf180	187.3264665	-5.04700683	0.266860232	-18.91254753	8.99E-80	4.44E-78
910	GPRC5A	19582.70403	2.356484689	0.124710744	18.89560281	1.24E-79	6.12E-78
911	RP11.480I12.5	238.7996119	2.500903292	0.132415179	18.88683236	1.46E-79	7.22E-78
912	CAMK2N2	56.79362528	3.110245911	0.164702401	18.88403502	1.54E-79	7.60E-78
913	AC009005.2	120.0683208	2.512498019	0.133115275	18.87460344	1.85E-79	9.08E-78
914	JTB	10054.54648	1.112729778	0.058958046	18.87324707	1.89E-79	9.30E-78
915	HLF	775.8913487	-2.835557346	0.150245732	-18.87279794	1.91E-79	9.37E-78
916	CALCOCO1	4820.753431	-1.06228431	0.056286848	-18.87269146	1.91E-79	9.38E-78
917	AGAP11	14.8097179	-2.754061055	0.145929673	-18.87252257	1.92E-79	9.40E-78
918	KIAA1524	672.6555122	1.877268895	0.099493718	18.86821537	2.08E-79	1.02E-77
919	HNRNPA1P57	185.3754564	6.249801938	0.331308383	18.86400181	2.25E-79	1.10E-77
920	FANCD2	1411.432849	1.478607981	0.078399323	18.85995843	2.43E-79	1.19E-77
921	TRPA1	298.8518877	4.639451502	0.246070995	18.85411767	2.72E-79	1.33E-77
922	CDC25A	489.041513	2.174174196	0.115319767	18.85343903	2.75E-79	1.34E-77
923	GAS1RR	68.53114072	-2.195723376	0.116514495	-18.84506624	3.23E-79	1.57E-77
924	FOXP3	346.787501	2.14540514	0.113885614	18.83824537	3.67E-79	1.78E-77
925	RECK	1134.215658	-1.745511088	0.092661043	-18.83759379	3.71E-79	1.80E-77
926	DNAH14	796.9872111	1.620122576	0.086010987	18.83622807	3.81E-79	1.85E-77
927	RP11.542B15.1	13.00184837	3.364688214	0.178636398	18.83540115	3.87E-79	1.88E-77
928	HIST1H2BE	17.32015981	3.375894988	0.179264667	18.8319039	4.14E-79	2.00E-77
929	RHOJ	932.3254999	-1.568089121	0.083321405	-18.81976323	5.20E-79	2.51E-77
930	ECSCR	232.7856988	-1.757121339	0.093367472	-18.81941644	5.24E-79	2.53E-77
931	SLC16A3	2677.825559	2.236575298	0.118874629	18.81457219	5.74E-79	2.77E-77
932	BCL9	3837.459097	1.236162002	0.065738481	18.80423734	6.97E-79	3.36E-77
933	RNF150	1102.68106	-2.619667904	0.139317824	-18.80353732	7.06E-79	3.40E-77
934	NDN	1001.237279	-1.852364248	0.098518262	-18.80224244	7.24E-79	3.48E-77
935	CERS2	19146.22542	1.309564627	0.069672571	18.79598535	8.15E-79	3.91E-77
936	TSHZ2	1407.585366	-2.36886887	0.126040047	-18.79457298	8.37E-79	4.01E-77
937	INMT	339.4566804	-2.5297611	0.134615819	-18.79245045	8.71E-79	4.17E-77
938	GSG2	167.4920705	2.020565501	0.107530585	18.79061195	9.01E-79	4.32E-77
939	CXCL12	8837.837404	-1.913708303	0.10186354	-18.78698017	9.65E-79	4.62E-77
940	MAPK8IP2	1916.360194	2.71506763	0.144585684	18.77826048	1.14E-78	5.43E-77
941	GPR68	741.6966338	1.744613345	0.092906051	18.77825316	1.14E-78	5.43E-77
942	HIST1H2BK	1930.346364	2.091895515	0.111408833	18.77674745	1.17E-78	5.58E-77
943	PABPC1P4	102.5046067	-1.655531259	0.088205746	-18.76897287	1.35E-78	6.45E-77
944	SBDS	5025.317279	-0.832795976	0.044373153	-18.76801426	1.38E-78	6.56E-77
945	MAFG.AS1	488.6384817	1.750059637	0.093248062	18.76778568	1.39E-78	6.58E-77
946	TMEM88	125.9003932	-1.994705287	0.106287589	-18.76705746	1.40E-78	6.67E-77
947	CTD.2033D24.2	2.78618734	-3.428754036	0.18272412	-18.76464933	1.47E-78	6.97E-77
948	GAL3ST2	56.20005889	4.675747993	0.249288318	18.75638634	1.72E-78	8.13E-77
949	ADD3.AS1	13.33777114	-2.26982694	0.121134964	-18.73799986	2.43E-78	1.15E-76
950	PARPBP	428.1068501	1.58735233	0.084728927	18.73447922	2.59E-78	1.23E-76
951	SLC29A4	653.0479647	-2.507214481	0.133879632	-18.72737807	2.96E-78	1.40E-76
952	ACAN	367.2473757	3.116979103	0.166556049	18.71429539	3.79E-78	1.79E-76
953	NDRG2	6943.082172	-2.191662082	0.117116107	-18.71358374	3.84E-78	1.81E-76
954	SNCA	170.5528116	-1.781519208	0.095214191	-18.71064787	4.05E-78	1.91E-76
955	LRTM2	88.61283035	5.255867454	0.280954198	18.70720385	4.32E-78	2.03E-76
956	AP000892.6	363.6030707	-2.165698065	0.115886674	-18.68806817	6.19E-78	2.91E-76
957	CELF2	2340.518666	-1.917296212	0.102595128	-18.68798507	6.20E-78	2.91E-76
958	TMED3	9990.336826	1.33036321	0.071206043	18.68329071	6.77E-78	3.17E-76
959	DIXDC1	2249.844582	-1.440321016	0.077110347	-18.67869978	7.38E-78	3.46E-76
960	BCAS4	1864.697694	2.018257129	0.108051621	18.67863808	7.39E-78	3.46E-76
961	SOX7	356.9171676	-1.880520252	0.100681319	-18.67794612	7.48E-78	3.50E-76
962	FKBP4	23183.04788	1.472742808	0.078852511	18.67718345	7.59E-78	3.54E-76
963	CACNB3	2575.686495	1.432298198	0.076712182	18.67106569	8.51E-78	3.97E-76
964	RP4.616B8.5	11.73372155	3.549399008	0.190478475	18.63412127	1.70E-77	7.92E-76
965	RPUSD1	1716.705066	1.384889733	0.074333135	18.63085332	1.81E-77	8.41E-76
966	RP1.63M2.7	33.26824613	2.458118315	0.131997422	18.62247221	2.11E-77	9.82E-76
967	SMYD3	712.5733281	1.679170793	0.09018852	18.6184539	2.28E-77	1.06E-75
968	MRGPRF.AS1	3.685375991	-3.061538466	0.16444562	-18.61733058	2.33E-77	1.08E-75
969	GALE	2246.520433	1.614016678	0.086699526	18.61621099	2.37E-77	1.10E-75
970	EPM2A	470.503413	-1.153565863	0.062020112	-18.59986733	3.22E-77	1.49E-75
971	WT1	300.0782209	4.666657349	0.250906003	18.59922554	3.26E-77	1.51E-75
972	FAM196B	91.98730554	-3.755673151	0.201942152	-18.59776725	3.35E-77	1.55E-75
973	SCN9A	85.61909922	-2.321721075	0.124879565	-18.59168134	3.75E-77	1.73E-75
974	WDFY3.AS2	167.4967866	-1.471913424	0.079190636	-18.58696297	4.10E-77	1.89E-75
975	STX12	3717.261528	-0.745937328	0.04014984	-18.57883688	4.77E-77	2.20E-75
976	CACFD1	2913.214489	1.432071825	0.077084092	18.57804627	4.84E-77	2.23E-75
977	AP001627.1	12.9631879	-2.959920856	0.159332612	-18.57699327	4.93E-77	2.27E-75
978	ZWILCH	1267.394375	1.127349295	0.060720124	18.56632072	6.02E-77	2.76E-75
979	HOXA4	68.61364402	-2.284850927	0.123082898	-18.56351259	6.34E-77	2.91E-75
980	KIFC2	1335.482898	2.088288134	0.112560715	18.55254853	7.78E-77	3.56E-75
981	MEOX2	413.4316498	-2.720498188	0.146652927	-18.55058903	8.07E-77	3.69E-75
982	LINC00337	22.64570108	2.792417406	0.150574198	18.54512553	8.93E-77	4.08E-75
983	PGM5	637.9773946	-2.53550999	0.136729322	-18.5440106	9.12E-77	4.17E-75
984	PRRG3	104.7552417	-2.936984592	0.158391945	-18.54251233	9.37E-77	4.28E-75
985	SLC37A1	2191.930857	1.236030321	0.066686712	18.53488188	1.08E-76	4.93E-75
986	AC114730.3	81.91851351	4.087408879	0.220627649	18.52627672	1.27E-76	5.77E-75
987	HGH1	2756.822815	1.486574254	0.080261863	18.52155192	1.38E-76	6.30E-75
988	CDADC1	462.7156606	-0.796961244	0.043036837	-18.51811845	1.48E-76	6.71E-75
989	CBX7	1942.734788	-1.531425776	0.08272971	-18.51119487	1.68E-76	7.62E-75
990	CHTF18	1258.283514	1.8249603	0.098589448	18.51070616	1.69E-76	7.68E-75
991	HAS3	616.4349287	-2.877922317	0.155516738	-18.50554713	1.86E-76	8.44E-75
992	ROGDI	2562.561868	1.504921571	0.081324772	18.50508185	1.88E-76	8.51E-75
993	C2orf48	35.36683917	3.248563835	0.175586688	18.50119656	2.02E-76	9.13E-75
994	CPM	2411.798372	-2.058092931	0.111250507	-18.49962741	2.08E-76	9.39E-75
995	PDE1B	450.4923086	-1.784064851	0.096463342	-18.49474446	2.28E-76	1.03E-74
996	KIAA1211	379.8200425	2.655147448	0.143574249	18.49320102	2.34E-76	1.06E-74
997	CRIM1	8714.302999	-1.678205024	0.090749115	-18.49279776	2.36E-76	1.06E-74
998	C8orf88	49.90644029	-2.080770829	0.112551393	-18.48729527	2.61E-76	1.18E-74
999	TBL2	3431.917667	0.884049706	0.04782602	18.48470146	2.74E-76	1.23E-74
1000	PARK2	193.7707852	-1.885328597	0.101999305	-18.48373965	2.79E-76	1.25E-74
1001	KLF10	5130.422497	-1.247969713	0.067581598	-18.46611735	3.87E-76	1.74E-74
1002	AP1M2	6299.834433	1.573952137	0.085249021	18.4629937	4.10E-76	1.84E-74
1003	HIST1H4I	922.5495412	2.024321923	0.109650883	18.46151958	4.21E-76	1.89E-74
1004	LINC01070	4.429856935	-4.844027687	0.262420376	-18.45903801	4.41E-76	1.97E-74
1005	NR3C2	588.6552574	-2.146568905	0.116334666	-18.45167035	5.06E-76	2.26E-74
1006	C10orf128	491.1407969	-1.801165362	0.097645502	-18.44596342	5.62E-76	2.51E-74
1007	RGL1	1717.16108	-1.509197262	0.081836539	-18.44160676	6.09E-76	2.72E-74
1008	TSEN54	2283.191336	1.254709498	0.068039899	18.44079003	6.18E-76	2.76E-74
1009	RP11.2E11.5	13.47791539	-2.349025782	0.127420708	-18.43519637	6.86E-76	3.05E-74
1010	ZNF367	631.1808532	1.675084419	0.090866328	18.43460014	6.93E-76	3.08E-74
1011	SYNM	6019.804631	-3.063368712	0.166214929	-18.43016584	7.53E-76	3.34E-74
1012	ADGRD1	291.8975367	-2.54729598	0.138281934	-18.42103234	8.91E-76	3.95E-74
1013	KAT2B	1152.74162	-1.432036033	0.077762917	-18.41541044	9.88E-76	4.38E-74
1014	LINC00377	2.474261485	-3.993979955	0.216908697	-18.41318499	1.03E-75	4.56E-74
1015	ELAVL1	5769.546174	0.626729943	0.034040943	18.41106316	1.07E-75	4.74E-74
1016	C1orf112	787.7078049	1.330120674	0.072259393	18.4075817	1.14E-75	5.05E-74
1017	RP4.635E18.7	16.91660534	-1.783878015	0.096986335	-18.39308622	1.49E-75	6.59E-74
1018	RP11.6N17.3	24.39419505	-1.386493251	0.075410327	-18.38598644	1.70E-75	7.51E-74
1019	RP11.429J17.7	98.29190845	2.091780344	0.113798215	18.38148638	1.85E-75	8.15E-74
1020	CLPSL2	85.7552428	3.340590834	0.181753923	18.37974543	1.91E-75	8.40E-74
1021	PKD1L2	126.2796478	-2.659910422	0.144802947	-18.3691733	2.32E-75	1.02E-73
1022	ADAM33	433.0984416	-2.691176532	0.146545814	-18.36406286	2.55E-75	1.12E-73
1023	TNFRSF9	194.3998353	2.683353461	0.146151644	18.36006347	2.74E-75	1.20E-73
1024	TRAF2	1804.745213	1.194864089	0.065086448	18.35810858	2.84E-75	1.25E-73
1025	AHNAK	99740.74895	-1.510129455	0.082287569	-18.35185396	3.19E-75	1.40E-73
1026	C3orf67	275.4803692	2.093020507	0.11405555	18.35088694	3.25E-75	1.42E-73
1027	ALAS2	9.455786222	-3.272460912	0.178332302	-18.35035424	3.28E-75	1.43E-73
1028	NUDT16L1	2217.644852	1.328330462	0.072390136	18.34960584	3.33E-75	1.45E-73
1029	TIGD3	59.4516184	2.034237331	0.110869053	18.34810776	3.42E-75	1.49E-73
1030	SNRNP25	2273.281892	1.333001028	0.072655571	18.3468523	3.50E-75	1.53E-73
1031	TSSC1	1452.95023	0.893240486	0.048691926	18.34473514	3.64E-75	1.58E-73
1032	HOXC11	517.6530177	3.539655944	0.192961255	18.34386876	3.70E-75	1.61E-73
1033	RP5.826L7.1	1.918197127	-2.667238697	0.145405314	-18.34347471	3.72E-75	1.62E-73
1034	JADE1	2362.810432	-1.085093588	0.059155238	-18.34315307	3.74E-75	1.63E-73
1035	ADHFE1	355.7390226	-1.98464527	0.108202425	-18.34196666	3.83E-75	1.66E-73
1036	HIST3H2BB	162.0546761	3.135420631	0.170944507	18.34174548	3.84E-75	1.67E-73
1037	RP11.122M14.1	24.56286816	2.923672052	0.15940322	18.34136136	3.87E-75	1.68E-73
1038	ANGPTL2	5223.600391	-1.844232553	0.100607844	-18.33090215	4.69E-75	2.03E-73
1039	DBNDD1	2558.682968	1.89160235	0.103231024	18.32397156	5.33E-75	2.30E-73
1040	LGALS8.AS1	35.53485218	2.416725621	0.131901851	18.32215088	5.51E-75	2.38E-73
1041	HSH2D	1184.668479	2.650545726	0.144725793	18.3142595	6.37E-75	2.75E-73
1042	ADCY4	745.893144	-1.767312553	0.096507762	-18.31264678	6.56E-75	2.83E-73
1043	CASP14	1025.008112	6.180571883	0.337519216	18.311763	6.67E-75	2.87E-73
1044	MATN2	2899.116756	-2.527037242	0.138003734	-18.31136864	6.72E-75	2.89E-73
1045	KY	38.04233349	-3.287832569	0.179605727	-18.30583366	7.43E-75	3.20E-73
1046	AQP7P2	6.558317079	-5.352057234	0.292483517	-18.29866273	8.48E-75	3.64E-73
1047	AK3	3625.933772	-1.000428548	0.054704746	-18.28778343	1.04E-74	4.44E-73
1048	TWIST2	325.7321703	-2.278147117	0.124605861	-18.2828247	1.13E-74	4.86E-73
1049	ADCYAP1R1	207.3307038	-2.633520274	0.144060142	-18.28070021	1.18E-74	5.05E-73
1050	HM13	11516.70077	1.02893219	0.056285806	18.28049123	1.18E-74	5.06E-73
1051	CHL1	837.4354728	-2.969314864	0.162505118	-18.27213141	1.38E-74	5.90E-73
1052	CCDC36	52.08894201	-1.992383819	0.109064055	-18.2680152	1.49E-74	6.35E-73
1053	ABLIM1	8348.846913	-1.445503244	0.079192567	-18.25301666	1.96E-74	8.35E-73
1054	RP11.196G18.22	1052.875976	1.894169879	0.103808868	18.24670579	2.20E-74	9.37E-73
1055	TMEM252	9.177436351	-3.194669452	0.175112562	-18.24351955	2.33E-74	9.92E-73
1056	GTF3C1	9078.541222	0.923209622	0.050609386	18.24186573	2.40E-74	1.02E-72
1057	DONSON	1028.179589	1.387590134	0.076099151	18.23397648	2.77E-74	1.18E-72
1058	COA6	1342.524531	1.267137176	0.069520042	18.22693338	3.16E-74	1.34E-72
1059	PLPP7	158.257419	-1.895382353	0.103990835	-18.22643656	3.18E-74	1.35E-72
1060	RP11.96C23.13	12.83104081	-2.27593075	0.124880199	-18.22491296	3.27E-74	1.39E-72
1061	UBAP2L	13732.85032	0.815385402	0.044743555	18.22352732	3.36E-74	1.42E-72
1062	IL11RA	598.2598607	-1.486928694	0.081602987	-18.22149833	3.48E-74	1.47E-72
1063	SRP9	13486.93973	0.973209072	0.053410355	18.22135557	3.49E-74	1.48E-72
1064	WHAMMP2	97.36302101	-1.62313541	0.089106512	-18.21567655	3.88E-74	1.64E-72
1065	MSRB3	2891.701069	-1.784079768	0.097951184	-18.21396843	4.00E-74	1.69E-72
1066	CKAP2	2180.166501	1.384367765	0.0760169	18.21131578	4.20E-74	1.77E-72
1067	LEPROT	6878.401466	-0.867467844	0.047641537	-18.20822524	4.44E-74	1.87E-72
1068	SPATS2	2277.708558	0.853798898	0.046899838	18.20473002	4.73E-74	1.99E-72
1069	LMNB2	4310.061266	1.389368554	0.076320662	18.20435671	4.77E-74	2.00E-72
1070	SNRPB	9961.615174	1.265421305	0.069516167	18.20326627	4.86E-74	2.04E-72
1071	DAP3	9191.186203	0.884393401	0.048592423	18.20023259	5.14E-74	2.16E-72
1072	CENPO	803.4158201	1.275068982	0.070074254	18.19596944	5.55E-74	2.33E-72
1073	PDGFD	1712.815794	-1.847963161	0.101573344	-18.19338712	5.82E-74	2.44E-72
1074	ACTA2.AS1	248.7150688	-2.527899236	0.139006956	-18.18541537	6.73E-74	2.82E-72
1075	TMBIM1	8864.296088	-1.130069239	0.062160287	-18.17992314	7.44E-74	3.11E-72
1076	HIST1H3J	12.02280688	4.232084217	0.232796743	18.17931023	7.53E-74	3.14E-72
1077	LINC01366	4.828588075	-2.134610796	0.117424441	-18.17859018	7.63E-74	3.18E-72
1078	PHKG2	2163.111885	1.149733986	0.063249968	18.1776216	7.76E-74	3.23E-72
1079	GPRASP2	732.7756991	-1.322080971	0.072739354	-18.17559415	8.06E-74	3.35E-72
1080	RNF187	11092.87404	1.004562705	0.055271807	18.17495674	8.15E-74	3.39E-72
1081	DMRT2	71.95822833	-2.794667142	0.153764963	-18.17492802	8.15E-74	3.39E-72
1082	ZFP36	12038.28479	-2.207869901	0.121483271	-18.17427107	8.25E-74	3.43E-72
1083	SCAMP3	6180.529754	1.034585795	0.056935774	18.1711026	8.74E-74	3.63E-72
1084	RP11.464C19.3	5.542513719	-3.823198941	0.210431984	-18.16833573	9.19E-74	3.81E-72
1085	TRAIP	382.1870017	1.301388179	0.071634701	18.16700797	9.42E-74	3.90E-72
1086	CBX8	717.8798202	1.487822304	0.081903543	18.16554264	9.67E-74	4.00E-72
1087	RHBDL1	256.8082322	2.594091188	0.142848082	18.15979013	1.07E-73	4.44E-72
1088	RNPEP	7933.006938	1.003879266	0.055289457	18.15679379	1.13E-73	4.68E-72
1089	TESMIN	2098.803629	1.988064733	0.109496247	18.15646457	1.14E-73	4.71E-72
1090	MEDAG	695.9237258	-2.377331315	0.130966075	-18.15226824	1.23E-73	5.08E-72
1091	STMN1	12203.97546	1.780846702	0.098161319	18.1420413	1.48E-73	6.11E-72
1092	CNTNAP2	2209.775987	3.916226236	0.215867253	18.1418264	1.49E-73	6.13E-72
1093	C9orf116	520.0827686	2.02429388	0.111586635	18.14100651	1.51E-73	6.21E-72
1094	KIT	3619.635179	-2.928575838	0.161438013	-18.14055926	1.52E-73	6.26E-72
1095	RBMS3.AS3	8.631525072	-2.692952164	0.148516875	-18.13229753	1.77E-73	7.27E-72
1096	PIF1	188.2516659	2.341654769	0.129158495	18.13008718	1.84E-73	7.56E-72
1097	S100A14	12324.90251	2.65606981	0.146543555	18.12478073	2.03E-73	8.32E-72
1098	ATP1A3	237.8453831	3.502034657	0.193257482	18.12108185	2.17E-73	8.89E-72
1099	HOXC13	653.3440956	2.95204253	0.162915746	18.12005649	2.21E-73	9.05E-72
1100	CLDN5	933.7582999	-2.560628756	0.141326405	-18.11854453	2.28E-73	9.29E-72
1101	NECTIN2	13249.59687	1.304222098	0.071986902	18.11749159	2.32E-73	9.46E-72
1102	LAMTOR2	3561.181979	1.372756314	0.075778316	18.1154239	2.41E-73	9.82E-72
1103	TMOD1	221.9573327	-2.79306655	0.154184892	-18.11504691	2.42E-73	9.87E-72
1104	RELT	484.2455837	1.510335394	0.083393294	18.11099338	2.61E-73	1.06E-71
1105	TARS2	3100.381426	1.044843172	0.057705539	18.10646232	2.83E-73	1.15E-71
1106	EMX2OS	170.6976062	-2.356480727	0.130154386	-18.10527335	2.90E-73	1.18E-71
1107	CLCN2	591.7769685	1.327400575	0.073320373	18.10411653	2.96E-73	1.20E-71
1108	FAM96A	2200.676315	0.863574207	0.047731471	18.09234428	3.66E-73	1.48E-71
1109	NOVA2	303.8080736	-1.484006947	0.082027848	-18.09150167	3.72E-73	1.51E-71
1110	RP11.138H8.6	3.176567758	-2.7785642	0.153699113	-18.07794561	4.75E-73	1.92E-71
1111	RP13.270P17.2	53.32104953	-1.386860378	0.076731345	-18.07423517	5.09E-73	2.06E-71
1112	PDE1C	381.7656235	-2.747406135	0.152047257	-18.0694225	5.55E-73	2.24E-71
1113	ADAMTS1	4243.419476	-2.237980513	0.123856195	-18.06918508	5.57E-73	2.25E-71
1114	PARVA	6639.085758	-0.988898907	0.054728888	-18.06904817	5.59E-73	2.25E-71
1115	IFI6	21612.4514	2.873127609	0.159099495	18.0586847	6.74E-73	2.72E-71
1116	CKMT2	136.246278	-2.227321397	0.12334936	-18.05701619	6.95E-73	2.80E-71
1117	PTPRM	3145.178903	-1.53969291	0.085277414	-18.05510781	7.19E-73	2.89E-71
1118	EPN3	2733.475724	2.188074987	0.121223226	18.04996504	7.89E-73	3.17E-71
1119	AKR1C1	1103.846933	-3.441001389	0.1906401	-18.04972505	7.93E-73	3.18E-71
1120	FADS3	1293.552815	-1.55679721	0.086308954	-18.03749366	9.89E-73	3.97E-71
1121	CD209	344.1545561	-2.618512466	0.145274128	-18.02463037	1.25E-72	5.00E-71
1122	MOB3C	1179.87669	-0.867932526	0.048159795	-18.02193146	1.31E-72	5.25E-71
1123	HMP19	77.73189747	4.865650781	0.269998966	18.02099783	1.33E-72	5.33E-71
1124	ZNF300P1	89.48448955	-2.15886418	0.119836453	-18.01508751	1.48E-72	5.93E-71
1125	NAT14	1215.791768	1.726500516	0.095845666	18.01333953	1.53E-72	6.11E-71
1126	CNTD2	459.3611989	3.0035428	0.166770134	18.01007604	1.62E-72	6.48E-71
1127	SAMD4A	1143.856837	-1.674927115	0.093010974	-18.00784397	1.69E-72	6.74E-71
1128	RP11.368I23.2	2.024667448	-3.880633169	0.215517244	-18.00613764	1.74E-72	6.94E-71
1129	TSACC	47.48998495	1.845304397	0.102505639	18.00197936	1.88E-72	7.48E-71
1130	PCAT19	314.3222792	-1.683509729	0.09352874	-17.99991881	1.95E-72	7.76E-71
1131	MRPS34	4272.866682	1.391386717	0.077299925	17.99984555	1.95E-72	7.76E-71
1132	FBXO31	1950.283093	-0.875879597	0.048662613	-17.99902519	1.98E-72	7.87E-71
1133	SGO2	792.9617765	1.405457469	0.078094473	17.99688787	2.06E-72	8.17E-71
1134	LINC00466	12.68486826	4.251283991	0.236480364	17.97732341	2.93E-72	1.16E-70
1135	NKX3.2	66.84756463	2.931545302	0.163078634	17.97626848	2.99E-72	1.18E-70
1136	LINC01197	60.25221389	-1.97658932	0.109966048	-17.97454168	3.08E-72	1.22E-70
1137	RP11.561I11.3	12.02648482	-4.538424362	0.252515638	-17.97284479	3.18E-72	1.26E-70
1138	CD302	616.6718506	-1.673077266	0.093098292	-17.97108446	3.28E-72	1.30E-70
1139	CDCA4	1200.014555	1.264862754	0.070385839	17.97041523	3.32E-72	1.31E-70
1140	RMI1	1211.950351	1.187769868	0.066112462	17.96589975	3.60E-72	1.42E-70
1141	KCNMB1	619.7464108	-2.399978129	0.133616283	-17.96171896	3.89E-72	1.53E-70
1142	FANCA	689.0365682	1.904504879	0.106073799	17.95452693	4.42E-72	1.74E-70
1143	N4BP3	2170.505994	1.836619536	0.102308563	17.95176752	4.65E-72	1.83E-70
1144	ARRDC3	6058.811182	-1.397033348	0.077822574	-17.95151802	4.67E-72	1.83E-70
1145	HIST1H1PS1	63.1173778	3.26680486	0.182016009	17.94789849	4.98E-72	1.96E-70
1146	ARHGAP19	1184.692338	-0.964001934	0.05371229	-17.94751142	5.02E-72	1.97E-70
1147	CELSR3	904.9837244	2.480397536	0.138260257	17.94006163	5.74E-72	2.25E-70
1148	FBN2	713.3480195	2.981530167	0.16619786	17.93964233	5.78E-72	2.26E-70
1149	CREB3L1	4380.88301	2.286237895	0.127462963	17.9364879	6.12E-72	2.39E-70
1150	HIST2H4A	32.45076972	2.871995773	0.160131445	17.93523918	6.26E-72	2.44E-70
1151	AC112721.2	18.25014091	3.433984123	0.191483017	17.93362238	6.44E-72	2.51E-70
1152	STXBP2	3226.123521	1.450830452	0.080922262	17.92869363	7.04E-72	2.75E-70
1153	FAM72B	71.95068915	2.330020866	0.129971551	17.92716057	7.24E-72	2.82E-70
1154	ABCB5	57.63372238	-3.526756123	0.196752555	-17.92483013	7.55E-72	2.94E-70
1155	PFKFB4	755.3193259	1.311594635	0.073182767	17.92217873	7.92E-72	3.08E-70
1156	NPR2	626.766117	-1.586096828	0.088517437	-17.91846763	8.46E-72	3.29E-70
1157	FOSB	6928.493284	-3.403634992	0.190019911	-17.91199128	9.51E-72	3.69E-70
1158	PDIA4	15054.82661	1.185489768	0.066199572	17.90781611	1.02E-71	3.97E-70
1159	NR2F6	3925.169626	1.25427292	0.070045033	17.90666458	1.05E-71	4.05E-70
1160	C19orf12	1755.208813	-1.272423654	0.071081414	-17.90093335	1.16E-71	4.49E-70
1161	CCR8	43.85277301	3.198224726	0.178666043	17.90057398	1.17E-71	4.52E-70
1162	ZNF48	1202.096026	1.059905201	0.059211305	17.90038567	1.17E-71	4.52E-70
1163	RP11.554A11.4	19.55966006	-2.277933728	0.127256299	-17.90036127	1.17E-71	4.52E-70
1164	TRPM3	21.26347564	-2.692117211	0.150402991	-17.89935958	1.19E-71	4.60E-70
1165	SAMD1	3065.669254	1.146303616	0.064048221	17.89750896	1.23E-71	4.75E-70
1166	CD80	77.82180377	2.237991438	0.125050683	17.89667512	1.25E-71	4.82E-70
1167	RIBC2	216.6117521	1.814189759	0.101393123	17.89263128	1.35E-71	5.18E-70
1168	HCAR3	26.59185058	-2.206416343	0.123314357	-17.89261527	1.35E-71	5.18E-70
1169	LRWD1	1150.566521	1.145950664	0.064057889	17.88929795	1.43E-71	5.49E-70
1170	AASS	404.6007794	-1.793283559	0.100251825	-17.88778972	1.47E-71	5.64E-70
1171	SNRPE	4188.722428	1.152328902	0.06442392	17.8866623	1.50E-71	5.75E-70
1172	PER2	2488.367394	-1.220243555	0.068224183	-17.88579207	1.52E-71	5.83E-70
1173	NANS	4293.729577	1.187581227	0.066406791	17.8834303	1.59E-71	6.08E-70
1174	RP11.265N7.1	33.58528471	3.527090316	0.197245819	17.88169873	1.64E-71	6.27E-70
1175	KCNJ2.AS1	34.26131771	-2.119032948	0.118514563	-17.8799373	1.69E-71	6.46E-70
1176	CFL1	49476.17724	1.01639281	0.0568565	17.87645756	1.80E-71	6.87E-70
1177	FOXJ1	384.8300301	4.434010802	0.248071101	17.87395141	1.88E-71	7.18E-70
1178	AP000251.3	40.82551021	2.580446654	0.144423946	17.86716623	2.13E-71	8.10E-70
1179	DRP2	66.39804873	2.109302984	0.118056662	17.86686954	2.14E-71	8.14E-70
1180	NEURL1	830.5920821	3.455151674	0.193400581	17.86526005	2.20E-71	8.37E-70
1181	RAMP1	1094.235465	3.054326961	0.171023396	17.85911776	2.45E-71	9.34E-70
1182	RGCC	1377.330264	-1.536511055	0.086048078	-17.85642509	2.58E-71	9.79E-70
1183	ASB1	1359.480712	-0.930976921	0.052147367	-17.85280779	2.75E-71	1.04E-69
1184	TRDN	71.94821624	-4.371214358	0.244893324	-17.84946313	2.92E-71	1.11E-69
1185	MICAL2	5985.407385	1.498078476	0.083944145	17.84613411	3.10E-71	1.17E-69
1186	AC002066.1	6.259631317	-3.387382097	0.189829932	-17.84429919	3.20E-71	1.21E-69
1187	GRAMD3	1766.706712	-1.446646782	0.081092554	-17.83945277	3.49E-71	1.32E-69
1188	TMEM170B	647.2057058	-1.590211576	0.089180333	-17.83141545	4.03E-71	1.52E-69
1189	RP1.193H18.3	29.7314905	-4.936499901	0.276851697	-17.83084577	4.07E-71	1.54E-69
1190	SLC9A9	479.1018222	-1.604538888	0.090019468	-17.82435423	4.57E-71	1.73E-69
1191	ALG1	1532.947558	0.954114036	0.053539903	17.82061583	4.89E-71	1.84E-69
1192	REEP4	1652.616371	1.391064619	0.078119055	17.80698224	6.24E-71	2.35E-69
1193	METRN	3197.74394	2.371647606	0.133252242	17.79818164	7.30E-71	2.75E-69
1194	CDC7	740.0386693	1.752903139	0.098509623	17.79423261	7.83E-71	2.95E-69
1195	EGFEM1P	5.380754895	-3.297892377	0.185374124	-17.7904678	8.38E-71	3.15E-69
1196	IGF1	242.4057379	-2.494558934	0.14022034	-17.79027873	8.41E-71	3.16E-69
1197	ITM2A	1720.426841	-2.233620625	0.125611359	-17.78199553	9.74E-71	3.66E-69
1198	SSPN	2156.941888	-1.637575977	0.092094685	-17.78143842	9.84E-71	3.69E-69
1199	COL1A1	394771.3479	2.246835481	0.126363135	17.78078303	9.96E-71	3.73E-69
1200	RNU5B.3P	1.100878251	-3.791304297	0.213271507	-17.77689084	1.07E-70	4.00E-69
1201	IGFL3	29.09276281	4.853666505	0.273049696	17.77576234	1.09E-70	4.07E-69
1202	CCNE1	508.3612031	2.793736522	0.157181902	17.77390704	1.13E-70	4.21E-69
1203	AC135178.7	3.370614386	-2.88671684	0.162414955	-17.77371326	1.13E-70	4.22E-69
1204	SMIM22	2959.03581	2.510730928	0.141273094	17.77218049	1.16E-70	4.33E-69
1205	KLF6	12730.86697	-1.328673644	0.074783959	-17.76682674	1.28E-70	4.76E-69
1206	LINC00924	34.26841309	-2.358119822	0.132730114	-17.76627592	1.29E-70	4.80E-69
1207	CTD.2078B5.2	9.295543482	-2.495537148	0.140483157	-17.76395981	1.34E-70	5.00E-69
1208	TMEM100	272.5012217	-3.224959061	0.181566989	-17.76181381	1.40E-70	5.19E-69
1209	ISM1	851.5639662	-2.177034029	0.122569521	-17.76162632	1.40E-70	5.21E-69
1210	ATP13A1	5221.316303	0.894827267	0.050390796	17.75775204	1.50E-70	5.57E-69
1211	P2RY12	110.3034832	-2.527286094	0.142363806	-17.75230777	1.65E-70	6.14E-69
1212	PRG4	730.2868914	-3.506093519	0.197563195	-17.74669374	1.83E-70	6.77E-69
1213	RPL26L1	1085.172869	1.002655506	0.056506416	17.74410022	1.91E-70	7.09E-69
1214	B3GALT1	40.20255717	-3.117174321	0.175689047	-17.74256492	1.97E-70	7.28E-69
1215	HSPB2.C11orf52	1.208916312	-3.130047985	0.17649857	-17.7341266	2.29E-70	8.45E-69
1216	RUVBL1	3626.182363	1.033093355	0.058273439	17.7283746	2.53E-70	9.35E-69
1217	SMYD1	249.0735444	-4.872439695	0.274917589	-17.72327375	2.77E-70	1.02E-68
1218	MYOM2	138.1605652	-2.534928649	0.143042979	-17.7214476	2.86E-70	1.06E-68
1219	KLF11	1656.810106	-1.231426487	0.069496652	-17.71922042	2.98E-70	1.10E-68
1220	RP11.138I17.1	11.48350894	-4.066182875	0.229582508	-17.71120509	3.44E-70	1.27E-68
1221	MS4A15	221.5513822	4.566975703	0.257874238	17.71008901	3.51E-70	1.29E-68
1222	STAT5A	3666.261243	-1.43680674	0.081134214	-17.70901158	3.57E-70	1.31E-68
1223	RP11.632K20.7	85.29499549	-1.387802122	0.078388595	-17.70413322	3.90E-70	1.43E-68
1224	SLC22A3	173.9923393	-2.843057435	0.160608739	-17.7017605	4.06E-70	1.49E-68
1225	MMP10	299.6616769	3.781041041	0.213708131	17.69254647	4.79E-70	1.75E-68
1226	HNRNPU	33761.21768	0.551595139	0.031177372	17.69216273	4.82E-70	1.77E-68
1227	CTD.2263F21.1	10.31187728	-2.459122519	0.139009733	-17.69029017	4.98E-70	1.82E-68
1228	TNFSF4	449.1985139	1.84381586	0.104267857	17.68345414	5.62E-70	2.06E-68
1229	CDH13	1312.977546	-1.446489141	0.081801696	-17.68287473	5.68E-70	2.08E-68
1230	POLR2H	3032.955318	1.064019729	0.060194452	17.67637545	6.38E-70	2.33E-68
1231	ADIPOQ.AS1	8.314866179	-5.121298218	0.289739497	-17.6755267	6.47E-70	2.36E-68
1232	RSPO3	329.271138	-2.428531454	0.137407674	-17.67391434	6.66E-70	2.43E-68
1233	TLN1	24089.15766	-0.887034077	0.050193564	-17.67226711	6.86E-70	2.50E-68
1234	CYSRT1	135.4251138	2.273455936	0.128705122	17.66406735	7.93E-70	2.89E-68
1235	PLA2R1	1357.381645	-1.498792864	0.084857587	-17.6624498	8.16E-70	2.97E-68
1236	LINC00176	138.5026647	2.386207892	0.135126044	17.65912639	8.66E-70	3.15E-68
1237	SPRY1	2861.658157	-1.79090457	0.101427751	-17.65694847	9.00E-70	3.27E-68
1238	HSD52	3.992786502	-4.378605253	0.248016745	-17.65447428	9.40E-70	3.41E-68
1239	DNASE1L3	111.8120982	-2.765416103	0.156666047	-17.65166196	9.88E-70	3.58E-68
1240	KANK2	4761.675574	-1.165343175	0.066029743	-17.64876139	1.04E-69	3.77E-68
1241	LINC00933	47.07947406	-1.576569039	0.089340897	-17.6466668	1.08E-69	3.91E-68
1242	CYYR1	1443.047	-1.806560311	0.102385808	-17.64463596	1.12E-69	4.05E-68
1243	TANK	2823.744972	-0.96036596	0.054429549	-17.64420213	1.13E-69	4.07E-68
1244	LINC00989	13.06897622	-2.130459897	0.120750611	-17.64347098	1.14E-69	4.12E-68
1245	CSTF2	1189.787236	0.848759427	0.04810994	17.64208038	1.17E-69	4.22E-68
1246	EVPL	3149.114635	1.682463409	0.095377926	17.63996635	1.22E-69	4.38E-68
1247	NUP62	5090.310118	0.765133251	0.043376072	17.63952355	1.22E-69	4.41E-68
1248	MANF	3792.174244	1.121161081	0.063572183	17.63603244	1.30E-69	4.69E-68
1249	BCL2L2	2999.983808	-0.901229287	0.051110508	-17.63295497	1.38E-69	4.95E-68
1250	KCNAB1	335.9761337	-1.800098641	0.1021019	-17.63041278	1.44E-69	5.17E-68
1251	RXRG	37.05517774	-3.019882452	0.171452012	-17.61357258	1.94E-69	6.96E-68
1252	MYLK2	24.18510005	2.509568047	0.142503669	17.61055037	2.04E-69	7.33E-68
1253	CREB5	534.7289979	-2.046306078	0.116198918	-17.61037113	2.05E-69	7.35E-68
1254	HSD17B7	860.9459092	1.276228916	0.07250652	17.60157461	2.40E-69	8.58E-68
1255	CD3EAP	472.7066029	1.122078108	0.063758568	17.59885991	2.51E-69	9.00E-68
1256	CCDC141	48.17284841	-2.587315281	0.147048002	-17.59503868	2.69E-69	9.62E-68
1257	ILDR2	106.3287986	2.271295443	0.129090073	17.59465613	2.71E-69	9.67E-68
1258	MEF2C.AS1	21.43774281	-2.211226328	0.125693801	-17.59216687	2.83E-69	1.01E-67
1259	SPDYC	161.3005775	6.020963151	0.342343892	17.58747066	3.07E-69	1.10E-67
1260	C6orf3	62.46408487	-1.597321849	0.090861076	-17.57982546	3.52E-69	1.25E-67
1261	CHPF	8139.067598	1.432001137	0.08146549	17.57800919	3.63E-69	1.29E-67
1262	STX6	4355.362745	0.843814864	0.048008767	17.57626602	3.74E-69	1.33E-67
1263	TLX1	112.2879129	5.708629409	0.324851699	17.57303231	3.96E-69	1.41E-67
1264	ZNF687	3803.060055	0.927941022	0.052833791	17.5634002	4.70E-69	1.67E-67
1265	LINC00052	139.9584581	6.956923947	0.396253467	17.55675226	5.28E-69	1.88E-67
1266	PRRT3	1018.65329	1.949393245	0.111060334	17.5525606	5.69E-69	2.02E-67
1267	ZNF781	73.15312271	-1.506102145	0.085843762	-17.54468935	6.53E-69	2.32E-67
1268	C10orf54	2104.89892	-1.591287787	0.090733719	-17.53799814	7.35E-69	2.60E-67
1269	PAK4	5812.536164	1.252667421	0.071466045	17.52814815	8.74E-69	3.09E-67
1270	WT1.AS	58.70830896	4.709942167	0.268715302	17.52762916	8.82E-69	3.12E-67
1271	DPYSL2	5967.534833	-1.36266141	0.077752068	-17.52572565	9.12E-69	3.22E-67
1272	PCNX1	3766.280826	-1.073418402	0.061263157	-17.52143455	9.83E-69	3.47E-67
1273	KLK4	188.566926	3.0796024	0.175772725	17.52036561	1.00E-68	3.53E-67
1274	SMIM3	1480.794098	-1.433904738	0.08184921	-17.51885864	1.03E-68	3.63E-67
1275	PASK	1073.184089	1.126256921	0.064293421	17.51745208	1.05E-68	3.71E-67
1276	RP11.255G12.2	3.076300349	-2.801528346	0.159938679	-17.51626536	1.08E-68	3.79E-67
1277	IER5L	1068.176988	1.73893945	0.099302571	17.51152496	1.17E-68	4.12E-67
1278	RHOXF1	11.23083935	-2.570901561	0.146889648	-17.50226508	1.38E-68	4.84E-67
1279	RP11.124N14.3	11.4738593	-1.941449207	0.110977503	-17.49407908	1.59E-68	5.58E-67
1280	MRGPRF	406.0513874	-2.030127837	0.116067892	-17.4908651	1.68E-68	5.90E-67
1281	ODF3L1	23.93289354	-2.278660431	0.130281356	-17.49030324	1.70E-68	5.96E-67
1282	FAM110A	2040.565106	1.492608474	0.085347791	17.48854253	1.75E-68	6.14E-67
1283	DAAM2	1263.740404	-1.783140671	0.101994072	-17.48278736	1.94E-68	6.78E-67
1284	LAMA4	7251.588133	-1.516003184	0.086729569	-17.47965766	2.05E-68	7.16E-67
1285	AGAP1.IT1	38.39516957	2.731078361	0.156292641	17.47413281	2.26E-68	7.88E-67
1286	POSTN	67292.65971	2.139701164	0.122468846	17.47139164	2.37E-68	8.27E-67
1287	RP11.399C16.3	30.52396062	2.740543334	0.156867559	17.47042765	2.41E-68	8.40E-67
1288	LMO7DN	3.015909874	-3.06991068	0.175723051	-17.47016494	2.42E-68	8.43E-67
1289	MAGOH2P	16.452715	-1.800076623	0.103073925	-17.46393793	2.70E-68	9.40E-67
1290	N4BP2L1	904.1249739	-1.304049923	0.074675727	-17.46283527	2.75E-68	9.57E-67
1291	LRP1	28460.41708	-1.674304023	0.095894057	-17.45993526	2.89E-68	1.01E-66
1292	TICRR	573.4738269	2.069495669	0.118559666	17.45530952	3.14E-68	1.09E-66
1293	CLDN11	685.0663317	-2.429200068	0.139174619	-17.45433244	3.19E-68	1.11E-66
1294	RP11.57A19.2	82.48657972	2.529342966	0.144933241	17.45177956	3.34E-68	1.16E-66
1295	CSRP1	20482.10504	-1.289419411	0.073886272	-17.45140704	3.36E-68	1.16E-66
1296	ATIC	6772.976907	0.860285282	0.049306584	17.44767566	3.59E-68	1.24E-66
1297	TMCO1	9531.75659	0.90090737	0.051647747	17.44330437	3.87E-68	1.34E-66
1298	JAKMIP1	108.5136661	2.756824966	0.158086254	17.43873932	4.19E-68	1.45E-66
1299	SPARCL1	18945.51835	-1.714636608	0.098370721	-17.43035522	4.85E-68	1.68E-66
1300	SPINT2	31810.03417	1.404492154	0.080584572	17.42879714	4.99E-68	1.72E-66
1301	CTA.384D8.35	120.3582157	3.031889917	0.174022324	17.42241938	5.58E-68	1.93E-66
1302	GIMAP6	1458.686874	-1.568381476	0.090031567	-17.42035068	5.78E-68	1.99E-66
1303	SEL1L2	8.492133173	-3.647070033	0.209374936	-17.41884728	5.94E-68	2.05E-66
1304	PLAUR	2236.422402	1.706506053	0.097973106	17.41810716	6.01E-68	2.07E-66
1305	SAV1	2997.934561	-0.960729718	0.055164532	-17.415714	6.27E-68	2.16E-66
1306	CFD	3255.774174	-3.054375065	0.17541634	-17.41214683	6.67E-68	2.30E-66
1307	AC022007.5	342.2417746	-1.465587026	0.084179741	-17.41021067	6.90E-68	2.37E-66
1308	TMEM9	8620.827847	1.126438493	0.064704631	17.40893161	7.06E-68	2.42E-66
1309	CTD.2135J3.3	9.858603265	-1.658263604	0.095271372	-17.40568622	7.47E-68	2.56E-66
1310	HNRNPL	12465.97514	0.495340644	0.028460545	17.40446768	7.63E-68	2.62E-66
1311	POU6F1	570.2324746	-1.136613719	0.065307476	-17.40403685	7.69E-68	2.63E-66
1312	SRMS	317.2329032	2.342916576	0.134648365	17.40026009	8.21E-68	2.81E-66
1313	RBP7	891.4378697	-2.203405817	0.126634782	-17.39968892	8.30E-68	2.84E-66
1314	PGP	1251.912401	1.292442601	0.07429276	17.39661588	8.75E-68	2.99E-66
1315	APH1A	17527.77223	0.879385109	0.050573581	17.38823115	1.01E-67	3.46E-66
1316	FAM49A	944.0944295	-1.578161832	0.090762183	-17.38787867	1.02E-67	3.48E-66
1317	RAD54B	273.2431396	1.539227718	0.088536927	17.38514959	1.07E-67	3.65E-66
1318	SLCO1C1	27.29063261	-2.0234609	0.116480512	-17.37166899	1.35E-67	4.61E-66
1319	WDR76	869.3466698	1.306961899	0.075253218	17.36752177	1.45E-67	4.95E-66
1320	KLHL4	61.65770378	-2.039642331	0.117489204	-17.3602532	1.65E-67	5.61E-66
1321	HPD	56.06296504	-2.889145128	0.166442066	-17.35826282	1.71E-67	5.81E-66
1322	SLC7A5	7411.727334	2.590311742	0.149281848	17.35181987	1.91E-67	6.49E-66
1323	CUTC	754.0761673	-0.836114584	0.048191022	-17.35000747	1.97E-67	6.70E-66
1324	CSRNP3	255.468851	-2.341202857	0.135007973	-17.34121927	2.30E-67	7.80E-66
1325	MGRN1	5626.572681	0.851651574	0.049121038	17.3378172	2.44E-67	8.27E-66
1326	LEF1	1542.870143	2.014365594	0.116193912	17.33624047	2.51E-67	8.49E-66
1327	SMARCA4	10439.09752	0.954627296	0.055082848	17.33075407	2.76E-67	9.33E-66
1328	CACNA2D1	931.1768504	-1.952677784	0.112678186	-17.32968779	2.81E-67	9.50E-66
1329	HIST1H2BC	470.955713	2.678182922	0.15461304	17.32184377	3.22E-67	1.09E-65
1330	RP11.61I13.3	65.81268523	-2.266965145	0.130901892	-17.31804723	3.44E-67	1.16E-65
1331	RAB25	6885.436854	1.494226728	0.086311353	17.31205307	3.82E-67	1.29E-65
1332	CASP12	11.96198768	-2.172818878	0.125528481	-17.30936961	4.00E-67	1.35E-65
1333	USP44	39.30550913	-2.261828249	0.13068436	-17.30756654	4.12E-67	1.39E-65
1334	SHANK3	1730.834515	-1.350779672	0.078047527	-17.30714248	4.16E-67	1.40E-65
1335	SUCLA2	2205.752438	-0.927200043	0.053633025	-17.28785667	5.81E-67	1.95E-65
1336	HOXB13	310.0281148	5.887727109	0.340716674	17.28041966	6.61E-67	2.22E-65
1337	UTRN	7785.652554	-1.454311344	0.08417471	-17.27729547	6.97E-67	2.34E-65
1338	GPR19	100.2571567	2.326323999	0.134686615	17.27212462	7.63E-67	2.56E-65
1339	CBX2	1471.608177	2.679741152	0.155158581	17.27098257	7.78E-67	2.61E-65
1340	CTB.43E15.2	1.09174422	-3.654217884	0.211654334	-17.26502745	8.63E-67	2.89E-65
1341	RP11.7F17.3	22.31118707	-2.127683419	0.123249813	-17.26317761	8.91E-67	2.98E-65
1342	PTPN21	1287.418877	-1.448330819	0.083907924	-17.26095401	9.26E-67	3.10E-65
1343	TOR2A	1025.594922	1.167575133	0.067644689	17.26041092	9.34E-67	3.13E-65
1344	HABP4	645.2605754	-1.17652107	0.068191591	-17.25316943	1.06E-66	3.54E-65
1345	PARN	4927.423381	0.72796221	0.042195032	17.25232058	1.07E-66	3.59E-65
1346	DNASE1L2	87.61074975	2.298103796	0.133233575	17.24868378	1.14E-66	3.82E-65
1347	A2M.AS1	83.53923755	-1.358108369	0.078743462	-17.24725253	1.17E-66	3.91E-65
1348	RP1.34B20.4	82.76145856	3.353857046	0.194461074	17.24693267	1.18E-66	3.93E-65
1349	PDE11A	197.8577645	-2.466727214	0.143027534	-17.24651995	1.19E-66	3.96E-65
1350	AGPAT2	4027.245169	-1.717099095	0.099565689	-17.24589172	1.20E-66	4.00E-65
1351	RP11.693N9.2	145.8714507	-1.676171106	0.097216399	-17.24164979	1.29E-66	4.30E-65
1352	LA16c.380H5.1	34.62688379	2.897797309	0.168093719	17.23917662	1.35E-66	4.48E-65
1353	PPP1CA	10174.78373	1.123238729	0.065169571	17.2356318	1.43E-66	4.76E-65
1354	SMIM10	228.3840701	-1.517491065	0.088061384	-17.23219642	1.52E-66	5.05E-65
1355	ZCCHC24	2746.621605	-1.552147667	0.09012855	-17.22148714	1.83E-66	6.07E-65
1356	SLC25A39	8868.614521	1.162756567	0.067546296	17.21421648	2.08E-66	6.88E-65
1357	TSSC2	78.84780902	-1.837060099	0.106748183	-17.20928675	2.26E-66	7.49E-65
1358	FGF2	946.1017018	-2.708112117	0.157366446	-17.20895514	2.27E-66	7.52E-65
1359	AP001434.2	7.468334436	4.374448729	0.254229893	17.20666548	2.37E-66	7.82E-65
1360	WHAMMP3	119.3599119	-1.438754731	0.083652975	-17.19908624	2.70E-66	8.91E-65
1361	AC112721.1	10.54365919	3.624659756	0.210755144	17.19844026	2.73E-66	9.00E-65
1362	C1orf131	945.4796951	0.8726594	0.050742016	17.19796453	2.75E-66	9.07E-65
1363	HNRNPA1P66	2.488099897	-3.362157874	0.195572939	-17.19132458	3.08E-66	1.02E-64
1364	QKI	5694.895825	-1.25158266	0.072803786	-17.1911754	3.09E-66	1.02E-64
1365	PLXNA3	4157.629898	1.130744756	0.065780444	17.18967957	3.17E-66	1.04E-64
1366	GGCT	4757.93597	1.394752594	0.081140437	17.18936508	3.19E-66	1.05E-64
1367	SPATA17	353.4304254	1.84379109	0.107272375	17.18793949	3.27E-66	1.07E-64
1368	CDH23	488.701975	-1.953631855	0.113679445	-17.185445	3.41E-66	1.12E-64
1369	NPW	76.70263462	3.822821222	0.222539823	17.17814443	3.87E-66	1.27E-64
1370	PCDH18	1735.233826	-1.843934147	0.107366991	-17.17412522	4.15E-66	1.36E-64
1371	GPR89A	406.0008287	1.018257202	0.059299207	17.17151471	4.34E-66	1.42E-64
1372	SRSF1	11717.44276	0.580840251	0.033826708	17.1710545	4.37E-66	1.43E-64
1373	LINC00511	366.8367916	2.910077304	0.169506866	17.16790225	4.62E-66	1.51E-64
1374	EPDR1	825.5958235	-1.834513412	0.106865777	-17.16651919	4.73E-66	1.55E-64
1375	CHRNA9	73.43376663	5.05814244	0.294744706	17.16109684	5.19E-66	1.70E-64
1376	PTK6	1238.001763	2.016373774	0.117533919	17.15567549	5.70E-66	1.86E-64
1377	TYMSOS	71.88488705	2.194569784	0.127950591	17.15169716	6.10E-66	1.99E-64
1378	RP4.575N6.4	12.99928998	-2.014783518	0.11747007	-17.15146259	6.13E-66	2.00E-64
1379	IGFL2	95.67718418	3.107613863	0.181205049	17.14970906	6.32E-66	2.06E-64
1380	TYMP	5942.637671	1.818745155	0.106088038	17.1437344	7.00E-66	2.28E-64
1381	SMS	6952.648243	1.115646553	0.06509509	17.13872052	7.63E-66	2.48E-64
1382	PDXDC1	14091.75841	0.959316536	0.055997818	17.13131984	8.67E-66	2.82E-64
1383	RP5.839B4.8	16.10688687	-4.270386036	0.249349832	-17.12608348	9.48E-66	3.08E-64
1384	SNX33	3124.984908	-0.767287816	0.044804024	-17.12542184	9.59E-66	3.11E-64
1385	TACC1	6558.077485	-1.802214435	0.105238517	-17.12504596	9.65E-66	3.13E-64
1386	CFLAR	6117.702394	-0.980675946	0.057266083	-17.12489997	9.68E-66	3.14E-64
1387	RFC2	2210.523984	1.040830628	0.060789947	17.12175566	1.02E-65	3.31E-64
1388	SYNGR4	16.67600746	3.031395603	0.177116537	17.11526016	1.14E-65	3.70E-64
1389	FANCF	1663.024785	0.937278117	0.054769879	17.11302155	1.19E-65	3.84E-64
1390	SMYD4	819.5271472	-0.737454927	0.043094377	-17.1125557	1.20E-65	3.87E-64
1391	CSAG1	39.81125592	7.163620213	0.418622679	17.11235576	1.20E-65	3.88E-64
1392	LIG1	2592.039385	1.073167862	0.0627211	17.11015679	1.25E-65	4.02E-64
1393	COPG1	16894.45273	0.864690296	0.050545642	17.10711852	1.31E-65	4.23E-64
1394	TGFBR3	4375.289384	-2.464115702	0.144052817	-17.10564051	1.35E-65	4.34E-64
1395	TJP3	3348.334834	1.723967622	0.100798288	17.10314389	1.41E-65	4.53E-64
1396	ZFAND5	10227.28221	-0.863900716	0.050545451	-17.09156211	1.72E-65	5.52E-64
1397	COL22A1	520.3760835	3.254389433	0.190453576	17.0875733	1.84E-65	5.90E-64
1398	ARHGAP11B	312.5074333	1.615947994	0.09457521	17.08638016	1.87E-65	6.02E-64
1399	SAA1	5440.036726	-3.484798931	0.203982289	-17.08383087	1.96E-65	6.29E-64
1400	ATP2A1.AS1	46.32437635	2.178344345	0.12750929	17.08380895	1.96E-65	6.29E-64
1401	RHOXF1.AS1	115.8377519	-3.141443828	0.183907043	-17.08169399	2.03E-65	6.51E-64
1402	BMPR1B	10757.26568	4.173958402	0.244367215	17.08068082	2.07E-65	6.62E-64
1403	RP11.480I12.9	26.44263977	2.124524403	0.124410776	17.07669118	2.21E-65	7.09E-64
1404	MIR4653	18.01113605	2.652757528	0.155353546	17.07561626	2.25E-65	7.21E-64
1405	KCTD13	1314.954598	1.097404334	0.064268645	17.07526794	2.27E-65	7.25E-64
1406	XPNPEP2	108.3676715	-2.800505968	0.16402065	-17.074106	2.31E-65	7.39E-64
1407	MIS18A	1007.081534	1.095064088	0.064171391	17.06467738	2.72E-65	8.68E-64
1408	BUB3	8744.628151	1.053100629	0.061712974	17.06449318	2.73E-65	8.70E-64
1409	RP5.875H18.4	2.527828358	-2.934828904	0.171992324	-17.0637203	2.76E-65	8.81E-64
1410	MFAP4	4596.173672	-2.473885297	0.145048111	-17.05561883	3.17E-65	1.01E-63
1411	HIST1H4D	21.63192636	3.564857024	0.209051321	17.05254482	3.35E-65	1.07E-63
1412	HNRNPF	18268.31168	0.72796099	0.042704232	17.04657731	3.71E-65	1.18E-63
1413	HOXA5	265.2831436	-2.351764541	0.137967858	-17.04574221	3.76E-65	1.20E-63
1414	DAB2IP	4205.409374	-1.10866577	0.065073464	-17.03714081	4.36E-65	1.38E-63
1415	ZEB2	2731.846455	-1.552276689	0.091118782	-17.03574892	4.46E-65	1.42E-63
1416	P2RY14	139.9950341	-1.796573242	0.105471582	-17.03371847	4.62E-65	1.46E-63
1417	BAX	2444.052678	1.163291122	0.068294257	17.03351304	4.63E-65	1.47E-63
1418	EGR2	1680.804752	-2.182460365	0.128227551	-17.02021409	5.82E-65	1.84E-63
1419	SF3B4	7083.129139	0.98562557	0.057910449	17.01982262	5.85E-65	1.85E-63
1420	RP1.193H18.2	255.270244	-1.755356798	0.103143814	-17.01853677	5.98E-65	1.89E-63
1421	TMEM79	1604.158553	1.475628861	0.086711689	17.01764642	6.08E-65	1.92E-63
1422	KLHL13	727.8777324	-2.5915586	0.152306481	-17.01541904	6.31E-65	1.99E-63
1423	CHAF1B	1281.924586	1.392314528	0.081829196	17.01488703	6.37E-65	2.01E-63
1424	LBX2	80.05296283	1.8238377	0.107209354	17.01192699	6.70E-65	2.11E-63
1425	HBA1	9.277307563	-4.06742568	0.239119969	-17.00997913	6.93E-65	2.18E-63
1426	UTS2B	13.4860245	-2.224234839	0.130762398	-17.00974347	6.95E-65	2.19E-63
1427	RP11.756G20.1	12.35647166	-1.854010946	0.109001735	-17.00900405	7.04E-65	2.22E-63
1428	DBF4	902.5365875	1.22196671	0.07186337	17.00402738	7.67E-65	2.41E-63
1429	DPEP1	89.40209384	2.445088052	0.143840097	16.99865407	8.40E-65	2.64E-63
1430	SDC1	22735.10536	1.921628052	0.113069755	16.99506689	8.93E-65	2.81E-63
1431	ADAM19	1396.892795	1.686839199	0.099255422	16.99493258	8.95E-65	2.81E-63
1432	RIIAD1	54.31479575	3.335048793	0.196354775	16.9848113	1.06E-64	3.34E-63
1433	RYR3	171.2995938	-2.273451839	0.133860162	-16.98378227	1.08E-64	3.39E-63
1434	TMEM140	1511.248492	-1.026608322	0.060455574	-16.98120216	1.13E-64	3.54E-63
1435	MUC1	32534.24228	2.517261179	0.14826311	16.97833787	1.19E-64	3.72E-63
1436	MRPL14	2787.894664	1.30641546	0.076952085	16.97699879	1.22E-64	3.80E-63
1437	B4GALNT4	1819.312954	1.92362247	0.113319462	16.97521716	1.25E-64	3.92E-63
1438	GBX2	10.53763902	4.417498804	0.260390303	16.9649129	1.49E-64	4.66E-63
1439	CTIF	2813.637715	-1.171177205	0.069045606	-16.96237125	1.56E-64	4.87E-63
1440	RP11.863K10.7	24.1381031	-2.032779571	0.119873451	-16.95771297	1.69E-64	5.26E-63
1441	PSENEN	3605.264264	1.148496117	0.067761916	16.94899109	1.96E-64	6.10E-63
1442	CREB3L4	7434.767704	1.674795904	0.098825338	16.94702936	2.02E-64	6.31E-63
1443	HORMAD2.AS1	5.496497337	-2.669399063	0.157517343	-16.94669944	2.04E-64	6.34E-63
1444	FAM110D	161.8858879	-2.058226282	0.121464835	-16.94503825	2.09E-64	6.51E-63
1445	CTD.2377D24.6	24.38883933	3.705715582	0.218703947	16.94398131	2.13E-64	6.63E-63
1446	FGF14.AS2	94.59715667	-2.046690435	0.120797947	-16.9430896	2.16E-64	6.72E-63
1447	PAK3	244.7419338	-2.53567082	0.149658581	-16.94303665	2.17E-64	6.72E-63
1448	HNRNPA2B1	44745.67657	0.581010709	0.034308813	16.93473646	2.49E-64	7.74E-63
1449	DSN1	1651.704859	1.124930929	0.066434914	16.93282734	2.58E-64	7.99E-63
1450	PSMA5	5763.029348	0.881267076	0.052045469	16.9326378	2.59E-64	8.01E-63
1451	CANT1	9624.744534	1.300128382	0.07679796	16.92920456	2.74E-64	8.48E-63
1452	MAL2	18358.82152	1.663748983	0.098291941	16.9266062	2.86E-64	8.86E-63
1453	RP5.875H18.10	3.254364959	-2.856784802	0.168786772	-16.92540692	2.92E-64	9.04E-63
1454	CA9	374.5071586	4.716047564	0.278677337	16.92296765	3.05E-64	9.41E-63
1455	RP11.865I6.2	22.2587046	3.834598104	0.22661732	16.92102839	3.15E-64	9.72E-63
1456	LINC01344	32.8315782	3.741975292	0.221186528	16.91773599	3.33E-64	1.03E-62
1457	CHEK1	1028.096763	1.546060479	0.091390048	16.91716449	3.36E-64	1.04E-62
1458	HIST1H2BJ	206.5209227	2.577286875	0.152399952	16.91133648	3.71E-64	1.14E-62
1459	NMRAL1	3273.210372	1.164980379	0.0688939	16.90977555	3.81E-64	1.17E-62
1460	DDIAS	501.3684862	1.715084141	0.101446753	16.90624968	4.05E-64	1.24E-62
1461	WBP4	877.6931121	-0.732387257	0.043321093	-16.90601978	4.06E-64	1.25E-62
1462	H3F3A	3261.192955	0.988267176	0.058457892	16.90562448	4.09E-64	1.26E-62
1463	MIR3911	2.991515166	-2.065365398	0.122214244	-16.89954729	4.53E-64	1.39E-62
1464	AP004782.1	3.058271209	-2.759054173	0.163274177	-16.89828868	4.63E-64	1.42E-62
1465	ADAMDEC1	536.9353862	3.080636334	0.182312735	16.89753784	4.69E-64	1.44E-62
1466	TOMM40	3757.650133	1.237699635	0.073259136	16.89481623	4.91E-64	1.51E-62
1467	GPR34	563.7332393	-1.762699441	0.10438318	-16.88681492	5.63E-64	1.72E-62
1468	RPSAP70	15.50317132	-1.875260285	0.111064916	-16.88436233	5.86E-64	1.79E-62
1469	TEAD1	4602.078752	-1.28654038	0.076198979	-16.88395821	5.90E-64	1.81E-62
1470	GRK5	920.846369	-1.228905721	0.072790405	-16.88279816	6.02E-64	1.84E-62
1471	TMEM92	75.98295327	2.587588914	0.153280266	16.88142243	6.16E-64	1.88E-62
1472	ACAA2	3164.604428	-1.193294174	0.07068688	-16.88140957	6.17E-64	1.88E-62
1473	ADCK3	3993.482157	-1.308335338	0.077519372	-16.87752759	6.58E-64	2.01E-62
1474	ADGRF5P2	2.808488664	-2.058666205	0.122028037	-16.87043615	7.42E-64	2.26E-62
1475	ULBP1	97.04048818	3.07788644	0.182525527	16.86277253	8.45E-64	2.57E-62
1476	SPOCD1	309.9292783	2.503098851	0.148444495	16.86218708	8.54E-64	2.60E-62
1477	CDKN2B.AS1	56.29166212	2.106550579	0.124934359	16.86125896	8.67E-64	2.64E-62
1478	LETMD1	2840.511278	-0.808550722	0.047961531	-16.8583176	9.11E-64	2.77E-62
1479	FAM196A	748.5326559	3.896624179	0.231213592	16.85292003	9.99E-64	3.03E-62
1480	DPM2	3312.582545	1.032688246	0.061313982	16.84262235	1.19E-63	3.61E-62
1481	WDHD1	991.2958839	1.266032727	0.075172077	16.84179515	1.21E-63	3.66E-62
1482	RP11.442O1.3	5.4639146	-2.004161053	0.119078686	-16.83056073	1.46E-63	4.42E-62
1483	ABCB1	352.4737281	-2.021958402	0.120166494	-16.82630772	1.57E-63	4.74E-62
1484	CX3CL1	5701.144203	-2.367351406	0.140734574	-16.8213918	1.70E-63	5.15E-62
1485	FGF13.AS1	12.48975642	-2.917423841	0.173469626	-16.81806724	1.80E-63	5.44E-62
1486	ABCB8	2260.210231	0.968734626	0.057629365	16.80973966	2.07E-63	6.26E-62
1487	ZMYND10	833.6612921	2.511265222	0.149394828	16.80958611	2.08E-63	6.27E-62
1488	YDJC	1084.364853	1.422976543	0.08465719	16.80869087	2.11E-63	6.36E-62
1489	PECR	684.4282797	-1.366296766	0.081329362	-16.79955096	2.46E-63	7.42E-62
1490	PPP2R2C	1306.753006	3.464451812	0.206245526	16.7977065	2.54E-63	7.65E-62
1491	SYN2	244.8077822	-2.746164594	0.16348931	-16.79721193	2.56E-63	7.71E-62
1492	LINC01589	8.79296469	-2.438997838	0.145206114	-16.79679852	2.58E-63	7.75E-62
1493	PPP1R14B	4232.612598	1.56383528	0.093112052	16.79519729	2.65E-63	7.96E-62
1494	HIST1H2BF	46.48957021	3.550901509	0.211449373	16.79315219	2.74E-63	8.23E-62
1495	KRT8	73078.34278	1.834627265	0.109287398	16.78718042	3.03E-63	9.10E-62
1496	STARD10	13852.00377	2.131354929	0.126970243	16.78625548	3.08E-63	9.24E-62
1497	ABCC13	223.0973753	5.329324999	0.317659708	16.77683653	3.61E-63	1.08E-61
1498	ATP5G1P4	15.96569757	2.496378913	0.148806073	16.77605531	3.65E-63	1.10E-61
1499	IL17REL	58.18861273	3.496606227	0.208436427	16.77540856	3.69E-63	1.11E-61
1500	MAML2	1941.344903	-1.831963076	0.109214379	-16.77400993	3.78E-63	1.13E-61
1501	PTPN14	4232.07975	-1.585784059	0.094586039	-16.76551924	4.36E-63	1.31E-61
1502	DLG3	4895.851084	0.969633791	0.057836292	16.76514437	4.39E-63	1.31E-61
1503	UBE2SP1	25.39897327	2.414233563	0.144013911	16.76389136	4.48E-63	1.34E-61
1504	PCYOX1	9164.66987	-1.08187533	0.06455528	-16.75889754	4.88E-63	1.46E-61
1505	MCRIP2	1726.834458	1.597483622	0.095332422	16.75698133	5.04E-63	1.50E-61
1506	RP11.6O2.4	17.07733961	-3.290251135	0.196355698	-16.756586	5.07E-63	1.51E-61
1507	BPNT1	3063.192936	0.876769051	0.052326671	16.75568179	5.15E-63	1.53E-61
1508	RP11.426C22.4	84.20512881	2.007146393	0.119939773	16.73461886	7.33E-63	2.18E-61
1509	MRPL17	3276.569085	0.999749998	0.059741747	16.73452896	7.34E-63	2.19E-61
1510	SNTB2	2325.657046	-0.992706776	0.059321991	-16.73421206	7.38E-63	2.20E-61
1511	AKR1C3	1473.417244	-2.357871406	0.140902361	-16.73408015	7.40E-63	2.20E-61
1512	TBC1D10B	4617.656588	0.760292016	0.045437153	16.73282693	7.56E-63	2.24E-61
1513	DCAF13	4145.392181	1.249450004	0.074695054	16.72734598	8.28E-63	2.46E-61
1514	RAPGEF3	1142.317264	-1.684973555	0.100734982	-16.72679661	8.36E-63	2.48E-61
1515	LINC01058	7.332310519	-1.941347369	0.116077838	-16.72453077	8.69E-63	2.58E-61
1516	PSMC4	5528.295724	0.988065662	0.059121207	16.71254216	1.06E-62	3.15E-61
1517	MEF2C	1943.915849	-1.374849749	0.082303338	-16.70466565	1.21E-62	3.59E-61
1518	RP11.1070N10.3	20.82463634	-2.387714031	0.14294267	-16.70399767	1.23E-62	3.63E-61
1519	MLYCD	752.172167	-0.977030597	0.058492172	-16.70361299	1.23E-62	3.65E-61
1520	NDE1	2433.331145	0.934325883	0.055936826	16.70323371	1.24E-62	3.67E-61
1521	CTD.2154I11.2	9.339150792	-1.848173973	0.110662695	-16.70096658	1.29E-62	3.81E-61
1522	PVALB	633.3704918	4.861017596	0.291116381	16.69784976	1.36E-62	4.01E-61
1523	APOBEC3B	628.7040025	2.5754594	0.154247708	16.69690542	1.38E-62	4.07E-61
1524	COL5A1	28795.2681	1.911340736	0.114524896	16.68930337	1.57E-62	4.62E-61
1525	MBNL1	8435.533437	-0.949871985	0.056917245	-16.6886502	1.59E-62	4.67E-61
1526	TMC2	19.03240918	-2.362943306	0.141600791	-16.68735946	1.62E-62	4.77E-61
1527	LINC01522	29.24577432	4.577852	0.27437622	16.68458002	1.70E-62	4.99E-61
1528	RP11.236L14.2	11.66080732	-2.257434655	0.13534004	-16.67972509	1.84E-62	5.41E-61
1529	ADIPOR1	11416.32636	0.88371448	0.052982655	16.67931663	1.85E-62	5.44E-61
1530	DTYMK	1628.556226	1.0981944	0.065850456	16.67709647	1.92E-62	5.65E-61
1531	PKMP3	33.70343562	-1.415232088	0.084869465	-16.67539785	1.98E-62	5.81E-61
1532	LPCAT1	5880.237123	1.258255279	0.075502474	16.66508675	2.35E-62	6.89E-61
1533	LINC00667	1505.935345	-1.084807238	0.065109472	-16.66128143	2.51E-62	7.34E-61
1534	LRRC37A9P	25.73689532	3.058159462	0.183576993	16.65872944	2.62E-62	7.66E-61
1535	PAX7	112.6803478	6.542682487	0.392890292	16.65269574	2.89E-62	8.46E-61
1536	LARP6	704.0763977	-1.65164854	0.099187526	-16.65177679	2.94E-62	8.59E-61
1537	RASSF7	1835.936534	1.714088296	0.102937837	16.65168357	2.94E-62	8.60E-61
1538	RNU6ATAC35P	4.490145221	-2.567121842	0.154169886	-16.65125343	2.96E-62	8.65E-61
1539	NUDT7	131.264345	-1.443852715	0.086711986	-16.65113196	2.97E-62	8.67E-61
1540	ARAP3	981.5750969	-1.21527807	0.072996147	-16.64852359	3.10E-62	9.05E-61
1541	FOS	20952.38328	-2.558274844	0.153732166	-16.64111627	3.51E-62	1.02E-60
1542	RP11.624L4.1	69.3351742	2.966584982	0.178346432	16.63383417	3.96E-62	1.15E-60
1543	HIST1H3B	17.27493843	4.348578628	0.26145799	16.63203574	4.08E-62	1.19E-60
1544	KANK3	268.8978724	-1.839416269	0.110655883	-16.62285111	4.76E-62	1.39E-60
1545	ANKRD22	411.4001474	2.114094547	0.127187277	16.6219027	4.84E-62	1.41E-60
1546	CTD.2224J9.8	5.983237467	-2.165589373	0.130298973	-16.62015695	4.98E-62	1.45E-60
1547	RP11.127I20.5	34.46916457	2.128804216	0.128101094	16.61815793	5.15E-62	1.49E-60
1548	RP11.381O7.3	0.939291528	-3.68756264	0.221904511	-16.61779034	5.18E-62	1.50E-60
1549	RP11.1399P15.1	27.96456597	3.14123809	0.189039474	16.61683684	5.26E-62	1.53E-60
1550	SEPHS2	8496.895463	1.204908801	0.072533775	16.6116931	5.74E-62	1.66E-60
1551	RP11.438L7.3	9.742314427	-1.850992486	0.111457555	-16.60715132	6.19E-62	1.79E-60
1552	MAPKAPK2	14963.64872	1.074799591	0.064726044	16.60536507	6.37E-62	1.84E-60
1553	SULF1	16700.27271	1.88153497	0.113326306	16.60280865	6.65E-62	1.92E-60
1554	DCN	46322.07818	-1.98431099	0.119560842	-16.59666296	7.37E-62	2.13E-60
1555	NABP2	2375.882018	0.805509519	0.048542703	16.59383309	7.72E-62	2.23E-60
1556	RNF125	778.7769776	-1.383667626	0.083385543	-16.59361543	7.75E-62	2.24E-60
1557	SIAH2	6166.898128	1.655431434	0.099794091	16.58847148	8.44E-62	2.44E-60
1558	ABCA5	1282.262731	-1.508083528	0.090940792	-16.58313614	9.23E-62	2.66E-60
1559	FCGR1A	317.2127865	1.679292298	0.101284267	16.57999157	9.72E-62	2.80E-60
1560	FNDC10	1066.66868	1.743607335	0.105180338	16.57731247	1.02E-61	2.93E-60
1561	PGAM5	3113.949478	0.921037437	0.055562781	16.57651806	1.03E-61	2.96E-60
1562	ACBD6	2698.693057	0.797004253	0.048081706	16.57603935	1.04E-61	2.99E-60
1563	HMGN1	11685.91975	0.865827038	0.052239972	16.5740332	1.07E-61	3.09E-60
1564	CXCL9	6008.323004	3.138375364	0.189410422	16.5691799	1.16E-61	3.34E-60
1565	CABLES2	1106.149854	1.246307019	0.075224895	16.56774677	1.19E-61	3.42E-60
1566	LIMK1	3318.340173	1.023641417	0.061789921	16.56647883	1.22E-61	3.49E-60
1567	CAPSL	70.39402178	3.873116821	0.233797555	16.56611344	1.22E-61	3.51E-60
1568	IGSF10	564.8947143	-2.840457663	0.171465268	-16.56579023	1.23E-61	3.53E-60
1569	RFX5	3855.232985	0.902855892	0.054505191	16.56458541	1.26E-61	3.60E-60
1570	DLK2	131.5501641	-1.696892589	0.102479912	-16.55829469	1.39E-61	3.99E-60
1571	MMP28	327.8713035	-1.991487485	0.120291891	-16.55545913	1.46E-61	4.18E-60
1572	RP5.963E22.6	26.21277941	2.085228052	0.125998732	16.54959559	1.61E-61	4.61E-60
1573	TNMD	137.3761799	-3.861055226	0.233369953	-16.544783	1.75E-61	4.99E-60
1574	SCN11A	42.30060694	-2.101120289	0.127018558	-16.54183709	1.83E-61	5.23E-60
1575	ADAR	34398.38032	0.926110685	0.05598864	16.54104621	1.86E-61	5.30E-60
1576	TIMM17B	2358.460572	1.187531912	0.071799656	16.53952101	1.91E-61	5.43E-60
1577	GINS4	578.2435238	1.950793353	0.117982832	16.53455276	2.07E-61	5.89E-60
1578	CIB3	34.3188157	3.05172259	0.18460746	16.53087361	2.20E-61	6.26E-60
1579	CD248	3487.036047	-1.68590427	0.102034349	-16.52290905	2.51E-61	7.14E-60
1580	FBLN5	3798.825715	-1.817702849	0.110044571	-16.51787852	2.73E-61	7.76E-60
1581	FBXW7	1426.226237	-0.902947281	0.054666868	-16.51726759	2.76E-61	7.83E-60
1582	SMG7	8346.110013	0.726924557	0.044016092	16.5149728	2.86E-61	8.13E-60
1583	UBQLN4	4713.019212	0.963352806	0.05834369	16.51168786	3.02E-61	8.58E-60
1584	BRCA2	688.6652823	1.539801505	0.093258645	16.51108588	3.05E-61	8.66E-60
1585	EIF3L	9722.558182	-1.049218904	0.063557945	-16.50806852	3.21E-61	9.10E-60
1586	ZNF672	2762.527569	0.872056676	0.052844482	16.50232231	3.53E-61	1.00E-59
1587	HPRT1	2283.506282	1.107276446	0.067116009	16.49794825	3.80E-61	1.07E-59
1588	STRA13	2477.170282	1.46857332	0.08902424	16.49633084	3.90E-61	1.10E-59
1589	PCSK5	725.1925971	-1.68424041	0.102181916	-16.48276407	4.88E-61	1.38E-59
1590	EEF1A2	5974.559607	3.458499405	0.209850253	16.48079689	5.04E-61	1.42E-59
1591	SLC39A11	5692.536069	1.436955762	0.087230906	16.47301206	5.73E-61	1.62E-59
1592	HIST2H2BC	27.67761068	2.0608478	0.125121752	16.47073965	5.95E-61	1.68E-59
1593	MDFIC	2621.151924	-1.249885824	0.075897952	-16.46797816	6.23E-61	1.76E-59
1594	IL33	1099.133386	-2.69557115	0.163709388	-16.46558692	6.48E-61	1.83E-59
1595	KCNJ3	3215.903469	5.059532329	0.307279929	16.46554768	6.49E-61	1.83E-59
1596	CDKN2A	1204.407532	2.750235642	0.167041843	16.46435166	6.62E-61	1.86E-59
1597	LRRC45	1660.495186	1.507718627	0.091581706	16.46309835	6.76E-61	1.90E-59
1598	SOCS3	4945.032771	-1.916322646	0.116416433	-16.46092909	7.00E-61	1.97E-59
1599	NMU	91.68740614	3.582324685	0.217685722	16.45640626	7.54E-61	2.12E-59
1600	RCC1	3332.372283	1.168923125	0.071035403	16.45550077	7.66E-61	2.15E-59
1601	KLHL30	63.7218391	-2.763020634	0.16801388	-16.44519268	9.08E-61	2.55E-59
1602	ORAI2	2983.630348	0.993044211	0.060385646	16.44503756	9.10E-61	2.55E-59
1603	S100A7	1705.525064	5.982322098	0.363801447	16.44392056	9.27E-61	2.60E-59
1604	SLC9A3R1	20643.62032	1.858219386	0.113019019	16.44165206	9.63E-61	2.70E-59
1605	ERMN	116.4301534	2.554187858	0.155368036	16.43959678	9.96E-61	2.79E-59
1606	ARL4A	1316.831797	-1.540315342	0.09372232	-16.4348827	1.08E-60	3.01E-59
1607	ICAM2	475.3807435	-1.451197689	0.088310934	-16.43282015	1.11E-60	3.11E-59
1608	RP1.18D14.7	11.19443029	-2.188215295	0.133186818	-16.42966868	1.17E-60	3.28E-59
1609	HOXC.AS3	73.88759214	3.418218948	0.208067919	16.42838052	1.20E-60	3.34E-59
1610	RITA1	1497.20639	0.842117273	0.051260664	16.42813813	1.20E-60	3.36E-59
1611	DUSP1	11701.96037	-2.004922781	0.122056594	-16.42617338	1.24E-60	3.46E-59
1612	SYNGR2	16035.12709	1.187848482	0.072337391	16.42094735	1.35E-60	3.77E-59
1613	FAM57B	131.2156464	2.834389654	0.172622964	16.41953992	1.39E-60	3.86E-59
1614	PPM1F	2145.945842	-0.993884727	0.060540823	-16.41676932	1.45E-60	4.04E-59
1615	MBNL1.AS1	238.9561372	-1.750171969	0.106665872	-16.40798442	1.68E-60	4.66E-59
1616	CNTNAP3P2	17.25438789	-2.8137578	0.171525389	-16.40432255	1.78E-60	4.95E-59
1617	KIF1A	1002.987415	4.537615425	0.276626915	16.40337649	1.81E-60	5.02E-59
1618	C17orf62	4368.276229	0.929487604	0.05668115	16.39853104	1.96E-60	5.44E-59
1619	PARD3B	1245.977844	-1.152859219	0.070380905	-16.38028407	2.65E-60	7.34E-59
1620	bP.2189O9.2	8.447470119	-2.864929946	0.174916288	-16.3788632	2.71E-60	7.51E-59
1621	TUBG1	2745.945074	1.101985162	0.067318467	16.36973043	3.15E-60	8.72E-59
1622	SMC4	3734.776761	1.504532265	0.09191054	16.36952924	3.16E-60	8.74E-59
1623	ACOT7	1796.926926	1.401908141	0.085647448	16.3683586	3.22E-60	8.91E-59
1624	LA16c.312E8.4	139.6366127	3.090882957	0.188860027	16.36599871	3.34E-60	9.25E-59
1625	VIT	345.8284726	-2.795184188	0.170804163	-16.36484815	3.41E-60	9.42E-59
1626	LGALS17A	71.92301904	3.592510424	0.219543464	16.36354984	3.48E-60	9.62E-59
1627	ALG3	3118.981832	1.130436765	0.069093902	16.36087596	3.64E-60	1.00E-58
1628	RP11.71E19.2	1.376776671	-3.738657797	0.228550206	-16.35814666	3.81E-60	1.05E-58
1629	PTPA	13579.98675	0.901327807	0.055100345	16.35793388	3.82E-60	1.05E-58
1630	RTKN	2999.114189	1.056526093	0.064597064	16.35563643	3.97E-60	1.09E-58
1631	MTX1	1196.382666	0.866757978	0.052995451	16.35532799	3.99E-60	1.10E-58
1632	PMM2	1202.626442	0.96941266	0.059279598	16.353226	4.13E-60	1.14E-58
1633	PPP1R37	3728.645694	1.18309754	0.072347685	16.3529427	4.14E-60	1.14E-58
1634	FAM47E.STBD1	8.93797471	-2.205111314	0.134861516	-16.35093076	4.28E-60	1.18E-58
1635	VIP	9.998543102	-2.029152748	0.124110307	-16.34959092	4.38E-60	1.20E-58
1636	C20orf144	26.05698188	1.848953496	0.113104929	16.34724067	4.55E-60	1.25E-58
1637	NAT1	7790.70341	3.211090723	0.196429818	16.34726724	4.55E-60	1.25E-58
1638	RP11.696N14.1	86.56563261	-1.728593063	0.10574431	-16.34691324	4.58E-60	1.25E-58
1639	CNTNAP3B	57.86402378	-2.719473474	0.166519748	-16.33123701	5.92E-60	1.62E-58
1640	LRRC46	335.2310614	2.092248642	0.128157447	16.32561108	6.49E-60	1.78E-58
1641	UQCC2	2224.570173	1.194006973	0.073151791	16.32232038	6.85E-60	1.87E-58
1642	CAPS	2758.872107	2.166308027	0.132728222	16.3213821	6.95E-60	1.90E-58
1643	APOO	1003.011176	1.140317837	0.06991007	16.31121	8.21E-60	2.25E-58
1644	LINGO1	1376.193301	2.486804636	0.152472405	16.30986693	8.40E-60	2.29E-58
1645	RP11.2E11.9	36.7399168	-1.727739018	0.105955018	-16.3063444	8.90E-60	2.43E-58
1646	GRIN2D	250.8963963	2.130760065	0.130745176	16.29704538	1.04E-59	2.83E-58
1647	HSPE1	5406.388426	1.15267296	0.070739938	16.29451476	1.08E-59	2.94E-58
1648	CFB	3419.506185	2.528240154	0.155165185	16.29386224	1.09E-59	2.97E-58
1649	SIPA1L3	5532.096064	1.080121879	0.06629364	16.29299395	1.11E-59	3.01E-58
1650	FOXO6	373.0386338	1.667476731	0.102348548	16.29213855	1.12E-59	3.06E-58
1651	KDM5B	10746.805	1.019490361	0.062593404	16.28750464	1.21E-59	3.29E-58
1652	SNRK	2845.639328	-0.84066115	0.051627498	-16.28320533	1.30E-59	3.53E-58
1653	MFSD3	1724.896507	1.634641853	0.100412735	16.27922845	1.39E-59	3.77E-58
1654	NIPSNAP1	5137.750751	0.981668059	0.060307027	16.2778388	1.42E-59	3.85E-58
1655	TPT1.AS1	662.3748773	-1.479715731	0.090930455	-16.27304876	1.53E-59	4.16E-58
1656	BMP3	57.35287876	-4.116566004	0.253007466	-16.27053174	1.60E-59	4.33E-58
1657	RP3.323A16.1	47.02751089	3.041460099	0.187026439	16.26219328	1.83E-59	4.96E-58
1658	ENTPD7	1019.577847	1.19614895	0.073565161	16.25972036	1.91E-59	5.16E-58
1659	HIST2H2BE	4613.876141	2.00231033	0.12314816	16.25936046	1.92E-59	5.19E-58
1660	ADAMTSL2	561.4586175	1.638020371	0.100836938	16.24424935	2.45E-59	6.64E-58
1661	ABHD12	5136.268916	1.115582092	0.06868031	16.24311387	2.50E-59	6.76E-58
1662	MEOX1	468.9986003	-2.664889493	0.164091313	-16.2402838	2.62E-59	7.07E-58
1663	CST5	199.6085627	6.324300707	0.389422853	16.24018891	2.62E-59	7.08E-58
1664	SCN3A	95.49321598	-2.795259549	0.17212768	-16.23945407	2.65E-59	7.16E-58
1665	TXNDC17	2097.461869	1.085021396	0.06682537	16.23666866	2.78E-59	7.49E-58
1666	ZC3H3	2125.216946	1.035085785	0.063761831	16.23362709	2.92E-59	7.86E-58
1667	VIM	61624.76668	-1.413991868	0.087104934	-16.23320068	2.94E-59	7.91E-58
1668	RHNO1	2105.158361	0.978200918	0.060260959	16.23274723	2.96E-59	7.97E-58
1669	AC002451.3	6.891632723	-2.104033392	0.129621741	-16.23210251	2.99E-59	8.05E-58
1670	CALR	55301.29777	1.07380762	0.066153648	16.23202427	2.99E-59	8.05E-58
1671	MXD3	508.439203	1.649094072	0.101600953	16.23108855	3.04E-59	8.17E-58
1672	SYNE1	3488.951507	-1.426300469	0.087882908	-16.22955479	3.12E-59	8.37E-58
1673	RP11.92K15.3	56.48369457	2.024150046	0.124724824	16.22892691	3.15E-59	8.45E-58
1674	RASSF9	248.2598046	-2.027882264	0.124962958	-16.22786707	3.20E-59	8.60E-58
1675	BRI3BP	2241.822667	1.095170986	0.067518829	16.22023085	3.63E-59	9.73E-58
1676	CTD.2536I1.2	13.27487191	-2.21069093	0.136300723	-16.21921644	3.69E-59	9.89E-58
1677	PAGR1	628.4805962	1.280910161	0.078976881	16.21879894	3.71E-59	9.95E-58
1678	RP11.98G7.1	32.8215533	2.219335827	0.13684757	16.21757568	3.79E-59	1.01E-57
1679	STX1A	470.6214421	1.503950917	0.09284136	16.19914784	5.11E-59	1.37E-57
1680	RP11.375I20.6	13.56454391	-1.981444948	0.122321699	-16.19863822	5.16E-59	1.38E-57
1681	AC133644.2	38.98485806	1.925342219	0.118863277	16.19795677	5.21E-59	1.39E-57
1682	KRT19	91170.20371	1.914667141	0.118207789	16.19747026	5.25E-59	1.40E-57
1683	CYP2B7P	8021.612542	4.260230473	0.263249613	16.18323546	6.62E-59	1.77E-57
1684	LINC01474	2.42060015	-2.983486318	0.184390982	-16.18021819	6.95E-59	1.85E-57
1685	BAK1	1384.350761	1.018858193	0.063012033	16.16926402	8.31E-59	2.21E-57
1686	SNRPEP2	43.1312987	1.283980371	0.079424211	16.16610807	8.75E-59	2.33E-57
1687	FAM173A	826.1240516	1.777399824	0.10999597	16.1587722	9.85E-59	2.62E-57
1688	SMKR1	198.9107071	1.993802982	0.123393914	16.15803342	9.97E-59	2.65E-57
1689	TMEM178A	152.2803515	-2.109502781	0.130556464	-16.15778123	1.00E-58	2.66E-57
1690	TCTEX1D2	327.6975464	1.218969667	0.075452098	16.15554364	1.04E-58	2.76E-57
1691	MAPK15	935.4593212	2.674818847	0.165628982	16.14946138	1.15E-58	3.04E-57
1692	MRGBP	1353.99436	1.058298648	0.065531737	16.14940631	1.15E-58	3.04E-57
1693	PENK	110.6187449	-3.788367181	0.234608955	-16.14758134	1.18E-58	3.13E-57
1694	PELI2	594.3502637	-1.68132803	0.104125311	-16.14715973	1.19E-58	3.15E-57
1695	HIST1H4E	42.05636992	3.00698633	0.186237813	16.14594958	1.21E-58	3.21E-57
1696	ADH1C	184.936851	-3.410805052	0.211334025	-16.13940329	1.35E-58	3.57E-57
1697	BARD1	1068.92475	1.168467723	0.072481055	16.12100879	1.82E-58	4.81E-57
1698	GLP2R	35.99952071	-3.389126525	0.210241803	-16.12013629	1.84E-58	4.87E-57
1699	ARFGAP1	5553.218204	1.105471698	0.068588069	16.11755092	1.92E-58	5.08E-57
1700	LINC00641	504.8655547	-1.43390214	0.088985328	-16.11391638	2.04E-58	5.38E-57
1701	CTD.2521M24.11	3.454027198	-3.238086657	0.200950899	-16.11382022	2.04E-58	5.39E-57
1702	RP11.443B20.1	66.16765523	1.622683553	0.10075858	16.1046687	2.37E-58	6.24E-57
1703	DNAAF3	218.6710137	2.421854564	0.150390248	16.10380061	2.40E-58	6.33E-57
1704	HIST2H2BF	202.4155808	2.701165899	0.167791197	16.09837676	2.62E-58	6.90E-57
1705	PI16	1130.283739	-3.636438122	0.226136242	-16.08074006	3.48E-58	9.17E-57
1706	GLYCTK	217.5737371	-1.366527894	0.084979964	-16.08058923	3.49E-58	9.19E-57
1707	HMGA1	8125.730803	1.565787561	0.097408499	16.07444505	3.85E-58	1.01E-56
1708	LMO2	894.2395566	-1.195578561	0.074384288	-16.07299855	3.95E-58	1.04E-56
1709	ILF2	15754.41507	0.983595968	0.061195642	16.07297396	3.95E-58	1.04E-56
1710	ANKRD29	404.7578207	-2.201136039	0.136963499	-16.07096823	4.08E-58	1.07E-56
1711	APITD1	222.309101	1.078855109	0.067134159	16.07013661	4.13E-58	1.08E-56
1712	C3orf36	26.63260003	1.883785609	0.117232344	16.06882153	4.22E-58	1.11E-56
1713	OCIAD2	2503.761835	1.083760442	0.067447324	16.06824977	4.26E-58	1.12E-56
1714	PTGIS	1925.17286	-2.020695302	0.125760422	-16.06781579	4.29E-58	1.12E-56
1715	PSAT1P3	5.340942391	-2.401878227	0.149502717	-16.06578308	4.43E-58	1.16E-56
1716	RP11.467I17.1	1.848961882	-3.970459453	0.247144745	-16.06532014	4.47E-58	1.17E-56
1717	PSME2	8077.547374	1.254418635	0.078112692	16.05908855	4.94E-58	1.29E-56
1718	LHFPL5	39.8467199	3.79423482	0.236363163	16.05256408	5.49E-58	1.43E-56
1719	ZDHHC12	2095.024923	1.196266393	0.074533278	16.05009769	5.71E-58	1.49E-56
1720	sep-10	3316.729861	-0.990987713	0.061751762	-16.04792602	5.91E-58	1.54E-56
1721	ADGRA2	2437.273187	-1.441366299	0.089881059	-16.0363742	7.12E-58	1.86E-56
1722	TMEM245	5267.146619	-0.932772485	0.058169977	-16.03529049	7.24E-58	1.89E-56
1723	VAMP8	7596.439928	1.073277718	0.066935339	16.03454514	7.33E-58	1.91E-56
1724	FAM102A	11695.60872	1.105342441	0.068952041	16.03059776	7.81E-58	2.04E-56
1725	ZBTB4	7332.114533	-0.853721669	0.053262111	-16.02868637	8.06E-58	2.10E-56
1726	SHMT1	2070.544399	-1.062731894	0.066307423	-16.02734435	8.23E-58	2.14E-56
1727	VTI1B	4470.274807	-0.71590203	0.044668262	-16.02708493	8.27E-58	2.15E-56
1728	DNMT1	6290.075113	1.011095595	0.063099334	16.02387113	8.71E-58	2.26E-56
1729	GPR182	15.54418144	-2.3115918	0.144305038	-16.01878791	9.45E-58	2.45E-56
1730	PPP6R1	5408.373449	0.809301422	0.050543834	16.01187232	1.06E-57	2.74E-56
1731	PFDN6	2143.166367	1.192214045	0.074471858	16.00892032	1.11E-57	2.87E-56
1732	TRBV26OR9.2	1.718202673	-3.447899897	0.215411681	-16.00609532	1.16E-57	3.00E-56
1733	LRRC73	171.2216616	2.077081321	0.129840441	15.99718323	1.34E-57	3.46E-56
1734	IDH2	13221.51495	1.426061741	0.08914845	15.99648379	1.35E-57	3.50E-56
1735	ADH4	16.28325177	-3.674433225	0.229744541	-15.99356054	1.42E-57	3.67E-56
1736	FOXO4	1553.282365	-1.011675458	0.063258227	-15.99278868	1.43E-57	3.71E-56
1737	RP11.347C12.10	292.4952681	1.685142752	0.105405139	15.98729217	1.57E-57	4.05E-56
1738	MRPL13	2850.021506	1.223574362	0.07653706	15.98669154	1.58E-57	4.09E-56
1739	SIX4	1392.319947	1.59898576	0.100031627	15.98480202	1.63E-57	4.21E-56
1740	RP4.673D20.3	12.37116964	-2.800370435	0.175195756	-15.98423667	1.65E-57	4.25E-56
1741	PDRG1	1849.354754	1.140868789	0.071384734	15.98197147	1.71E-57	4.40E-56
1742	RBBP8NL	511.6851644	1.60660721	0.100533682	15.98078551	1.74E-57	4.48E-56
1743	XIRP1	115.9188262	3.11894547	0.195206166	15.97769954	1.83E-57	4.71E-56
1744	C9orf163	43.46820367	1.678929865	0.105093181	15.97563086	1.89E-57	4.87E-56
1745	ENTHD1	21.55986772	2.869728063	0.179649383	15.97404906	1.94E-57	4.99E-56
1746	WDR86.AS1	58.77665422	-2.326827171	0.145707253	-15.96919254	2.09E-57	5.39E-56
1747	CEP85	1412.218432	1.052381002	0.06593654	15.9605129	2.41E-57	6.19E-56
1748	XXbac.BPGBPG55C20.2	84.49454061	-1.425574958	0.089320356	-15.9602472	2.42E-57	6.21E-56
1749	RP11.429J17.5	10.07064139	3.693749892	0.231443822	15.959596	2.44E-57	6.27E-56
1750	OASL	1181.656857	2.353894571	0.147519032	15.95654842	2.57E-57	6.58E-56
1751	SYT5	69.27903867	3.821777335	0.239516936	15.95618828	2.58E-57	6.62E-56
1752	RP6.65G23.3	125.7397151	1.516676162	0.095076275	15.95220422	2.75E-57	7.05E-56
1753	ARPC5L	2952.829771	0.9409717	0.058988894	15.95167566	2.77E-57	7.11E-56
1754	RP11.731F5.2	42.89891469	3.969987122	0.248957782	15.94642709	3.02E-57	7.73E-56
1755	CKAP4	9154.114951	1.018652262	0.063887293	15.9445207	3.11E-57	7.96E-56
1756	DMBX1	40.38395335	3.136901678	0.196748682	15.94369859	3.15E-57	8.06E-56
1757	KLKP1	16.55132483	3.173546891	0.19904958	15.94349959	3.16E-57	8.08E-56
1758	PPP1R14BP3	689.5921891	1.588980176	0.099664659	15.94326604	3.17E-57	8.11E-56
1759	CFAP157	256.9043078	1.435889375	0.090066922	15.9424719	3.21E-57	8.21E-56
1760	PSMD14	4154.494803	0.817260555	0.051276747	15.93822952	3.44E-57	8.78E-56
1761	TLR4	1251.681614	-1.489277	0.09345766	-15.93531227	3.60E-57	9.19E-56
1762	ITGA1	3925.561028	-1.239654915	0.077820284	-15.92971464	3.94E-57	1.00E-55
1763	ZBED3.AS1	80.44860721	-1.343123658	0.084331043	-15.9268001	4.13E-57	1.05E-55
1764	PRDM11	667.0474739	-1.047382578	0.065787104	-15.92078862	4.55E-57	1.16E-55
1765	DNAJA3	4473.562512	0.776642463	0.048809033	15.91185929	5.24E-57	1.33E-55
1766	SPAG1	1106.413916	1.348654052	0.08475899	15.91163437	5.26E-57	1.34E-55
1767	KNSTRN	1095.397103	1.180623437	0.074212753	15.90863281	5.52E-57	1.40E-55
1768	ABHD11	3353.382397	1.359786835	0.085475737	15.9084541	5.54E-57	1.41E-55
1769	POGK	7154.861497	0.868988153	0.054642393	15.90318626	6.02E-57	1.53E-55
1770	SLC39A4	1406.561421	1.93012818	0.121393305	15.89979103	6.36E-57	1.61E-55
1771	HIST1H4H	473.1566841	2.617998842	0.164663467	15.89908731	6.43E-57	1.63E-55
1772	LRRC3B	17.17053861	-3.517336918	0.221254091	-15.89727401	6.62E-57	1.68E-55
1773	TSPAN13	17876.18025	1.596012149	0.100401031	15.89637214	6.71E-57	1.70E-55
1774	TSPAN17	2811.991934	0.883496829	0.055602392	15.88954722	7.49E-57	1.90E-55
1775	CYB5R3	11709.51602	-0.933567168	0.058758084	-15.88831866	7.63E-57	1.93E-55
1776	TMEM43	6714.943051	-0.746053784	0.046959911	-15.88703585	7.79E-57	1.97E-55
1777	SCN2B	93.16440529	-2.822041946	0.177690103	-15.88181842	8.47E-57	2.14E-55
1778	TTC7B	929.0178964	-1.005609681	0.063325777	-15.87994216	8.73E-57	2.20E-55
1779	TDRKH	1610.773888	1.149109807	0.072364091	15.87955832	8.78E-57	2.22E-55
1780	LRRC59	11983.04892	1.303955548	0.082126442	15.87741438	9.08E-57	2.29E-55
1781	RP11.783K16.13	69.3812723	1.261944994	0.07948352	15.87681307	9.17E-57	2.31E-55
1782	YIF1B	2185.608569	1.140782617	0.071859948	15.87508259	9.43E-57	2.38E-55
1783	PC	2837.174955	-1.531799462	0.09649977	-15.87360743	9.65E-57	2.43E-55
1784	RP11.3B7.1	15.88619496	-1.796437066	0.11318999	-15.87098884	1.01E-56	2.53E-55
1785	ZMYND19	1304.920423	1.045287287	0.065862377	15.87077988	1.01E-56	2.54E-55
1786	ACKR3	2192.081925	-1.782866111	0.11234012	-15.87025293	1.02E-56	2.56E-55
1787	PP14571	455.3149714	3.107312352	0.195795489	15.87019375	1.02E-56	2.56E-55
1788	RFC4	1366.991239	1.244371927	0.078410264	15.87001319	1.02E-56	2.57E-55
1789	TLE3	8342.001741	0.992794184	0.062558282	15.86990801	1.02E-56	2.57E-55
1790	WDPCP	409.2488617	-1.0283706	0.064803675	-15.86901666	1.04E-56	2.61E-55
1791	ADSS	6068.478895	0.862690032	0.05438718	15.86201084	1.16E-56	2.91E-55
1792	IGHE	75.71934689	3.833739958	0.241757138	15.85781493	1.24E-56	3.11E-55
1793	CHST7	189.4502159	-1.149922734	0.072517764	-15.85711781	1.26E-56	3.14E-55
1794	GFER	1334.26798	1.175505111	0.074148849	15.85331565	1.33E-56	3.34E-55
1795	TGFBR3L	34.3665135	3.017152269	0.190385504	15.84759452	1.46E-56	3.65E-55
1796	AXIN1	2973.791638	0.907568525	0.057297116	15.83968961	1.66E-56	4.14E-55
1797	WDR86	238.2102464	-2.037015358	0.128706096	-15.82687549	2.03E-56	5.08E-55
1798	C10orf142	5.004233524	-2.268098507	0.14330767	-15.82677678	2.03E-56	5.08E-55
1799	ASCL1	199.334839	5.779104831	0.365230575	15.82316822	2.15E-56	5.38E-55
1800	PPP1R15A	3666.289214	-1.257404356	0.079483927	-15.81960529	2.28E-56	5.69E-55
1801	FAM212B	494.9602553	-1.371614719	0.086706137	-15.81911917	2.30E-56	5.73E-55
1802	HNRNPC	27057.70259	0.494129131	0.03124188	15.81624168	2.40E-56	5.99E-55
1803	DEGS2	4305.160974	2.506946473	0.158521701	15.81453176	2.47E-56	6.15E-55
1804	PIGU	1950.844919	0.93598976	0.059200809	15.81042171	2.64E-56	6.57E-55
1805	LHX6	421.9825366	-1.731584315	0.109530355	-15.8091729	2.69E-56	6.69E-55
1806	CPNE7	559.9789904	2.585834562	0.163577782	15.80798155	2.74E-56	6.82E-55
1807	BLOC1S3	1254.517776	0.786055813	0.049734521	15.80503432	2.87E-56	7.14E-55
1808	LSM14B	3599.924816	0.858021281	0.054289517	15.80454805	2.89E-56	7.19E-55
1809	PCDHGB7	270.4157842	-1.70440486	0.107915286	-15.79391499	3.43E-56	8.51E-55
1810	AC116035.1	3.835933029	-3.203252698	0.202837777	-15.7921899	3.52E-56	8.74E-55
1811	LRFN2	54.87109765	2.747391471	0.173976202	15.79176596	3.55E-56	8.79E-55
1812	F11R	10285.90383	0.957921012	0.060663026	15.79085443	3.60E-56	8.92E-55
1813	NPHP3	471.6557647	-0.959152662	0.060741675	-15.79068496	3.61E-56	8.93E-55
1814	AMZ1	252.1300564	2.64919789	0.167807614	15.78711378	3.82E-56	9.45E-55
1815	ZNF366	164.2540566	-1.754415649	0.111138405	-15.78586306	3.89E-56	9.63E-55
1816	SLC30A8	1880.752319	5.018882098	0.317984618	15.78341154	4.05E-56	1.00E-54
1817	PCDH17	684.6319239	1.338149391	0.084802516	15.77959537	4.30E-56	1.06E-54
1818	RP3.403A15.5	10.22331253	-2.089710279	0.132431536	-15.77955174	4.30E-56	1.06E-54
1819	SPEF1	160.5116524	2.43036064	0.154032352	15.77824797	4.39E-56	1.08E-54
1820	PPP1R14A	303.0026393	-2.315023727	0.146769655	-15.77317686	4.76E-56	1.17E-54
1821	MED25	3362.034175	0.922440236	0.058495241	15.76949214	5.05E-56	1.24E-54
1822	ETFDH	1417.592783	-0.889394991	0.056417203	-15.76460614	5.45E-56	1.34E-54
1823	SFXN1	2744.507953	1.093747281	0.069457122	15.74708608	7.19E-56	1.77E-54
1824	RUNDC3B	130.2558295	-1.655722479	0.105157032	-15.74523782	7.41E-56	1.82E-54
1825	ABHD17C	1896.332455	1.391898442	0.088404839	15.74459556	7.48E-56	1.84E-54
1826	CYB561	12108.56867	1.315430446	0.083561014	15.74215522	7.77E-56	1.91E-54
1827	RNPS1	8046.135009	0.75251466	0.047802498	15.7421619	7.77E-56	1.91E-54
1828	INSM1	236.8161807	4.454871602	0.283009888	15.74104576	7.91E-56	1.94E-54
1829	ORM1	167.7859534	4.742063061	0.301301962	15.73857343	8.23E-56	2.02E-54
1830	TNNI3	89.26124345	4.0057403	0.254618194	15.73234121	9.08E-56	2.23E-54
1831	YAP1	6875.046429	-1.103588369	0.070158209	-15.7299964	9.42E-56	2.31E-54
1832	KCNF1	495.6108212	3.445787289	0.219086792	15.72795536	9.73E-56	2.39E-54
1833	AC073850.6	11.62631589	-3.769540422	0.239687455	-15.7268991	9.89E-56	2.42E-54
1834	NECTIN3	293.3789538	-1.743568253	0.110866193	-15.72678025	9.91E-56	2.43E-54
1835	DNAJC18	549.2727416	-1.003800005	0.063844393	-15.7226024	1.06E-55	2.59E-54
1836	COMMD5	1966.722417	1.049013468	0.066722616	15.72200737	1.07E-55	2.61E-54
1837	STIP1	11196.79064	1.006798482	0.064047802	15.71948537	1.11E-55	2.72E-54
1838	PAICS	10529.62055	0.990857829	0.063048163	15.71588731	1.18E-55	2.88E-54
1839	RP11.91K11.2	2.586527784	-4.315107173	0.274611289	-15.71350978	1.22E-55	2.99E-54
1840	CTD.2396E7.11	689.91357	1.320821197	0.084060819	15.71268531	1.24E-55	3.02E-54
1841	ANGPTL7	80.55692334	-4.038689357	0.257043537	-15.71208285	1.25E-55	3.05E-54
1842	RP1.228H13.5	255.6395643	1.200038379	0.076384027	15.71059335	1.28E-55	3.12E-54
1843	PYDC1	356.7870949	4.628583923	0.294700919	15.7060383	1.38E-55	3.35E-54
1844	CTA.407F11.8	3.832366302	-2.67655654	0.170455478	-15.70237911	1.46E-55	3.55E-54
1845	CETN4P	6.658918111	-1.957537681	0.124692166	-15.69896288	1.54E-55	3.74E-54
1846	RGS19	1098.188531	1.047625944	0.066753101	15.69404159	1.66E-55	4.04E-54
1847	CAPN9	487.8038108	2.686990877	0.171233604	15.69196011	1.72E-55	4.17E-54
1848	LYPD1	87.94834093	2.172657575	0.138466982	15.69079889	1.75E-55	4.25E-54
1849	ARHGAP10	958.9168225	-1.366519432	0.087094651	-15.69005004	1.77E-55	4.30E-54
1850	RP3.337H4.8	41.68538566	1.417131853	0.090334069	15.68767878	1.84E-55	4.46E-54
1851	DNASE2	5351.428043	0.851557769	0.054292974	15.68449296	1.93E-55	4.69E-54
1852	SCX	72.55403289	2.388121299	0.152277299	15.68271381	1.99E-55	4.82E-54
1853	HCG23	9.16725562	-2.383457302	0.152005363	-15.68008688	2.07E-55	5.02E-54
1854	C1orf35	1425.693962	1.213781667	0.077410671	15.67977188	2.08E-55	5.04E-54
1855	AGMAT	148.691398	1.463289621	0.093335788	15.67769082	2.15E-55	5.20E-54
1856	AC105053.3	1.666769634	-2.659353397	0.169691122	-15.67172967	2.36E-55	5.71E-54
1857	ARMC3	153.6893412	2.853371438	0.182078374	15.67111668	2.38E-55	5.77E-54
1858	POLA2	1482.639542	0.929958276	0.059342364	15.67106893	2.39E-55	5.77E-54
1859	LINC01281	10.58956354	4.131921633	0.263696489	15.66923266	2.46E-55	5.93E-54
1860	FILIP1	429.8329119	-1.625479349	0.103746146	-15.66785283	2.51E-55	6.06E-54
1861	GLRA4	9.538086551	-3.25015186	0.207443958	-15.66761396	2.52E-55	6.08E-54
1862	SLC25A44	3324.33715	0.642077116	0.040982247	15.66720154	2.53E-55	6.11E-54
1863	TRAF7	6410.703465	0.806279059	0.051463502	15.66700728	2.54E-55	6.13E-54
1864	C2orf54	956.6154229	3.725151088	0.23780032	15.66503819	2.62E-55	6.32E-54
1865	STARD8	629.2535999	-1.146592753	0.073211091	-15.66146238	2.77E-55	6.68E-54
1866	SCUBE3	1295.634849	2.864343663	0.182904107	15.66035727	2.82E-55	6.80E-54
1867	RP11.386I14.2	2.794948484	-2.487401073	0.158846643	-15.65913529	2.88E-55	6.92E-54
1868	LINC01586	2.102479377	-3.346012219	0.213696998	-15.65774088	2.94E-55	7.07E-54
1869	MFSD12	3022.705246	1.014265926	0.064780792	15.65689305	2.98E-55	7.16E-54
1870	TPSP2	150.247831	3.696597	0.236106636	15.65647228	3.00E-55	7.21E-54
1871	RFTN2	287.1620258	-1.322671425	0.084486015	-15.65550727	3.05E-55	7.31E-54
1872	MYO19	2399.065297	1.046167991	0.066828511	15.65451599	3.09E-55	7.43E-54
1873	ARRDC1	3559.918494	1.162156527	0.074239575	15.65413769	3.11E-55	7.47E-54
1874	CD200	850.8231961	-1.262173093	0.080641441	-15.65166832	3.24E-55	7.76E-54
1875	SAMD10	707.7573328	1.222743226	0.078129008	15.65031041	3.31E-55	7.92E-54
1876	PGM1	4487.254583	-1.267325269	0.08098297	-15.64928123	3.36E-55	8.04E-54
1877	RP11.465N4.4	91.09730376	1.346698356	0.086076933	15.64528738	3.58E-55	8.56E-54
1878	ZNF467	1305.775649	1.513289624	0.096736197	15.64346823	3.68E-55	8.80E-54
1879	TTYH3	6374.109618	1.28246266	0.082002678	15.6392778	3.93E-55	9.40E-54
1880	RP11.98D18.9	57.03223887	1.322778424	0.084615595	15.63279707	4.35E-55	1.04E-53
1881	LDB3	117.5317	-1.622512454	0.103803819	-15.63056605	4.51E-55	1.08E-53
1882	CTPS1	2173.793155	1.341453342	0.085844309	15.6265844	4.80E-55	1.15E-53
1883	KCNE1	21.34917637	-2.452847924	0.15697182	-15.62603988	4.84E-55	1.15E-53
1884	RDH16	190.9935863	2.657371055	0.170095409	15.62282641	5.09E-55	1.21E-53
1885	U2AF2	9463.486112	0.730376517	0.046757671	15.62046392	5.28E-55	1.26E-53
1886	ACTL6A	4154.241312	0.911343575	0.058343837	15.62022012	5.30E-55	1.26E-53
1887	INPP1	695.109796	-1.113528906	0.071292015	-15.6192654	5.38E-55	1.28E-53
1888	TNNT3	123.5750715	-2.964443826	0.189817384	-15.61734632	5.55E-55	1.32E-53
1889	ARL6IP1	19640.11378	0.97008793	0.062140778	15.61113272	6.11E-55	1.45E-53
1890	RP11.25L3.3	7.633031911	4.391517899	0.281365096	15.60789866	6.43E-55	1.53E-53
1891	MIR100HG	846.1922776	-1.616930899	0.103629214	-15.6030412	6.94E-55	1.65E-53
1892	PDE7B	247.8898965	-1.542827874	0.098899395	-15.59997282	7.28E-55	1.73E-53
1893	RP11.22C11.2	186.8467039	1.681144854	0.107769431	15.59945935	7.34E-55	1.74E-53
1894	CRABP2	30919.54456	2.132103609	0.136695307	15.59748949	7.57E-55	1.80E-53
1895	CTA.212A2.1	23.2088597	-1.614947061	0.103574612	-15.592113	8.24E-55	1.95E-53
1896	SRSF9	4558.688464	0.701609629	0.045002337	15.59051555	8.44E-55	2.00E-53
1897	TDRD10	62.2187115	-1.974618716	0.126664376	-15.5893771	8.60E-55	2.03E-53
1898	MRPL40P1	10.1115751	3.128469792	0.200679419	15.58939034	8.59E-55	2.03E-53
1899	KLHL21	3417.580232	-1.126664522	0.07229067	-15.58519956	9.18E-55	2.17E-53
1900	XPO6	6899.395704	0.642469704	0.041226125	15.58404297	9.35E-55	2.21E-53
1901	SAC3D1	808.0734957	1.436177483	0.092177594	15.58054859	9.87E-55	2.33E-53
1902	RP11.467J12.4	179.9984581	-2.75118693	0.176604681	-15.57822198	1.02E-54	2.42E-53
1903	KLHL10	8.03659408	-1.561753879	0.100254829	-15.57784195	1.03E-54	2.43E-53
1904	COPA	26697.14192	0.834307381	0.053564906	15.57563425	1.07E-54	2.51E-53
1905	PRR7	216.0984552	1.915372454	0.123020833	15.5694967	1.17E-54	2.77E-53
1906	C16orf71	219.2104024	1.72745881	0.110953897	15.56915851	1.18E-54	2.78E-53
1907	MIR3150B	33.99497916	2.724171156	0.174984584	15.5680637	1.20E-54	2.83E-53
1908	TMEM97	2359.836887	1.524923448	0.097956283	15.56738785	1.21E-54	2.85E-53
1909	CD276	7461.454527	0.924362264	0.059379842	15.56693707	1.22E-54	2.87E-53
1910	NELL2	2713.051595	3.136195714	0.201486043	15.56532485	1.25E-54	2.95E-53
1911	LHCGR	12.55137329	-4.399984682	0.282714672	-15.56334043	1.29E-54	3.04E-53
1912	PIGQ	4614.332974	1.229929362	0.079030987	15.56262184	1.31E-54	3.07E-53
1913	DNAJC9	1250.934852	0.897298944	0.057662799	15.56114105	1.34E-54	3.14E-53
1914	THOC6	1898.368434	1.101197497	0.070782935	15.55738673	1.42E-54	3.33E-53
1915	RPL21P135	4.243753243	-2.149721747	0.138184946	-15.55684468	1.43E-54	3.35E-53
1916	ROBO3	292.637857	-1.7201362	0.110604898	-15.55207986	1.54E-54	3.61E-53
1917	AAGAB	4685.480142	0.810826081	0.052158355	15.54546869	1.71E-54	4.00E-53
1918	CHPF2	4439.518826	0.84095856	0.054096948	15.54539761	1.71E-54	4.00E-53
1919	RP1.292L20.3	20.34272899	-1.306202481	0.084046264	-15.5414699	1.82E-54	4.25E-53
1920	APEX2	2518.514495	0.85056683	0.054732142	15.54053623	1.84E-54	4.31E-53
1921	ARHGAP24	653.9170217	-1.275806812	0.082143158	-15.53150439	2.12E-54	4.96E-53
1922	UNC13A	137.3059057	2.991192779	0.192621031	15.52890027	2.21E-54	5.17E-53
1923	CDC42EP2	846.5774734	-1.178084526	0.075871263	-15.52741412	2.26E-54	5.29E-53
1924	CTA.392C11.1	165.6140136	6.527240224	0.420488835	15.52298107	2.43E-54	5.66E-53
1925	MB	1608.982005	1.906389235	0.122866248	15.51597183	2.71E-54	6.31E-53
1926	FARSA	3947.867698	0.877604169	0.056562717	15.51559434	2.72E-54	6.35E-53
1927	RP11.465L10.10	18.56457324	2.884143175	0.185929189	15.51205163	2.88E-54	6.70E-53
1928	LINC00982	27.95203816	-2.264882003	0.146013828	-15.51142127	2.90E-54	6.76E-53
1929	PRDM5	250.9773555	-1.383295149	0.089193894	-15.50885477	3.02E-54	7.04E-53
1930	OACYLP	15.21139061	2.078609112	0.134030601	15.50846664	3.04E-54	7.07E-53
1931	TMEM238	296.2310717	1.906754961	0.122949408	15.50845172	3.04E-54	7.07E-53
1932	RP11.714L20.1	2.834586499	-2.228633297	0.143706784	-15.50819826	3.05E-54	7.10E-53
1933	LCA5	534.7346908	-1.241131869	0.080031448	-15.50805222	3.06E-54	7.11E-53
1934	DPY30	2405.488658	0.835093269	0.053856244	15.50596948	3.16E-54	7.34E-53
1935	SDF2L1	1173.536611	1.505096493	0.097067659	15.50564334	3.18E-54	7.38E-53
1936	CCDC152	132.6711012	-1.46706335	0.094672467	-15.49619858	3.68E-54	8.54E-53
1937	COL4A3BP	2966.126481	-0.92939988	0.059979637	-15.49525674	3.73E-54	8.66E-53
1938	NDUFAF6	1810.375777	1.228480321	0.0792819	15.49509182	3.74E-54	8.68E-53
1939	ETS2	3712.790567	-1.245243655	0.080373916	-15.49313149	3.86E-54	8.94E-53
1940	CORO2A	3170.381854	1.413667678	0.091247514	15.49267053	3.89E-54	9.00E-53
1941	RAPGEF2	2298.40865	-0.935877096	0.060413091	-15.49129625	3.97E-54	9.19E-53
1942	TMEM54	3027.355941	1.290600665	0.083324746	15.48880398	4.13E-54	9.55E-53
1943	PKDCC	716.1251114	-2.035682556	0.131433798	-15.48827309	4.16E-54	9.62E-53
1944	RBPMS2	272.4994593	-1.685160874	0.108825043	-15.48504665	4.38E-54	1.01E-52
1945	PYCARD	2326.092399	1.876682552	0.12120223	15.48389457	4.46E-54	1.03E-52
1946	SAA2.SAA4	247.6316595	-3.68706639	0.238127174	-15.48360201	4.48E-54	1.03E-52
1947	SRL	62.45637052	-1.794290265	0.115883768	-15.48353404	4.48E-54	1.03E-52
1948	PLEK2	476.5055122	1.404675867	0.090722797	15.48316322	4.51E-54	1.04E-52
1949	C1orf43	18347.33378	0.769649025	0.049713997	15.48153595	4.62E-54	1.07E-52
1950	MYOCD	63.53767737	-2.432794772	0.157186245	-15.47714792	4.95E-54	1.14E-52
1951	DOPEY2	4843.212218	1.193340871	0.077117892	15.47424132	5.18E-54	1.19E-52
1952	ZNF239	767.2762302	1.218329055	0.078734753	15.473841	5.21E-54	1.20E-52
1953	RET	3873.862067	2.874631201	0.185901107	15.46322802	6.14E-54	1.41E-52
1954	ZDHHC16	2533.598634	0.787386732	0.050925264	15.46161309	6.30E-54	1.45E-52
1955	SMIM10L2A	263.8553639	-2.147740511	0.13894873	-15.45707193	6.76E-54	1.55E-52
1956	MPDZ	2591.467467	-1.188976088	0.076923714	-15.45656104	6.81E-54	1.56E-52
1957	EXOSC4	1533.569564	1.512679608	0.097919524	15.44819201	7.76E-54	1.78E-52
1958	AF001548.3	5.549315268	-3.418290516	0.221275963	-15.44808782	7.77E-54	1.78E-52
1959	C19orf45	69.43577662	1.989568559	0.128832014	15.44312242	8.39E-54	1.92E-52
1960	NMB	399.4951546	-1.86185881	0.120607457	-15.43734408	9.18E-54	2.10E-52
1961	ST3GAL4.AS1	212.7873702	1.366619482	0.088572438	15.42939888	1.04E-53	2.38E-52
1962	NCAPG2	2080.277831	1.191156942	0.077216276	15.42624169	1.09E-53	2.50E-52
1963	FAM69A	939.4631393	-1.127871311	0.073120053	-15.42492467	1.11E-53	2.55E-52
1964	Metazoa_SRP.161	67.68329067	4.290404495	0.278182186	15.42300229	1.15E-53	2.62E-52
1965	CARMN	380.1626132	-2.860752107	0.18549489	-15.42226907	1.16E-53	2.65E-52
1966	CUBN	160.7978903	-1.547460242	0.100344477	-15.42147902	1.17E-53	2.68E-52
1967	CSMD2	220.3244845	2.093537866	0.135762461	15.42059449	1.19E-53	2.72E-52
1968	C6orf1	1623.889792	1.150421882	0.074612361	15.41864996	1.23E-53	2.80E-52
1969	VLDLR	1574.415283	-1.745788925	0.113226543	-15.41854832	1.23E-53	2.80E-52
1970	EIF4A3	6756.710341	0.859062999	0.055723068	15.41664923	1.26E-53	2.88E-52
1971	OTX1	233.2998716	2.518912762	0.163402192	15.41541598	1.29E-53	2.94E-52
1972	RP11.696F12.1	4.972814293	-2.747111918	0.178211487	-15.41489811	1.30E-53	2.96E-52
1973	LPAR2	1279.750285	1.150882917	0.074683408	15.41015528	1.40E-53	3.18E-52
1974	SLC39A7	12510.51528	0.971187567	0.063024817	15.40960551	1.41E-53	3.21E-52
1975	HPSE2	109.535258	-3.161209742	0.205168562	-15.40786612	1.45E-53	3.30E-52
1976	GMIP	1407.617929	0.947329349	0.061491578	15.40583894	1.50E-53	3.40E-52
1977	AFAP1.AS1	257.1000689	3.977922298	0.258236844	15.40416243	1.53E-53	3.49E-52
1978	TFB2M	1560.061762	0.846740599	0.054971328	15.40331362	1.55E-53	3.53E-52
1979	ACTA2	20888.84328	-1.575347163	0.102276055	-15.40289336	1.57E-53	3.55E-52
1980	TMTC1	2186.392809	-2.215060444	0.143814787	-15.40217447	1.58E-53	3.59E-52
1981	VPS72	3480.69572	0.930415922	0.060417962	15.39965739	1.65E-53	3.73E-52
1982	GEN1	1114.445057	1.067837473	0.069347564	15.39834149	1.68E-53	3.81E-52
1983	RASL10A	72.89103618	-1.847493575	0.120015263	-15.39382182	1.80E-53	4.08E-52
1984	USP53	2746.240692	-1.236669615	0.080367848	-15.38761646	1.98E-53	4.49E-52
1985	VSTM2A	1195.736697	5.993235202	0.38950743	15.38670316	2.01E-53	4.55E-52
1986	MAFTRR	18.26858121	-1.967703931	0.127910052	-15.38349722	2.11E-53	4.78E-52
1987	AVPR1A	464.9261887	-1.650111895	0.107297996	-15.37877651	2.27E-53	5.14E-52
1988	TCF21	2.973943092	-2.629001625	0.170991113	-15.37507754	2.41E-53	5.43E-52
1989	CYP26B1	460.3555021	-2.115776963	0.137621463	-15.37388799	2.45E-53	5.53E-52
1990	AP001189.4	24.99985561	-1.90157197	0.123705828	-15.37172498	2.53E-53	5.72E-52
1991	JPH2	477.2323489	-2.388000932	0.155392953	-15.36749821	2.70E-53	6.10E-52
1992	RP11.412D9.4	57.53299462	-1.188875053	0.077364587	-15.36717374	2.72E-53	6.13E-52
1993	SGK1	3930.647062	-1.426881899	0.092862851	-15.36547586	2.79E-53	6.29E-52
1994	CTB.49A3.4	8.687785876	4.280477949	0.27859438	15.36455239	2.83E-53	6.37E-52
1995	RP11.238F2.1	9.631573321	-4.672167363	0.304091061	-15.3643693	2.84E-53	6.39E-52
1996	TBCE	2191.840904	0.829277008	0.05398773	15.36047195	3.01E-53	6.78E-52
1997	MARS	5826.76972	0.712408081	0.046388585	15.35740067	3.16E-53	7.11E-52
1998	FAM72C	18.2036535	2.723535293	0.17736557	15.35549036	3.25E-53	7.32E-52
1999	ERH	6470.081061	0.806970246	0.052556834	15.35423996	3.32E-53	7.45E-52
[truncated: 55,252 more rows]
