# Supplementary material for: Identification of miRNA Master Regulators in Breast Cancer
Source: Cells. 2020 Jul 3;9(7):1610. doi: 10.3390/cells9071610 (PMC7407970; doi:10.3390/cells9071610)
Supplement: Supplementary file 1 [file cells-09-01610-s001.zip › SUPLEMENTARIAS/SUP_5.xlsx]

## Sheet: MRS_SIGNIF_05
Regulon	Size	NES	p.value	FDR
hsa-miR-106b-5p	1179	-2.45	0.0144	0.0424
hsa-miR-590-3p	996	-2.48	0.0131	0.0416
hsa-miR-93-5p	970	-2.56	0.0106	0.0382
hsa-miR-671-5p	921	-3.38	0.000734	0.0093
hsa-miR-939-5p	711	-2.35	0.0188	0.0485
hsa-miR-877-5p	670	-2.44	0.0146	0.0424
hsa-miR-130b-3p	585	-2.68	0.00738	0.0303
hsa-miR-16-5p	547	-2.59	0.00965	0.0367
hsa-miR-301a-3p	546	-3.28	0.00105	0.0114
hsa-miR-15b-5p	529	-4.53	5.77e-06	0.000439
hsa-miR-940	483	-2.87	0.00406	0.0216
hsa-miR-301b	469	-2.35	0.0187	0.0485
hsa-miR-106a-5p	451	-2.44	0.0148	0.0424
hsa-miR-1254	398	-3.6	0.000322	0.00611
hsa-miR-93-3p	373	-3.08	0.00208	0.0171
hsa-miR-141-3p	355	-3.45	0.000569	0.00844
hsa-miR-96-5p	338	-2.63	0.00843	0.0329
hsa-miR-454-3p	329	-3.77	0.000166	0.00446
hsa-miR-200c-3p	329	-2.5	0.0124	0.0402
hsa-miR-429	327	-3.43	0.000611	0.00844
hsa-miR-148b-3p	311	-2.74	0.00614	0.0267
hsa-miR-98-5p	276	-2.87	0.00415	0.0216
hsa-miR-590-5p	270	-2.35	0.0188	0.0485
hsa-miR-33a-5p	269	-3.82	0.000131	0.00446
hsa-miR-7-5p	267	-3.32	0.000908	0.0106
hsa-miR-16-2-3p	257	-3.08	0.00207	0.0171
hsa-miR-15b-3p	252	-2.82	0.00477	0.0226
hsa-miR-760	214	-3.1	0.00192	0.0171
hsa-miR-148b-5p	178	-3.75	0.000176	0.00446
hsa-miR-33b-5p	178	-3.21	0.00134	0.0136
hsa-miR-183-5p	150	-2.87	0.00414	0.0216
hsa-miR-151a-5p	147	-2.95	0.00314	0.0203
hsa-miR-1224-5p	138	-2.41	0.0161	0.0453
hsa-miR-183-3p	129	-3.69	0.000227	0.00493
hsa-miR-20b-5p	128	-4.69	2.74e-06	0.000417
hsa-miR-1301-3p	125	-3.56	0.000372	0.00628
hsa-miR-1307-3p	119	-2.86	0.0043	0.0216
hsa-miR-615-3p	105	-4.18	2.91e-05	0.00147
hsa-miR-192-5p	102	-2.9	0.0037	0.0216
hsa-miR-769-5p	102	-2.51	0.0122	0.0402
hsa-miR-185-3p	100	-2.96	0.00307	0.0203
hsa-miR-3065-5p	100	-2.54	0.011	0.0388
hsa-miR-301a-5p	94	-2.5	0.0123	0.0402
hsa-miR-340-3p	94	-2.47	0.0135	0.042
hsa-miR-592	90	-3.02	0.00249	0.018
hsa-miR-3200-3p	67	-2.33	0.02	0.0498
hsa-miR-32-3p	65	-3.03	0.00242	0.018
hsa-miR-1292-5p	64	-2.95	0.00321	0.0203
hsa-miR-3662	64	-2.77	0.00564	0.0252
hsa-miR-210-3p	62	-2.39	0.0167	0.0462
hsa-miR-331-5p	53	-2.64	0.0082	0.0328
hsa-miR-4677-3p	46	-2.57	0.0102	0.038
hsa-miR-103a-2-5p	45	-2.77	0.00564	0.0252
hsa-miR-1229-3p	44	-2.44	0.0145	0.0424
hsa-miR-200b-5p	39	-2.69	0.00722	0.0303
hsa-miR-425-5p	38	-2.85	0.0044	0.0216
hsa-miR-16-1-3p	35	-3.07	0.00214	0.0171
hsa-miR-3187-3p	33	-2.87	0.00415	0.0216
hsa-miR-4326	33	-2.52	0.0119	0.0402
hsa-miR-200c-5p	30	-2.35	0.0186	0.0485
hsa-miR-3677-5p	25	-2.33	0.0197	0.0498
