# Supplementary material for: Identification of miRNA Master Regulators in Breast Cancer
Source: Cells. 2020 Jul 3;9(7):1610. doi: 10.3390/cells9071610 (PMC7407970; doi:10.3390/cells9071610)
Supplement: Supplementary file 1 [file cells-09-01610-s001.zip › SUPLEMENTARIAS/SUP_6.xlsx]

## Sheet: Tabla1
Driver Genes
Name	Degree	Gene log2FoldChange	Driver Type
FAT4	4	-1.73087	TSG
KLF6	4	-1.32867	TSG
HMGA1	4	1.56579	ONCOGENE
FOXA1	3	1.82184	ONCOGENE
SRSF2	3	0.364904	ONCOGENE
ARHGEF10	3	-0.996701	TSG
RB1	3	-0.21852	TSG
TAL1	3	-1.94738	ONCOGENE
SET	3	0.514087	ONCOGENE
PHF6	3	0.481519	TSG
TGFBR2	3	-2.21025	TSG
EBF1	3	-3.05827	TSG
CPEB3	3	-0.495233	TSG
PIK3R1	3	-1.39436	TSG
MALT1	2	-0.234938	ONCOGENE
WWTR1	2	-0.582536	ONCOGENE
AR	2	0.508142	ONCOGENE
KNSTRN	2	1.18062	ONCOGENE
XPO1	2	0.327813	ONCOGENE
ERBB2	2	2.02022	ONCOGENE

## Sheet: DEGREE_ANALYSIS
Name	Degree	TYPE					Name	Degree	TYPE
hsa-miR-106b-5p	663	MIRNA					TNS1	20	GENE
hsa-miR-93-5p	584	MIRNA					DLC1	18	GENE
hsa-miR-671-5p	522	MIRNA					FOXP2	18	GENE
hsa-miR-590-3p	485	MIRNA					IGF1	17	GENE
hsa-miR-939-5p	364	MIRNA					ZEB2	17	GENE
hsa-miR-130b-3p	347	MIRNA					ANK2	16	GENE
hsa-miR-940	333	MIRNA					BACH2	16	GENE
hsa-miR-301a-3p	315	MIRNA					TCF4	16	GENE
hsa-miR-877-5p	310	MIRNA					ZCCHC24	16	GENE
hsa-miR-16-5p	298	MIRNA					BHLHE41	14	GENE
hsa-miR-15b-5p	264	MIRNA					CREBRF	14	GENE
hsa-miR-1254	259	MIRNA					PRICKLE2	14	GENE
hsa-miR-93-3p	237	MIRNA					QKI	14	GENE
hsa-miR-141-3p	230	MIRNA					RACGAP1	14	GENE
hsa-miR-301b	227	MIRNA					WHSC1	14	GENE
hsa-miR-429	222	MIRNA					ZFPM2	14	GENE
hsa-miR-200c-3p	216	MIRNA					ZNF367	14	GENE
hsa-miR-454-3p	215	MIRNA					CREB5	13	GENE
hsa-miR-106a-5p	211	MIRNA					EGR3	13	GENE
hsa-miR-96-5p	203	MIRNA					HEG1	13	GENE
hsa-miR-98-5p	184	MIRNA
hsa-miR-7-5p	165	MIRNA
hsa-miR-15b-3p	153	MIRNA
hsa-miR-33a-5p	152	MIRNA
hsa-miR-148b-3p	140	MIRNA
hsa-miR-760	124	MIRNA
hsa-miR-183-5p	117	MIRNA
hsa-miR-148b-5p	113	MIRNA
hsa-miR-590-5p	110	MIRNA
hsa-miR-183-3p	101	MIRNA
hsa-miR-16-2-3p	97	MIRNA
hsa-miR-20b-5p	94	MIRNA
hsa-miR-33b-5p	94	MIRNA
hsa-miR-151a-5p	87	MIRNA
hsa-miR-1301-3p	79	MIRNA
hsa-miR-615-3p	70	MIRNA
hsa-miR-769-5p	64	MIRNA
hsa-miR-1224-5p	63	MIRNA
hsa-miR-1307-3p	61	MIRNA
hsa-miR-592	60	MIRNA
hsa-miR-340-3p	59	MIRNA
hsa-miR-185-3p	55	MIRNA
hsa-miR-3065-5p	53	MIRNA
hsa-miR-192-5p	53	MIRNA
hsa-miR-32-3p	49	MIRNA
hsa-miR-3662	49	MIRNA
hsa-miR-1292-5p	48	MIRNA
hsa-miR-3200-3p	38	MIRNA
hsa-miR-301a-5p	37	MIRNA
hsa-miR-210-3p	36	MIRNA
hsa-miR-103a-2-5p	34	MIRNA
hsa-miR-1229-3p	30	MIRNA
hsa-miR-331-5p	30	MIRNA
hsa-miR-200b-5p	27	MIRNA
hsa-miR-3187-3p	25	MIRNA
hsa-miR-425-5p	25	MIRNA
RUNX1T1	24	GENE
hsa-miR-4677-3p	21	MIRNA
hsa-miR-16-1-3p	20	MIRNA
TNS1	20	GENE
DLC1	18	GENE
FOXP2	18	GENE
hsa-miR-200c-5p	17	MIRNA
hsa-miR-4326	17	MIRNA
IGF1	17	GENE
ZEB2	17	GENE
ANK2	16	GENE
BACH2	16	GENE
TCF4	16	GENE
ZCCHC24	16	GENE
hsa-miR-3677-5p	15	MIRNA
BHLHE41	14	GENE
CREBRF	14	GENE
PRICKLE2	14	GENE
QKI	14	GENE
RACGAP1	14	GENE
WHSC1	14	GENE
ZFPM2	14	GENE
ZNF367	14	GENE
CREB5	13	GENE
EGR3	13	GENE
HEG1	13	GENE
YWHAZ	13	GENE
BTF3L4	12	GENE
CELF2	12	GENE
EBF3	12	GENE
ELK3	12	GENE
FOXO1	12	GENE
KIAA1462	12	GENE
KIF23	12	GENE
SCN2B	12	GENE
SOBP	12	GENE
TGFBR2	12	GENE
BIRC5	11	GENE
CIT	11	GENE
CLSPN	11	GENE
CSRNP3	11	GENE
MEIS2	11	GENE
RCC2	11	GENE
RGMA	11	GENE
RPS6KA2	11	GENE
S1PR1	11	GENE
SCN4B	11	GENE
TAL1	11	GENE
TARDBP	11	GENE
TSHZ3	11	GENE
ZBTB4	11	GENE
ZEB1	11	GENE
ZMAT3	11	GENE
CENPO	10	GENE
FBXO45	10	GENE
FRMD6	10	GENE
HOXA3	10	GENE
KLF6	10	GENE
KLF9	10	GENE
MAF	10	GENE
MEOX2	10	GENE
NEK9	10	GENE
PDGFRA	10	GENE
PPP1R12B	10	GENE
RAB8B	10	GENE
RECK	10	GENE
RNF145	10	GENE
SCN3B	10	GENE
SPRED1	10	GENE
SRSF2	10	GENE
STARD13	10	GENE
SYNPO	10	GENE
TCEAL7	10	GENE
TSHZ2	10	GENE
CEP55	9	GENE
CORO2B	9	GENE
CSF1	9	GENE
DEDD	9	GENE
DMRT2	9	GENE
E2F7	9	GENE
EBF1	9	GENE
GPCPD1	9	GENE
HMGB3	9	GENE
HOXA5	9	GENE
JAZF1	9	GENE
NR2C2AP	9	GENE
PARPBP	9	GENE
PDE7B	9	GENE
PLXNA4	9	GENE
PRDM16	9	GENE
RBMS1	9	GENE
SCN2A	9	GENE
SCN9A	9	GENE
SRPK1	9	GENE
STMN1	9	GENE
THSD7A	9	GENE
ZC3H12C	9	GENE
ADAMTS3	8	GENE
ADD1	8	GENE
ALX4	8	GENE
ARHGEF4	8	GENE
B4GALT6	8	GENE
BMPR2	8	GENE
CAV1	8	GENE
CCND2	8	GENE
CDK1	8	GENE
CEP120	8	GENE
CLCN6	8	GENE
CPEB1	8	GENE
CPEB3	8	GENE
CRY2	8	GENE
CYCS	8	GENE
DIXDC1	8	GENE
E2F1	8	GENE
E2F3	8	GENE
EDA	8	GENE
EIF2S2	8	GENE
FAM13C	8	GENE
FANCA	8	GENE
FAT4	8	GENE
FZD4	8	GENE
HLF	8	GENE
INCENP	8	GENE
KANK2	8	GENE
KLHL3	8	GENE
LATS2	8	GENE
LDLRAD2	8	GENE
LMNB1	8	GENE
MAB21L1	8	GENE
MAPRE1	8	GENE
MASTL	8	GENE
MCC	8	GENE
MRAS	8	GENE
MTBP	8	GENE
MTMR10	8	GENE
MYLK	8	GENE
NAP1L3	8	GENE
NR3C2	8	GENE
PARP1	8	GENE
PIK3IP1	8	GENE
PLCXD3	8	GENE
PLSCR4	8	GENE
POLQ	8	GENE
PPM1F	8	GENE
PTGER3	8	GENE
PTPN21	8	GENE
RAD51	8	GENE
RORA	8	GENE
STOX2	8	GENE
TIMP2	8	GENE
TMPO	8	GENE
TRIM2	8	GENE
TXNIP	8	GENE
ZBTB47	8	GENE
ADAMTS5	7	GENE
AKAP11	7	GENE
ARL6IP1	7	GENE
ATAD2	7	GENE
C14orf28	7	GENE
C20orf194	7	GENE
CACNA1C	7	GENE
CACNA2D1	7	GENE
CASP2	7	GENE
CCDC137	7	GENE
CDC14B	7	GENE
CDC25A	7	GENE
CHIC1	7	GENE
CKAP5	7	GENE
CNKSR2	7	GENE
CNN1	7	GENE
CSRNP1	7	GENE
CXCL12	7	GENE
CXorf36	7	GENE
DLG2	7	GENE
DLL1	7	GENE
ETS1	7	GENE
EZH1	7	GENE
EZH2	7	GENE
F3	7	GENE
FAM179B	7	GENE
FREM1	7	GENE
FZD7	7	GENE
GAS7	7	GENE
GINS4	7	GENE
GREM2	7	GENE
HMGA1	7	GENE
IRS1	7	GENE
IRS2	7	GENE
ITPR1	7	GENE
JAM2	7	GENE
KCNA1	7	GENE
KCTD5	7	GENE
KIAA0101	7	GENE
KIAA1217	7	GENE
LEPR	7	GENE
LRIG1	7	GENE
LRP8	7	GENE
LSM14B	7	GENE
MEF2C	7	GENE
MELK	7	GENE
MITF	7	GENE
MOB3B	7	GENE
MTMR9	7	GENE
NPAS3	7	GENE
ORC6	7	GENE
PDK4	7	GENE
PHLDB1	7	GENE
PRIM1	7	GENE
PRKCA	7	GENE
PSMD10	7	GENE
PTGES3	7	GENE
PTPRM	7	GENE
RFC2	7	GENE
RNF180	7	GENE
SCN3A	7	GENE
SNCA	7	GENE
SOCS2	7	GENE
SOX5	7	GENE
SRSF1	7	GENE
SYNE1	7	GENE
TAF4	7	GENE
TBX18	7	GENE
TET3	7	GENE
TLE4	7	GENE
TRIOBP	7	GENE
TTC28	7	GENE
UBAP2L	7	GENE
WDR19	7	GENE
ZFP36L1	7	GENE
ZNF695	7	GENE
ACSL4	6	GENE
ACVRL1	6	GENE
AFF1	6	GENE
AHNAK	6	GENE
AKT3	6	GENE
ALG3	6	GENE
AOC3	6	GENE
ARHGAP20	6	GENE
ARID5B	6	GENE
BCAS4	6	GENE
BHMT2	6	GENE
BICC1	6	GENE
C21orf58	6	GENE
C4orf36	6	GENE
CBLN4	6	GENE
CBX2	6	GENE
CBX7	6	GENE
CCDC80	6	GENE
CCNA2	6	GENE
CCNE2	6	GENE
CENPN	6	GENE
CKS2	6	GENE
CNRIP1	6	GENE
CNTN1	6	GENE
COL17A1	6	GENE
COL4A3BP	6	GENE
COX7A2L	6	GENE
CYBRD1	6	GENE
CYTH3	6	GENE
DCBLD2	6	GENE
DCUN1D3	6	GENE
DEPDC1	6	GENE
DNMT1	6	GENE
DPYSL2	6	GENE
DST	6	GENE
EGR1	6	GENE
EIF4E3	6	GENE
ESCO2	6	GENE
ETV5	6	GENE
FAM13B	6	GENE
FERMT2	6	GENE
FGF1	6	GENE
FLRT2	6	GENE
FOXK2	6	GENE
FOXN3	6	GENE
FYCO1	6	GENE
FYN	6	GENE
GALNT15	6	GENE
GPIHBP1	6	GENE
GRIA4	6	GENE
H2AFZ	6	GENE
H6PD	6	GENE
HDGF	6	GENE
HGF	6	GENE
HMGB2	6	GENE
HMMR	6	GENE
HNRNPL	6	GENE
HPRT1	6	GENE
HSPA8	6	GENE
ITIH5	6	GENE
KCNIP2	6	GENE
KCTD12	6	GENE
KDM2B	6	GENE
KIT	6	GENE
KPNA2	6	GENE
LCLAT1	6	GENE
LHFP	6	GENE
LIMA1	6	GENE
LMOD1	6	GENE
LRP1	6	GENE
LRRC59	6	GENE
LRRTM2	6	GENE
LUZP1	6	GENE
MAGI1	6	GENE
MAP3K3	6	GENE
MBNL1	6	GENE
MSRB3	6	GENE
NALCN	6	GENE
NPLOC4	6	GENE
NRG1	6	GENE
NTRK2	6	GENE
PA2G4	6	GENE
PCDH18	6	GENE
PELI1	6	GENE
PELI2	6	GENE
PHYHIP	6	GENE
PIK3R1	6	GENE
PKD2	6	GENE
PRC1	6	GENE
PRKD1	6	GENE
PRX	6	GENE
RAB10	6	GENE
RAB9B	6	GENE
RAN	6	GENE
RASGRF2	6	GENE
RBMS3	6	GENE
RRAGD	6	GENE
SEC61A2	6	GENE
SET	6	GENE
SH3D19	6	GENE
SLIT2	6	GENE
SMS	6	GENE
SNAI2	6	GENE
SNRK	6	GENE
STRBP	6	GENE
THRB	6	GENE
TIPIN	6	GENE
TLL1	6	GENE
TLN2	6	GENE
TNFSF12	6	GENE
TP63	6	GENE
TRDMT1	6	GENE
UBE2V2	6	GENE
WWC2	6	GENE
ZC3H3	6	GENE
ZDHHC15	6	GENE
ZNF25	6	GENE
ABCA1	5	GENE
ADAM33	5	GENE
ADIPOQ	5	GENE
ADRB2	5	GENE
AKAP13	5	GENE
ALDH1A2	5	GENE
AMOTL1	5	GENE
ANGPT4	5	GENE
ANKRD12	5	GENE
ANKRD29	5	GENE
ANTXR2	5	GENE
ARHGAP6	5	GENE
ARHGEF7	5	GENE
ASF1B	5	GENE
ATG14	5	GENE
BTBD7	5	GENE
C10orf54	5	GENE
C11orf63	5	GENE
C16orf52	5	GENE
C17orf53	5	GENE
C20orf24	5	GENE
C9orf69	5	GENE
CADM3	5	GENE
CAV2	5	GENE
CCDC50	5	GENE
CCDC85A	5	GENE
CCNF	5	GENE
CCT3	5	GENE
CD300LG	5	GENE
CD34	5	GENE
CDC25B	5	GENE
CENPL	5	GENE
CENPM	5	GENE
CERS6	5	GENE
CFH	5	GENE
CHAF1A	5	GENE
CHCHD3	5	GENE
CHD9	5	GENE
CHEK1	5	GENE
CHEK2	5	GENE
CKAP2	5	GENE
CNTNAP3B	5	GENE
CPNE8	5	GENE
CREBL2	5	GENE
CRIM1	5	GENE
CRTAP	5	GENE
CRYBG3	5	GENE
CYP20A1	5	GENE
DAB2	5	GENE
DBX2	5	GENE
DCN	5	GENE
DHTKD1	5	GENE
DNMT3B	5	GENE
DVL3	5	GENE
E2F2	5	GENE
E2F5	5	GENE
EFCAB14	5	GENE
EGR2	5	GENE
EHD2	5	GENE
EMCN	5	GENE
EMP1	5	GENE
ESPL1	5	GENE
ETV1	5	GENE
EVC2	5	GENE
FAM104A	5	GENE
FAM49B	5	GENE
FANCD2	5	GENE
FBXL5	5	GENE
FCHO2	5	GENE
FEZ2	5	GENE
FGF2	5	GENE
FGF7	5	GENE
FIGN	5	GENE
FOXM1	5	GENE
FRMD4B	5	GENE
GAS1	5	GENE
GFAP	5	GENE
GRPEL2	5	GENE
GSTM2	5	GENE
GUCY1A3	5	GENE
HBP1	5	GENE
HNRNPA2B1	5	GENE
HOXA9	5	GENE
HRASLS5	5	GENE
HSP90B1	5	GENE
HSPB6	5	GENE
HTR2A	5	GENE
ISM1	5	GENE
ITM2A	5	GENE
ITM2B	5	GENE
ITSN1	5	GENE
JAK1	5	GENE
KATNAL1	5	GENE
KLHL20	5	GENE
LCA5	5	GENE
LDB2	5	GENE
LDHA	5	GENE
LEPROT	5	GENE
LNPEP	5	GENE
LTBP4	5	GENE
LUZP2	5	GENE
MARCH8	5	GENE
MED8	5	GENE
MEX3A	5	GENE
MID1	5	GENE
MKI67	5	GENE
MPPED2	5	GENE
MRPL37	5	GENE
MYH11	5	GENE
NCAM1	5	GENE
NFIB	5	GENE
NGFR	5	GENE
NONO	5	GENE
NOP2	5	GENE
NRN1	5	GENE
NRP1	5	GENE
NSF	5	GENE
NUF2	5	GENE
OTUD3	5	GENE
PAM	5	GENE
PCDHB4	5	GENE
PDE1A	5	GENE
PDE1C	5	GENE
PDIA3	5	GENE
PGM5	5	GENE
POU6F1	5	GENE
PPARG	5	GENE
PPP1R16B	5	GENE
PRELP	5	GENE
PRRG1	5	GENE
PSMB5	5	GENE
PTBP1	5	GENE
PTPRG	5	GENE
PTRF	5	GENE
RAB11FIP2	5	GENE
RAB1A	5	GENE
RAD21	5	GENE
RAI2	5	GENE
RAPGEF2	5	GENE
RASL12	5	GENE
RFTN2	5	GENE
RPS6KA3	5	GENE
RUFY2	5	GENE
SCARA5	5	GENE
SCN7A	5	GENE
SEMA3D	5	GENE
SETD7	5	GENE
SIX4	5	GENE
SLC16A12	5	GENE
SLC1A7	5	GENE
SLMAP	5	GENE
SNX1	5	GENE
SOCS5	5	GENE
SOX17	5	GENE
SRPX	5	GENE
STXBP1	5	GENE
SVEP1	5	GENE
TCF7L1	5	GENE
TFRC	5	GENE
THBD	5	GENE
THEM6	5	GENE
THRA	5	GENE
TIMM23	5	GENE
TLN1	5	GENE
TMEM117	5	GENE
TPM3	5	GENE
TSC22D1	5	GENE
TUBB	5	GENE
WASF3	5	GENE
YPEL4	5	GENE
ZC3H6	5	GENE
ZNF423	5	GENE
ZNF454	5	GENE
ZNF93	5	GENE
ABCA6	4	GENE
ABI2	4	GENE
ACER2	4	GENE
ACVR1	4	GENE
ADAMTS18	4	GENE
ADAMTSL1	4	GENE
ADRA2A	4	GENE
ANKRD33B	4	GENE
AP4S1	4	GENE
APOO	4	GENE
ARHGAP11A	4	GENE
ARHGAP12	4	GENE
ARHGAP21	4	GENE
ARHGAP31	4	GENE
ARHGEF12	4	GENE
ARHGEF39	4	GENE
ARID4A	4	GENE
ATG2B	4	GENE
ATOH8	4	GENE
ATP7A	4	GENE
AUNIP	4	GENE
AVPR2	4	GENE
BLM	4	GENE
BRMS1L	4	GENE
C11orf84	4	GENE
C1orf43	4	GENE
CABLES2	4	GENE
CALD1	4	GENE
CAPRIN1	4	GENE
CASC5	4	GENE
CCDC36	4	GENE
CCL14	4	GENE
CDCA4	4	GENE
CDH5	4	GENE
CDK5R1	4	GENE
CDS1	4	GENE
CENPF	4	GENE
CEP85	4	GENE
CEP85L	4	GENE
CFL2	4	GENE
CHST3	4	GENE
CLIC4	4	GENE
CNIH2	4	GENE
CNOT6L	4	GENE
CNTNAP3	4	GENE
CPED1	4	GENE
CTPS1	4	GENE
CX3CL1	4	GENE
CXorf23	4	GENE
DCAF13	4	GENE
DENND5B	4	GENE
DIAPH3	4	GENE
DLGAP2	4	GENE
DMD	4	GENE
DNAJC27	4	GENE
DNAJC9	4	GENE
DOCK4	4	GENE
DOCK8	4	GENE
DPY30	4	GENE
DTL	4	GENE
DZIP1	4	GENE
E2F8	4	GENE
EBF2	4	GENE
ECT2	4	GENE
EIF1AD	4	GENE
EIF2AK1	4	GENE
EIF4E2	4	GENE
EIF5A2	4	GENE
ELAVL1	4	GENE
EMX2	4	GENE
EPAS1	4	GENE
EPT1	4	GENE
FAM136A	4	GENE
FAM43A	4	GENE
FAM72B	4	GENE
FAM83D	4	GENE
FAM83H	4	GENE
FAM91A1	4	GENE
FBLN5	4	GENE
FBXL3	4	GENE
FBXO43	4	GENE
FGD1	4	GENE
FGD5	4	GENE
FILIP1L	4	GENE
FNDC3A	4	GENE
FNDC4	4	GENE
FOSB	4	GENE
FRY	4	GENE
GABARAPL1	4	GENE
GEM	4	GENE
GINS1	4	GENE
GINS2	4	GENE
GIT2	4	GENE
GLYAT	4	GENE
GNG12	4	GENE
GNG7	4	GENE
GPD1	4	GENE
GPM6B	4	GENE
GPRASP1	4	GENE
GRAMD3	4	GENE
GRID1	4	GENE
GRSF1	4	GENE
GSG2	4	GENE
GSPT2	4	GENE
HELLS	4	GENE
HIF3A	4	GENE
HSPA5	4	GENE
IGSF10	4	GENE
IKZF4	4	GENE
IMPDH1	4	GENE
IQGAP3	4	GENE
IQSEC1	4	GENE
IRAK1	4	GENE
ITGA2	4	GENE
ITGB8	4	GENE
JUN	4	GENE
KCNA2	4	GENE
KIAA0355	4	GENE
KIAA1524	4	GENE
KIAA1841	4	GENE
KIF13A	4	GENE
KIF2C	4	GENE
KLF12	4	GENE
KLF2	4	GENE
KLF4	4	GENE
KLHL29	4	GENE
KNSTRN	4	GENE
LAMC1	4	GENE
LARP4	4	GENE
LEP	4	GENE
LIMS2	4	GENE
LPAR1	4	GENE
LRCH1	4	GENE
LRFN5	4	GENE
LRRN3	4	GENE
LTBP2	4	GENE
LURAP1	4	GENE
LYST	4	GENE
MAML3	4	GENE
MAPK9	4	GENE
MARK1	4	GENE
MASP1	4	GENE
MAT2B	4	GENE
MEDAG	4	GENE
MFAP4	4	GENE
MOCS1	4	GENE
MPHOSPH9	4	GENE
MRPL4	4	GENE
MRVI1	4	GENE
MTHFD2	4	GENE
NAB1	4	GENE
NABP2	4	GENE
NBR1	4	GENE
NCBP1	4	GENE
NCOA7	4	GENE
NDNF	4	GENE
NHLRC3	4	GENE
NME1	4	GENE
NOV	4	GENE
NR3C1	4	GENE
OIP5	4	GENE
OMD	4	GENE
PAIP1	4	GENE
PALM	4	GENE
PAPD4	4	GENE
PARM1	4	GENE
PCSK5	4	GENE
PDAP1	4	GENE
PDE11A	4	GENE
PDE2A	4	GENE
PEAR1	4	GENE
PGAM5	4	GENE
PHLDB2	4	GENE
PIP4K2C	4	GENE
PLAGL1	4	GENE
PLEKHF2	4	GENE
PLEKHM1	4	GENE
PLPP3	4	GENE
PM20D2	4	GENE
PNRC1	4	GENE
POLR2D	4	GENE
POP7	4	GENE
PPIH	4	GENE
PPP1R10	4	GENE
PRDM8	4	GENE
PRNP	4	GENE
PRPF4	4	GENE
PSMB2	4	GENE
PSMD12	4	GENE
PTBP3	4	GENE
PTEN	4	GENE
PTPRB	4	GENE
PYCRL	4	GENE
R3HDM1	4	GENE
RAD23B	4	GENE
RAG1	4	GENE
RARB	4	GENE
RBL2	4	GENE
RBMS2	4	GENE
RCVRN	4	GENE
RELN	4	GENE
RHEB	4	GENE
RND3	4	GENE
RNF125	4	GENE
RNF217	4	GENE
RNFT2	4	GENE
RRM2	4	GENE
RTCA	4	GENE
SAPCD2	4	GENE
SASH1	4	GENE
SEMA3G	4	GENE
SEMA5A	4	GENE
SEMA6D	4	GENE
SETBP1	4	GENE
SFRP1	4	GENE
SHANK3	4	GENE
SHARPIN	4	GENE
SHE	4	GENE
SIDT2	4	GENE
SIGMAR1	4	GENE
SLIT3	4	GENE
SMAD5	4	GENE
SMAD9	4	GENE
SMC1A	4	GENE
SNRPE	4	GENE
SNTB2	4	GENE
SOD3	4	GENE
SORBS1	4	GENE
SOX4	4	GENE
SOX7	4	GENE
SPARCL1	4	GENE
SPATS2	4	GENE
SPG20	4	GENE
SPRY2	4	GENE
SSR1	4	GENE
ST6GALNAC3	4	GENE
SUMO2	4	GENE
SUV39H1	4	GENE
SYNE3	4	GENE
TANC1	4	GENE
TARS	4	GENE
TBC1D15	4	GENE
TBC1D31	4	GENE
TCOF1	4	GENE
TEK	4	GENE
TFPI	4	GENE
TGFB1I1	4	GENE
TGOLN2	4	GENE
THSD7B	4	GENE
TK2	4	GENE
TMEM100	4	GENE
TMEM220	4	GENE
TMEM245	4	GENE
TMEM97	4	GENE
TOM1L2	4	GENE
TRABD2B	4	GENE
TRIM4	4	GENE
TRIP13	4	GENE
UBE2C	4	GENE
UBE2N	4	GENE
USP19	4	GENE
USP53	4	GENE
USP7	4	GENE
VAMP2	4	GENE
VDAC1	4	GENE
VGLL3	4	GENE
VSTM4	4	GENE
WDFY3	4	GENE
WDR53	4	GENE
WSCD1	4	GENE
WWTR1	4	GENE
XPO5	4	GENE
ZDHHC17	4	GENE
ZFP64	4	GENE
ZNF480	4	GENE
ZNF704	4	GENE
ZYG11A	4	GENE
AAGAB	3	GENE
ABCA10	3	GENE
ABCF3	3	GENE
ABCG2	3	GENE
ABLIM3	3	GENE
ACOT7	3	GENE
ACTL6A	3	GENE
ACTR2	3	GENE
ACVR2A	3	GENE
ADCYAP1R1	3	GENE
ADD3	3	GENE
AIFM1	3	GENE
AKAP2	3	GENE
ALDH2	3	GENE
ANGPTL1	3	GENE
ANKAR	3	GENE
ANKFY1	3	GENE
ANKRD53	3	GENE
ANO6	3	GENE
ANXA1	3	GENE
ARHGAP24	3	GENE
ARHGAP26	3	GENE
ARHGAP39	3	GENE
ARHGEF10	3	GENE
ARHGEF40	3	GENE
ARHGEF6	3	GENE
ASB1	3	GENE
ASL	3	GENE
ATAD5	3	GENE
ATF7	3	GENE
ATG16L1	3	GENE
ATL1	3	GENE
ATP11C	3	GENE
ATP2B1	3	GENE
ATP5C1	3	GENE
AXIN2	3	GENE
B4GALT2	3	GENE
BAZ1B	3	GENE
BEND7	3	GENE
BLCAP	3	GENE
BMP2	3	GENE
BMPER	3	GENE
BNIP3L	3	GENE
BOC	3	GENE
BRCA1	3	GENE
BRIP1	3	GENE
BUB1B	3	GENE
C10orf90	3	GENE
C14orf180	3	GENE
C1QTNF1	3	GENE
C2orf88	3	GENE
C6orf201	3	GENE
C6orf62	3	GENE
C7	3	GENE
CA4	3	GENE
CACNB4	3	GENE
CALCOCO1	3	GENE
CCDC142	3	GENE
CCDC178	3	GENE
CCDC82	3	GENE
CCL16	3	GENE
CCM2L	3	GENE
CCNB1	3	GENE
CCSER2	3	GENE
CCT8	3	GENE
CD3EAP	3	GENE
CD93	3	GENE
CDC42EP3	3	GENE
CDCA3	3	GENE
CDCA8	3	GENE
CDK16	3	GENE
CENPA	3	GENE
CHCHD2	3	GENE
CHRDL1	3	GENE
CITED2	3	GENE
CLEC1A	3	GENE
CLIC2	3	GENE
CLK4	3	GENE
CLTC	3	GENE
COL14A1	3	GENE
COL15A1	3	GENE
CRCP	3	GENE
CREB1	3	GENE
CRHR2	3	GENE
CSGALNACT1	3	GENE
CSNK2A1	3	GENE
CSTF3	3	GENE
CTDSP2	3	GENE
CTSA	3	GENE
CYGB	3	GENE
CYP11A1	3	GENE
CYP46A1	3	GENE
CYYR1	3	GENE
DCUN1D5	3	GENE
DDOST	3	GENE
DENND4C	3	GENE
DGUOK	3	GENE
DISC1	3	GENE
DKK3	3	GENE
DLGAP4	3	GENE
DLL4	3	GENE
DMXL1	3	GENE
DNAJA3	3	GENE
DNAJB11	3	GENE
DNPEP	3	GENE
DPP4	3	GENE
DPYD	3	GENE
DUSP1	3	GENE
DUSP6	3	GENE
ECE2	3	GENE
ECM2	3	GENE
EDN1	3	GENE
EFCAB1	3	GENE
EFNB2	3	GENE
EFNB3	3	GENE
EHD3	3	GENE
EIF2B5	3	GENE
EIF4G1	3	GENE
ENPP6	3	GENE
EOGT	3	GENE
ERAP1	3	GENE
ERBB3	3	GENE
ERG	3	GENE
ERGIC1	3	GENE
ESRP1	3	GENE
FAM107A	3	GENE
FAM122A	3	GENE
FAM124B	3	GENE
FAM129A	3	GENE
FAM160B1	3	GENE
FAM184A	3	GENE
FAM210A	3	GENE
FAM46B	3	GENE
FAM63B	3	GENE
FAS	3	GENE
FAT2	3	GENE
FBXL17	3	GENE
FBXW7	3	GENE
FEN1	3	GENE
FGL2	3	GENE
FKBP4	3	GENE
FLAD1	3	GENE
FLI1	3	GENE
FMNL2	3	GENE
FRMD4A	3	GENE
FSIP1	3	GENE
FSTL1	3	GENE
GAB1	3	GENE
GID8	3	GENE
GLO1	3	GENE
GLRX3	3	GENE
GLTSCR1L	3	GENE
GNB5	3	GENE
GNPNAT1	3	GENE
GPI	3	GENE
GPR17	3	GENE
GPRC5B	3	GENE
GRHL2	3	GENE
GRINA	3	GENE
GSN	3	GENE
GTSE1	3	GENE
HAUS8	3	GENE
HCFC1	3	GENE
HDAC8	3	GENE
HEY2	3	GENE
HIPK3	3	GENE
HN1	3	GENE
HNMT	3	GENE
HNRNPK	3	GENE
HNRNPU	3	GENE
HNRNPUL1	3	GENE
HOXA2	3	GENE
HOXA4	3	GENE
HPS5	3	GENE
HSPA12B	3	GENE
HSPB11	3	GENE
IL11RA	3	GENE
ILF3	3	GENE
INTS8	3	GENE
IPO9	3	GENE
ITGA10	3	GENE
ITGA9	3	GENE
ITPRIP	3	GENE
KALRN	3	GENE
KAT2B	3	GENE
KCNJ2	3	GENE
KCNMB1	3	GENE
KIAA0232	3	GENE
KIAA0408	3	GENE
KIAA0430	3	GENE
KIAA1456	3	GENE
KIAA1614	3	GENE
KIF11	3	GENE
KIF14	3	GENE
KIF18B	3	GENE
KIF24	3	GENE
KLF10	3	GENE
KLF3	3	GENE
KMT2A	3	GENE
KNTC1	3	GENE
KRBA2	3	GENE
KRI1	3	GENE
LAMA2	3	GENE
LAMB3	3	GENE
LANCL3	3	GENE
LARP4B	3	GENE
LGALS3BP	3	GENE
LIAS	3	GENE
LIFR	3	GENE
LIMCH1	3	GENE
LIX1L	3	GENE
LMO2	3	GENE
LRCH2	3	GENE
LRP6	3	GENE
LRRC45	3	GENE
LRRN4CL	3	GENE
LSM3	3	GENE
MAD2L1	3	GENE
MAMDC2	3	GENE
MAPK10	3	GENE
MBNL3	3	GENE
MCL1	3	GENE
MCM10	3	GENE
MCM3	3	GENE
MCM4	3	GENE
MEAF6	3	GENE
MEIS1	3	GENE
MEST	3	GENE
MFAP5	3	GENE
MGLL	3	GENE
MKRN1	3	GENE
MND1	3	GENE
MOB3C	3	GENE
MPDZ	3	GENE
MPP6	3	GENE
MPRIP	3	GENE
MRGBP	3	GENE
MRGPRF	3	GENE
MRPL15	3	GENE
MRPL19	3	GENE
MRPS16	3	GENE
MRS2	3	GENE
MSH2	3	GENE
MTA2	3	GENE
MTCH2	3	GENE
MTMR3	3	GENE
MXD3	3	GENE
MYBL2	3	GENE
MYLIP	3	GENE
MYO9A	3	GENE
MYOCD	3	GENE
N4BP2L1	3	GENE
NAA15	3	GENE
NAP1L2	3	GENE
NARS	3	GENE
NAV2	3	GENE
NCAPD2	3	GENE
NCAPG	3	GENE
NCAPH	3	GENE
NDN	3	GENE
NEDD9	3	GENE
NEGR1	3	GENE
NFASC	3	GENE
NFAT5	3	GENE
NFIX	3	GENE
NIPSNAP1	3	GENE
NISCH	3	GENE
NKAPL	3	GENE
NKIRAS2	3	GENE
NLGN1	3	GENE
NLGN3	3	GENE
NLGN4X	3	GENE
NLN	3	GENE
NPM2	3	GENE
NPR1	3	GENE
NPR2	3	GENE
NR5A2	3	GENE
NRIP2	3	GENE
NTN4	3	GENE
NUP210	3	GENE
NUSAP1	3	GENE
OGN	3	GENE
OR2L13	3	GENE
OSTM1	3	GENE
PACRG	3	GENE
PAFAH1B1	3	GENE
PAICS	3	GENE
PALLD	3	GENE
PAMR1	3	GENE
PARD3B	3	GENE
PCK1	3	GENE
PDCD10	3	GENE
PDGFD	3	GENE
PDLIM4	3	GENE
PEAK1	3	GENE
PER1	3	GENE
PEX13	3	GENE
PFN2	3	GENE
PHYHIPL	3	GENE
PID1	3	GENE
PIK3R2	3	GENE
PKMYT1	3	GENE
PLD5	3	GENE
PLEKHA5	3	GENE
PLEKHG5	3	GENE
PLIN1	3	GENE
PLIN4	3	GENE
PLK1	3	GENE
PLS3	3	GENE
PLVAP	3	GENE
PNMAL2	3	GENE
PNPLA2	3	GENE
PNPLA7	3	GENE
PODN	3	GENE
POLA2	3	GENE
POLE3	3	GENE
POLK	3	GENE
POU2F1	3	GENE
PPARA	3	GENE
PPIA	3	GENE
PPP1R21	3	GENE
PRDM2	3	GENE
PRELID3B	3	GENE
PRR13	3	GENE
PRRG3	3	GENE
PSMD11	3	GENE
PSRC1	3	GENE
PTCHD1	3	GENE
PTGFR	3	GENE
PTPN14	3	GENE
PUF60	3	GENE
PXDC1	3	GENE
RAB11FIP4	3	GENE
RANBP17	3	GENE
RANGAP1	3	GENE
RASA3	3	GENE
RBBP4	3	GENE
RBL1	3	GENE
RBM14	3	GENE
RBM43	3	GENE
RBPMS2	3	GENE
RCC1	3	GENE
RDX	3	GENE
RFXANK	3	GENE
RGL1	3	GENE
RGS2	3	GENE
RMI2	3	GENE
RNASE4	3	GENE
RNF150	3	GENE
RNF157	3	GENE
RNF41	3	GENE
ROCK2	3	GENE
ROR1	3	GENE
RPS6KA5	3	GENE
RTKN2	3	GENE
RUNDC3B	3	GENE
SAMD4A	3	GENE
SAMD5	3	GENE
SBF2	3	GENE
SCARF1	3	GENE
SCRIB	3	GENE
SDPR	3	GENE
SEMA3C	3	GENE
SERF2	3	GENE
SERINC1	3	GENE
SERPINF1	3	GENE
SESN1	3	GENE
SFPQ	3	GENE
SGK1	3	GENE
SGO1	3	GENE
SGTB	3	GENE
SH3BGRL2	3	GENE
SH3TC2	3	GENE
SHCBP1	3	GENE
SHROOM4	3	GENE
SIRT7	3	GENE
SKA3	3	GENE
SLAIN1	3	GENE
SLC12A4	3	GENE
SLC12A7	3	GENE
SLC25A37	3	GENE
SLC25A46	3	GENE
SLC35A2	3	GENE
SLC35G1	3	GENE
SLC3A2	3	GENE
SLC9A6	3	GENE
SMC4	3	GENE
SMG6	3	GENE
SMG7	3	GENE
SNRPC	3	GENE
SNRPD1	3	GENE
SNRPD3	3	GENE
SNX29	3	GENE
SNX33	3	GENE
SNX9	3	GENE
SOD2	3	GENE
SOS1	3	GENE
SPC25	3	GENE
SPCS1	3	GENE
SPTBN1	3	GENE
SSBP1	3	GENE
SSBP2	3	GENE
SSPN	3	GENE
ST3GAL3	3	GENE
ST8SIA2	3	GENE
STAT6	3	GENE
STK35	3	GENE
SYT15	3	GENE
TACC1	3	GENE
TBC1D13	3	GENE
TBCEL	3	GENE
TBX15	3	GENE
TCEB1	3	GENE
TCF7L2	3	GENE
TDRD10	3	GENE
TENM2	3	GENE
TGFA	3	GENE
TIGD5	3	GENE
TK1	3	GENE
TMEM170B	3	GENE
TMEM246	3	GENE
TMEM47	3	GENE
TMEM57	3	GENE
TMEM63B	3	GENE
TMTC1	3	GENE
TNPO3	3	GENE
TOPORS	3	GENE
TP53INP1	3	GENE
TPO	3	GENE
TRAIP	3	GENE
TRIM23	3	GENE
TRIM37	3	GENE
TRIM59	3	GENE
TRIM68	3	GENE
TRO	3	GENE
TRPC1	3	GENE
TRPC6	3	GENE
TRPM3	3	GENE
TSEN34	3	GENE
TSG101	3	GENE
TSHZ1	3	GENE
TSPYL2	3	GENE
TTBK2	3	GENE
TTK	3	GENE
TTYH3	3	GENE
TUBB6	3	GENE
UBA1	3	GENE
UBE2D2	3	GENE
UBE2O	3	GENE
UBE2Q1	3	GENE
UBE2S	3	GENE
UHRF1	3	GENE
USP39	3	GENE
USP47	3	GENE
UTRN	3	GENE
VBP1	3	GENE
VIM	3	GENE
VWF	3	GENE
WBSCR22	3	GENE
WDR36	3	GENE
WDR77	3	GENE
WLS	3	GENE
XPO1	3	GENE
XPO6	3	GENE
XRCC2	3	GENE
XRN1	3	GENE
YAP1	3	GENE
YWHAB	3	GENE
ZBTB38	3	GENE
ZC3H12B	3	GENE
ZNF136	3	GENE
ZNF333	3	GENE
ZNF582	3	GENE
ZNF667	3	GENE
ZNF7	3	GENE
ZNF843	3	GENE
ABCA8	2	GENE
ABCB5	2	GENE
ABCC5	2	GENE
ABCD2	2	GENE
ABCD4	2	GENE
ABCF1	2	GENE
ABHD13	2	GENE
ABHD15	2	GENE
ABRACL	2	GENE
ACAP2	2	GENE
ACOT8	2	GENE
ACTR3	2	GENE
ACVR1C	2	GENE
ADCK2	2	GENE
ADH1B	2	GENE
ADHFE1	2	GENE
ADM2	2	GENE
ADRA1A	2	GENE
AEBP2	2	GENE
AHDC1	2	GENE
AK4	2	GENE
AK5	2	GENE
AKAP12	2	GENE
AKAP7	2	GENE
AKT1S1	2	GENE
ALAD	2	GENE
ALS2CL	2	GENE
AMOTL2	2	GENE
ANAPC7	2	GENE
ANGPTL2	2	GENE
ANLN	2	GENE
AOX1	2	GENE
AP2S1	2	GENE
APBA1	2	GENE
APBB1	2	GENE
APBB1IP	2	GENE
APLF	2	GENE
APP	2	GENE
APTX	2	GENE
AQP1	2	GENE
AQP7	2	GENE
ARF5	2	GENE
ARFGEF1	2	GENE
ARHGAP10	2	GENE
ARHGAP23	2	GENE
ARHGAP5	2	GENE
ARHGEF15	2	GENE
ARHGEF25	2	GENE
ARL13B	2	GENE
ARL15	2	GENE
ARL4C	2	GENE
ARMC1	2	GENE
ARMC10	2	GENE
ARRDC3	2	GENE
ASB6	2	GENE
ASPA	2	GENE
ASXL3	2	GENE
ATF3	2	GENE
ATP1A2	2	GENE
ATP1B2	2	GENE
ATP8B4	2	GENE
ATRX	2	GENE
ATXN1L	2	GENE
ATXN2L	2	GENE
AURKA	2	GENE
AVL9	2	GENE
AVPR1A	2	GENE
B3GAT3	2	GENE
BACE1	2	GENE
BAG5	2	GENE
BAG6	2	GENE
BARD1	2	GENE
BBIP1	2	GENE
BBX	2	GENE
BCCIP	2	GENE
BCL2L2	2	GENE
BCL6	2	GENE
BEND3	2	GENE
BLOC1S6	2	GENE
BMP6	2	GENE
BRIX1	2	GENE
BTBD10	2	GENE
BTBD11	2	GENE
BTBD8	2	GENE
BTNL9	2	GENE
C10orf10	2	GENE
C11orf53	2	GENE
C11orf96	2	GENE
C16orf91	2	GENE
C19orf45	2	GENE
C1orf112	2	GENE
C1QTNF7	2	GENE
C1RL	2	GENE
C1S	2	GENE
C21orf91	2	GENE
C2orf15	2	GENE
C2orf48	2	GENE
C5	2	GENE
C5AR2	2	GENE
C5orf22	2	GENE
C6orf136	2	GENE
C7orf43	2	GENE
C8orf58	2	GENE
C8orf88	2	GENE
CA5B	2	GENE
CABP1	2	GENE
CALCRL	2	GENE
CAPN11	2	GENE
CAPN15	2	GENE
CAPS2	2	GENE
CAPZA1	2	GENE
CARF	2	GENE
CASKIN1	2	GENE
CCDC150	2	GENE
CCDC152	2	GENE
CCDC167	2	GENE
CCDC69	2	GENE
CCL21	2	GENE
CCPG1	2	GENE
CCS	2	GENE
CD200	2	GENE
CD47	2	GENE
CD59	2	GENE
CD99L2	2	GENE
CDADC1	2	GENE
CDC25C	2	GENE
CDC34	2	GENE
CDC7	2	GENE
CDCA5	2	GENE
CDH24	2	GENE
CDK5RAP1	2	GENE
CDKN1A	2	GENE
CDO1	2	GENE
CENPB	2	GENE
CENPE	2	GENE
CENPK	2	GENE
CEP250	2	GENE
CEP68	2	GENE
CEP70	2	GENE
CEP97	2	GENE
CERS2	2	GENE
CFI	2	GENE
CFL1	2	GENE
CHAF1B	2	GENE
CHFR	2	GENE
CHL1	2	GENE
CHURC1	2	GENE
CKAP2L	2	GENE
CKS1B	2	GENE
CLASP2	2	GENE
CLDN11	2	GENE
CLDN19	2	GENE
CLEC2B	2	GENE
CLIP4	2	GENE
CLPB	2	GENE
CNTN4	2	GENE
COL4A6	2	GENE
COMMD4	2	GENE
COPS2	2	GENE
CORO1C	2	GENE
COX7B	2	GENE
CPXM2	2	GENE
CRB2	2	GENE
CRTC3	2	GENE
CRYAB	2	GENE
CSDE1	2	GENE
CSE1L	2	GENE
CTF1	2	GENE
CTPS2	2	GENE
CUBN	2	GENE
CUL2	2	GENE
CX3CR1	2	GENE
CXCL2	2	GENE
CYB561	2	GENE
CYP2U1	2	GENE
DAP3	2	GENE
DBF4	2	GENE
DBNDD1	2	GENE
DCAF12	2	GENE
DDX23	2	GENE
DDX39A	2	GENE
DEFB132	2	GENE
DENND5A	2	GENE
DEPDC1B	2	GENE
DESI2	2	GENE
DHRS12	2	GENE
DIP2C	2	GENE
DMTN	2	GENE
DNA2	2	GENE
DNAH6	2	GENE
DNAJB4	2	GENE
DNAJC18	2	GENE
DNAJC5	2	GENE
DNMBP	2	GENE
DNMT3A	2	GENE
DNPH1	2	GENE
DOLK	2	GENE
DONSON	2	GENE
DPH2	2	GENE
DPT	2	GENE
DSEL	2	GENE
DSN1	2	GENE
DTX1	2	GENE
DUS1L	2	GENE
DUSP3	2	GENE
DYNC1LI2	2	GENE
EBNA1BP2	2	GENE
ECSCR	2	GENE
EEA1	2	GENE
EEF2K	2	GENE
EEPD1	2	GENE
EGFLAM	2	GENE
EHMT2	2	GENE
EIF3L	2	GENE
EIF5A	2	GENE
ELMOD3	2	GENE
ENY2	2	GENE
EPC1	2	GENE
EPHA4	2	GENE
EPHX2	2	GENE
EPM2AIP1	2	GENE
ERAL1	2	GENE
ERCC6L	2	GENE
ERGIC2	2	GENE
ERI3	2	GENE
ESR1	2	GENE
EVI5	2	GENE
EWSR1	2	GENE
EXO1	2	GENE
FAM102A	2	GENE
FAM111B	2	GENE
FAM122B	2	GENE
FAM134A	2	GENE
FAM135A	2	GENE
FAM13A	2	GENE
FAM155B	2	GENE
FAM189B	2	GENE
FAM212B	2	GENE
FAM219B	2	GENE
FAM64A	2	GENE
FAM72A	2	GENE
FAM72D	2	GENE
FAM73A	2	GENE
FAM89A	2	GENE
FANCI	2	GENE
FARSB	2	GENE
FASTK	2	GENE
FBF1	2	GENE
FBLN1	2	GENE
FBXO11	2	GENE
FBXO22	2	GENE
FBXO25	2	GENE
FBXO41	2	GENE
FBXO5	2	GENE
FEM1B	2	GENE
FER	2	GENE
FGD4	2	GENE
FGFR1OP2	2	GENE
FLNA	2	GENE
FLT1	2	GENE
FLT4	2	GENE
FN1	2	GENE
FOXA1	2	GENE
FOXJ2	2	GENE
FOXP4	2	GENE
FRMD3	2	GENE
FRMPD4	2	GENE
FTSJ1	2	GENE
FUT10	2	GENE
FXYD2	2	GENE
FXYD6	2	GENE
G0S2	2	GENE
GAK	2	GENE
GAN	2	GENE
GANAB	2	GENE
GAPDH	2	GENE
GARS	2	GENE
GART	2	GENE
GAS2L3	2	GENE
GAS6	2	GENE
GATAD2A	2	GENE
GCH1	2	GENE
GCNT4	2	GENE
GCSAML	2	GENE
GDI1	2	GENE
GDI2	2	GENE
GGTA1P	2	GENE
GID4	2	GENE
GINM1	2	GENE
GIPC2	2	GENE
GMEB2	2	GENE
GNAI1	2	GENE
GNB1	2	GENE
GNPDA2	2	GENE
GNS	2	GENE
GPAM	2	GENE
GPATCH2L	2	GENE
GPD1L	2	GENE
GPR137C	2	GENE
GPR155	2	GENE
GPR182	2	GENE
GPR34	2	GENE
GPS1	2	GENE
GRK3	2	GENE
GSK3B	2	GENE
GSPT1	2	GENE
GSTM5	2	GENE
GTDC1	2	GENE
GTF2H1	2	GENE
GTF3C2	2	GENE
GTPBP4	2	GENE
H2AFV	2	GENE
HABP4	2	GENE
HAND2	2	GENE
HBEGF	2	GENE
HCFC2	2	GENE
HECA	2	GENE
HEPACAM	2	GENE
HERPUD2	2	GENE
HES6	2	GENE
HIC1	2	GENE
HN1L	2	GENE
HNRNPC	2	GENE
HNRNPF	2	GENE
HNRNPM	2	GENE
HSF2BP	2	GENE
HSP90AA1	2	GENE
HSP90AB1	2	GENE
HSPA12A	2	GENE
HSPD1	2	GENE
ID4	2	GENE
IFNAR1	2	GENE
IL33	2	GENE
INHBB	2	GENE
INO80	2	GENE
INO80D	2	GENE
INTS7	2	GENE
IRF2BP1	2	GENE
ISG20L2	2	GENE
ITGA1	2	GENE
ITGA7	2	GENE
ITGB1	2	GENE
JAM3	2	GENE
JPH4	2	GENE
JRKL	2	GENE
KANK3	2	GENE
KCNAB1	2	GENE
KCNE1	2	GENE
KCNK6	2	GENE
KCTD16	2	GENE
KCTD18	2	GENE
KDELR1	2	GENE
KDM3B	2	GENE
KDR	2	GENE
KIAA0141	2	GENE
KIAA1033	2	GENE
KIAA1671	2	GENE
KIAA2013	2	GENE
KIF17	2	GENE
KIF18A	2	GENE
KIF26A	2	GENE
KLC2	2	GENE
KLHL15	2	GENE
KRBOX4	2	GENE
KRT5	2	GENE
KTI12	2	GENE
LAGE3	2	GENE
LAMA4	2	GENE
LAMTOR5	2	GENE
LARP1B	2	GENE
LARP6	2	GENE
LBH	2	GENE
LDHD	2	GENE
LEO1	2	GENE
LETMD1	2	GENE
LGI4	2	GENE
LHFPL2	2	GENE
LIN9	2	GENE
LINC00960	2	GENE
LMNB2	2	GENE
LPAL2	2	GENE
LPAR2	2	GENE
LPL	2	GENE
LPP	2	GENE
LRRC14	2	GENE
LRRC27	2	GENE
LRRK1	2	GENE
LRRK2	2	GENE
LSM4	2	GENE
LSM7	2	GENE
LYRM9	2	GENE
LYVE1	2	GENE
MAD2L2	2	GENE
MAL2	2	GENE
MAML2	2	GENE
MAP1B	2	GENE
MAP3K5	2	GENE
MAPK8IP2	2	GENE
MAPKBP1	2	GENE
MARCH7	2	GENE
MARCKSL1	2	GENE
MARK4	2	GENE
MARS	2	GENE
MAST2	2	GENE
MBD4	2	GENE
MBD5	2	GENE
MCM2	2	GENE
MCM6	2	GENE
MCTP2	2	GENE
MCTS1	2	GENE
MECOM	2	GENE
MED14	2	GENE
MEOX1	2	GENE
METTL14	2	GENE
METTL21B	2	GENE
METTL2A	2	GENE
MEX3D	2	GENE
MGA	2	GENE
MGAT3	2	GENE
MICU3	2	GENE
MIER1	2	GENE
MIS18A	2	GENE
MKLN1	2	GENE
MLLT1	2	GENE
MMD	2	GENE
MMRN1	2	GENE
MMRN2	2	GENE
MON2	2	GENE
MPZL2	2	GENE
MRPL18	2	GENE
MRPL3	2	GENE
MRPL47	2	GENE
MRPL49	2	GENE
MRPL51	2	GENE
MRPL58	2	GENE
MRPS10	2	GENE
MRPS35	2	GENE
MSANTD4	2	GENE
MSI2	2	GENE
MSTO1	2	GENE
MTFR2	2	GENE
MTMR8	2	GENE
MTURN	2	GENE
MYADM	2	GENE
MYB	2	GENE
MYCT1	2	GENE
MYO19	2	GENE
N4BP2L2	2	GENE
NAA30	2	GENE
NCAPG2	2	GENE
NCOA1	2	GENE
NDST1	2	GENE
NDUFB6	2	GENE
NELFE	2	GENE
NFATC3	2	GENE
NFE2L2	2	GENE
NFIA	2	GENE
NFIL3	2	GENE
NHSL2	2	GENE
NIF3L1	2	GENE
NIPA1	2	GENE
NLRP3	2	GENE
NMNAT2	2	GENE
NMT2	2	GENE
NNAT	2	GENE
NOC2L	2	GENE
NOL11	2	GENE
NOP58	2	GENE
NOSIP	2	GENE
NOVA2	2	GENE
NPAT	2	GENE
NPRL3	2	GENE
NR2F6	2	GENE
NR4A3	2	GENE
NRBF2	2	GENE
NSMCE2	2	GENE
NT5C3A	2	GENE
NTMT1	2	GENE
NUAK1	2	GENE
NUBPL	2	GENE
NUDC	2	GENE
NUDT3	2	GENE
NUDT5	2	GENE
NUP155	2	GENE
NUP62	2	GENE
NUP85	2	GENE
NUTF2	2	GENE
NXPE4	2	GENE
OAS3	2	GENE
OLFML2A	2	GENE
ORAI2	2	GENE
ORC5	2	GENE
OSBPL9	2	GENE
OSR1	2	GENE
OTUD4	2	GENE
OXR1	2	GENE
P2RY13	2	GENE
PAK2	2	GENE
PAK4	2	GENE
PAN3	2	GENE
PAPLN	2	GENE
PCMT1	2	GENE
PCNA	2	GENE
PDCL3	2	GENE
PDE5A	2	GENE
PDE9A	2	GENE
PDGFA	2	GENE
PDRG1	2	GENE
PDSS1	2	GENE
PDZD11	2	GENE
PDZD2	2	GENE
PER2	2	GENE
PER3	2	GENE
PES1	2	GENE
PFDN2	2	GENE
PFDN6	2	GENE
PFKFB3	2	GENE
PGK1	2	GENE
PGP	2	GENE
PHC1	2	GENE
PHF14	2	GENE
PHIP	2	GENE
PHLPP1	2	GENE
PIN1	2	GENE
PIWIL4	2	GENE
PJA2	2	GENE
PLA2R1	2	GENE
PLD1	2	GENE
PLD2	2	GENE
PLEKHM3	2	GENE
PNO1	2	GENE
POC1A	2	GENE
POLE2	2	GENE
POLM	2	GENE
POLR2H	2	GENE
POLR2K	2	GENE
PPARGC1B	2	GENE
PPAT	2	GENE
PPIL1	2	GENE
PPM1M	2	GENE
PPP1R14A	2	GENE
PPP2R2B	2	GENE
PPP4R1L	2	GENE
PQLC2	2	GENE
PRCD	2	GENE
PRDM5	2	GENE
PREX2	2	GENE
PRIM2	2	GENE
PRIMA1	2	GENE
PRKD3	2	GENE
PRMT1	2	GENE
PROX1	2	GENE
PRR15	2	GENE
PRRC2A	2	GENE
PRRT3	2	GENE
PRUNE2	2	GENE
PSKH1	2	GENE
PSMB1	2	GENE
PSMC2	2	GENE
PSMC3IP	2	GENE
PSMD1	2	GENE
PSMD8	2	GENE
PTCH1	2	GENE
PTK7	2	GENE
PTRH2	2	GENE
PURA	2	GENE
PURG	2	GENE
PUS1	2	GENE
PXK	2	GENE
PXN	2	GENE
PYROXD2	2	GENE
RAD1	2	GENE
RAE1	2	GENE
RALY	2	GENE
RANBP1	2	GENE
RAPGEF1	2	GENE
RASA2	2	GENE
RASD1	2	GENE
RASGEF1B	2	GENE
RASSF8	2	GENE
RB1	2	GENE
RBFOX2	2	GENE
RBM34	2	GENE
RBM5	2	GENE
RBM7	2	GENE
RBPMS	2	GENE
RCCD1	2	GENE
RDH11	2	GENE
RERE	2	GENE
RETSAT	2	GENE
REV3L	2	GENE
RFTN1	2	GENE
RFX5	2	GENE
RFXAP	2	GENE
RGS6	2	GENE
RHBDF2	2	GENE
RHOJ	2	GENE
RHOQ	2	GENE
RIC3	2	GENE
RNASEH2A	2	GENE
RNF13	2	GENE
RNF186	2	GENE
RNF38	2	GENE
ROBO4	2	GENE
ROGDI	2	GENE
RPL5	2	GENE
RPS6KA4	2	GENE
RRAS2	2	GENE
RSBN1	2	GENE
RTKN	2	GENE
RTN4	2	GENE
RUBCN	2	GENE
RUSC2	2	GENE
RUVBL1	2	GENE
SACM1L	2	GENE
SACS	2	GENE
SAE1	2	GENE
SAMD8	2	GENE
SART1	2	GENE
SASS6	2	GENE
SCAND2P	2	GENE
SDHC	2	GENE
SEC16A	2	GENE
SEC22C	2	GENE
SEC23B	2	GENE
SELP	2	GENE
SEMA6A	2	GENE
SEPHS2	2	GENE
SERPING1	2	GENE
SETD2	2	GENE
SF3B2	2	GENE
SGCE	2	GENE
SGSM2	2	GENE
SH2D3C	2	GENE
SH3BP5	2	GENE
SH3BP5L	2	GENE
SH3GLB1	2	GENE
SH3RF3	2	GENE
SHISA6	2	GENE
SIK2	2	GENE
SKA1	2	GENE
SKA2	2	GENE
SLBP	2	GENE
SLC12A6	2	GENE
SLC16A7	2	GENE
SLC17A7	2	GENE
SLC19A1	2	GENE
SLC22A11	2	GENE
SLC22A3	2	GENE
SLC25A19	2	GENE
SLC25A26	2	GENE
SLC25A27	2	GENE
SLC25A42	2	GENE
SLC25A5	2	GENE
SLC26A6	2	GENE
SLC27A1	2	GENE
SLC2A4RG	2	GENE
SLC2A6	2	GENE
SLC35B4	2	GENE
SLC37A4	2	GENE
SLC38A7	2	GENE
SLC46A3	2	GENE
SLC52A2	2	GENE
SLFN12	2	GENE
SMARCA4	2	GENE
SMC6	2	GENE
SMG5	2	GENE
SMIM10	2	GENE
SMIM3	2	GENE
[truncated: 1,719 more rows]
