# Supplementary material for: Identification of miRNA Master Regulators in Breast Cancer
Source: Cells. 2020 Jul 3;9(7):1610. doi: 10.3390/cells9071610 (PMC7407970; doi:10.3390/cells9071610)
Supplement: Supplementary file 1 [file cells-09-01610-s001.zip › SUPLEMENTARIAS/SUP_7.csv]

	Target	MIRNA	MI	log2FoldChange	TIPO
1	PREX2	hsa-miR-590-3p	0.076770656	-2.30675039580337	ONCOGENE_NEG
2	SGK1	hsa-miR-590-3p	0.070962048	-1.42688189920801	ONCOGENE_NEG
3	ZEB1	hsa-miR-590-3p	0.102373217	-1.03429326435559	ONCOGENE_NEG
4	ERG	hsa-miR-590-3p	0.066015181	-1.67124756191953	ONCOGENE_NEG
5	HLF	hsa-miR-590-3p	0.067076811	-2.83555734646551	ONCOGENE_NEG
6	MALT1	hsa-miR-590-3p	0.068079997	-0.234938294749539	ONCOGENE_NEG
7	MLLT10	hsa-miR-590-3p	0.078137586	-0.21374510194869	ONCOGENE_NEG
8	PDCD1LG2	hsa-miR-590-3p	0.090405393	-0.623266517368804	ONCOGENE_NEG
9	WWTR1	hsa-miR-590-3p	0.063615823	-0.582536021332461	ONCOGENE_NEG
10	AR	hsa-miR-590-3p	0.120516562	0.508141889061088	ONCOGENE_POS
11	CACNA1D	hsa-miR-590-3p	0.117113698	1.37427554342287	ONCOGENE_POS
12	CCR4	hsa-miR-590-3p	0.076280943	1.70416114228016	ONCOGENE_POS
13	CTNND2	hsa-miR-590-3p	0.065541082	1.12244348590739	ONCOGENE_POS
14	CXCR4	hsa-miR-590-3p	0.069832622	1.14222134569507	ONCOGENE_POS
15	FOXA1	hsa-miR-590-3p	0.12458851	1.82183578107354	ONCOGENE_POS
16	GNAS	hsa-miR-590-3p	0.061667611	0.556187297796781	ONCOGENE_POS
17	KNSTRN	hsa-miR-590-3p	0.140181494	1.1806234369751	ONCOGENE_POS
18	SRSF2	hsa-miR-590-3p	0.063067503	0.364903752211797	ONCOGENE_POS
19	XPO1	hsa-miR-590-3p	0.077223055	0.327813155420725	ONCOGENE_POS
20	AFF3	hsa-miR-590-3p	0.110529389	0.788771259630007	ONCOGENE_POS
21	ERBB2	hsa-miR-590-3p	0.101356613	2.02022097793385	ONCOGENE_POS
22	EWSR1	hsa-miR-590-3p	0.074343531	0.272562927644543	ONCOGENE_POS
23	FCRL4	hsa-miR-590-3p	0.083864106	3.4220380779493	ONCOGENE_POS
24	HMGA2	hsa-miR-590-3p	0.083216138	1.84294526332026	ONCOGENE_POS
25	RET	hsa-miR-590-3p	0.072662262	2.87463120081298	ONCOGENE_POS
26	BAZ1A	hsa-miR-590-3p	0.064396213	0.553327933411235	TSG_POS
27	BRIP1	hsa-miR-590-3p	0.074155619	2.1980613562811	TSG_POS
28	CASP3	hsa-miR-590-3p	0.075356332	0.700821419788651	TSG_POS
29	FEN1	hsa-miR-590-3p	0.119760975	1.62261815402395	TSG_POS
30	FH	hsa-miR-590-3p	0.084745912	0.574158771709975	TSG_POS
31	MSH2	hsa-miR-590-3p	0.141891796	0.577401223426908	TSG_POS
32	PTPRC	hsa-miR-590-3p	0.073791343	0.503329855643667	TSG_POS
33	ROBO2	hsa-miR-590-3p	0.080074471	2.64718490294851	TSG_POS
34	KAT6B	hsa-miR-590-3p	0.080056167	0.435042461901191	TSG_POS
35	RHOH	hsa-miR-590-3p	0.067627176	1.09238802593648	TSG_POS
36	SFPQ	hsa-miR-590-3p	0.068889365	0.346117296022211	TSG_POS
37	ARHGEF10	hsa-miR-590-3p	0.072812861	-0.996701078706979	TSG_NEG
38	AXIN2	hsa-miR-590-3p	0.087572166	-0.624763705360447	TSG_NEG
39	CBLB	hsa-miR-590-3p	0.064987171	-0.239533700439042	TSG_NEG
40	FBXW7	hsa-miR-590-3p	0.068794098	-0.902947281317059	TSG_NEG
41	GRIN2A	hsa-miR-590-3p	0.071296951	-0.822445863544721	TSG_NEG
42	PTPRB	hsa-miR-590-3p	0.072899288	-1.86868568697993	TSG_NEG
43	RB1	hsa-miR-590-3p	0.069014778	-0.218520176451662	TSG_NEG
44	SDHD	hsa-miR-590-3p	0.079034521	-0.551926320539689	TSG_NEG
45	CCND2	hsa-miR-106a-5p	0.082806438	-0.965637675831719	ONCOGENE_NEG
46	LMO2	hsa-miR-106a-5p	0.062419022	-1.19557856057414	ONCOGENE_NEG
47	TAL1	hsa-miR-106a-5p	0.071814539	-1.94737771016887	ONCOGENE_NEG
48	FOXA1	hsa-miR-106a-5p	0.07810703	1.82183578107354	ONCOGENE_POS
49	MYCN	hsa-miR-106a-5p	0.072728668	1.72544744336446	ONCOGENE_POS
50	SRSF2	hsa-miR-106a-5p	0.089886051	0.364903752211797	ONCOGENE_POS
51	CCND1	hsa-miR-106a-5p	0.073692907	1.29678347265811	ONCOGENE_POS
52	SET	hsa-miR-106a-5p	0.084616692	0.514086719331578	ONCOGENE_POS
53	BAX	hsa-miR-106a-5p	0.08019307	1.16329112178172	TSG_POS
54	FANCD2	hsa-miR-106a-5p	0.062375122	1.47860798124065	TSG_POS
55	PHF6	hsa-miR-106a-5p	0.099213209	0.481518773653973	TSG_POS
56	TMEM127	hsa-miR-106a-5p	0.074667727	0.262455851162225	TSG_POS
57	ATM	hsa-miR-106a-5p	0.067333319	-0.496793009093812	TSG_NEG
58	FAT4	hsa-miR-106a-5p	0.073364771	-1.73087478325033	TSG_NEG
59	KLF6	hsa-miR-106a-5p	0.071568442	-1.32867364441056	TSG_NEG
60	RB1	hsa-miR-106a-5p	0.098164736	-0.218520176451662	TSG_NEG
61	TGFBR2	hsa-miR-106a-5p	0.085022989	-2.21025214947126	TSG_NEG
62	EBF1	hsa-miR-106a-5p	0.092483295	-3.05827191394326	TSG_NEG
63	AKT3	hsa-miR-106b-5p	0.125479489	-0.898028225374804	ONCOGENE_NEG
64	KDR	hsa-miR-106b-5p	0.081776899	-1.12038636490935	ONCOGENE_NEG
65	MAPK1	hsa-miR-106b-5p	0.08220328	-0.154176501606781	ONCOGENE_NEG
66	MITF	hsa-miR-106b-5p	0.138344155	-1.12580913099154	ONCOGENE_NEG
67	CCND2	hsa-miR-106b-5p	0.08832965	-0.965637675831719	ONCOGENE_NEG
68	CREB1	hsa-miR-106b-5p	0.097110388	-0.270743711034752	ONCOGENE_NEG
69	ETV1	hsa-miR-106b-5p	0.111170623	-1.04032798537617	ONCOGENE_NEG
70	KMT2A	hsa-miR-106b-5p	0.080119558	-0.738864290633691	ONCOGENE_NEG
71	LMO2	hsa-miR-106b-5p	0.063368859	-1.19557856057414	ONCOGENE_NEG
72	MYC	hsa-miR-106b-5p	0.086952106	-0.950895272771143	ONCOGENE_NEG
73	PDGFRA	hsa-miR-106b-5p	0.107657432	-1.37947885554378	ONCOGENE_NEG
74	TAL1	hsa-miR-106b-5p	0.081354071	-1.94737771016887	ONCOGENE_NEG
75	ERBB3	hsa-miR-106b-5p	0.078240341	1.03703660505068	ONCOGENE_POS
76	FOXA1	hsa-miR-106b-5p	0.118477147	1.82183578107354	ONCOGENE_POS
77	MYCL	hsa-miR-106b-5p	0.061909725	0.909003431291944	ONCOGENE_POS
78	MYCN	hsa-miR-106b-5p	0.081582104	1.72544744336446	ONCOGENE_POS
79	REL	hsa-miR-106b-5p	0.091524813	0.286488130676674	ONCOGENE_POS
80	SRSF2	hsa-miR-106b-5p	0.175972294	0.364903752211797	ONCOGENE_POS
81	CCND1	hsa-miR-106b-5p	0.118398127	1.29678347265811	ONCOGENE_POS
82	EWSR1	hsa-miR-106b-5p	0.13740723	0.272562927644543	ONCOGENE_POS
83	HMGA2	hsa-miR-106b-5p	0.064707174	1.84294526332026	ONCOGENE_POS
84	SET	hsa-miR-106b-5p	0.074592609	0.514086719331578	ONCOGENE_POS
85	CHEK2	hsa-miR-106b-5p	0.139358383	0.963488593877686	TSG_POS
86	FANCD2	hsa-miR-106b-5p	0.067218085	1.47860798124065	TSG_POS
87	MAX	hsa-miR-106b-5p	0.0650706	0.184899194033228	TSG_POS
88	MLH1	hsa-miR-106b-5p	0.099824537	0.167139513189717	TSG_POS
89	MSH6	hsa-miR-106b-5p	0.116264692	0.558843860862159	TSG_POS
90	PHF6	hsa-miR-106b-5p	0.081292005	0.481518773653973	TSG_POS
91	PTPRD	hsa-miR-106b-5p	0.112250013	0.69685308963122	TSG_POS
92	PTPRT	hsa-miR-106b-5p	0.102173071	0.83018839645458	TSG_POS
93	STK11	hsa-miR-106b-5p	0.081862371	0.43786213229562	TSG_POS
94	TMEM127	hsa-miR-106b-5p	0.159184481	0.262455851162225	TSG_POS
95	CLTC	hsa-miR-106b-5p	0.08035265	0.871794861657795	TSG_POS
96	APC	hsa-miR-106b-5p	0.138400167	-0.421757165332478	TSG_NEG
97	ARHGEF10	hsa-miR-106b-5p	0.066147434	-0.996701078706979	TSG_NEG
98	ASXL2	hsa-miR-106b-5p	0.083254315	-0.252163010217298	TSG_NEG
99	CPEB3	hsa-miR-106b-5p	0.114933698	-0.495232910404731	TSG_NEG
100	FAS	hsa-miR-106b-5p	0.076613354	-0.553230002010768	TSG_NEG
101	FAT4	hsa-miR-106b-5p	0.142324762	-1.73087478325033	TSG_NEG
102	FBXO11	hsa-miR-106b-5p	0.094671379	-0.313921527498434	TSG_NEG
103	KLF6	hsa-miR-106b-5p	0.068991283	-1.32867364441056	TSG_NEG
104	LATS2	hsa-miR-106b-5p	0.097608347	-0.952827305728907	TSG_NEG
105	PIK3R1	hsa-miR-106b-5p	0.073470707	-1.39435572953511	TSG_NEG
106	PPP6C	hsa-miR-106b-5p	0.086219145	-0.24720173847175	TSG_NEG
107	PRDM2	hsa-miR-106b-5p	0.130734272	-0.405309857675921	TSG_NEG
108	PTEN	hsa-miR-106b-5p	0.115776507	-0.674699711101852	TSG_NEG
109	PTPN13	hsa-miR-106b-5p	0.07315516	-0.337617903426832	TSG_NEG
110	RB1	hsa-miR-106b-5p	0.156999231	-0.218520176451662	TSG_NEG
111	SETD2	hsa-miR-106b-5p	0.08752389	-0.280985644794496	TSG_NEG
112	SPEN	hsa-miR-106b-5p	0.061038372	-0.500614989073218	TSG_NEG
113	TGFBR2	hsa-miR-106b-5p	0.133866059	-2.21025214947126	TSG_NEG
114	AKT3	hsa-miR-7-5p	0.086693872	-0.898028225374804	ONCOGENE_NEG
115	LPP	hsa-miR-7-5p	0.088765909	-0.805985759498726	ONCOGENE_NEG
116	BCL2L12	hsa-miR-7-5p	0.074279589	1.26142235809374	ONCOGENE_POS
117	CCNE1	hsa-miR-7-5p	0.066695336	2.7937365224993	ONCOGENE_POS
118	MTCP1	hsa-miR-7-5p	0.078022782	0.23304276386974	ONCOGENE_POS
119	BLM	hsa-miR-7-5p	0.078257833	1.98221574787624	TSG_POS
120	BRIP1	hsa-miR-7-5p	0.07712259	2.1980613562811	TSG_POS
121	DNMT3A	hsa-miR-7-5p	0.064252778	0.756682637674084	TSG_POS
122	GRIN2A	hsa-miR-7-5p	0.069581577	-0.822445863544721	TSG_NEG
123	PRDM2	hsa-miR-7-5p	0.06763103	-0.405309857675921	TSG_NEG
124	ARHGEF12	hsa-miR-7-5p	0.077388909	-0.297447548885067	TSG_NEG
125	EBF1	hsa-miR-7-5p	0.08849651	-3.05827191394326	TSG_NEG
126	CDH17	hsa-miR-671-5p	0.082308762	-0.612165105108904	ONCOGENE_NEG
127	EGFR	hsa-miR-671-5p	0.103254965	-1.84755674821532	ONCOGENE_NEG
128	KIT	hsa-miR-671-5p	0.100543625	-2.92857583832685	ONCOGENE_NEG
129	MITF	hsa-miR-671-5p	0.075400014	-1.12580913099154	ONCOGENE_NEG
130	ETV1	hsa-miR-671-5p	0.081270965	-1.04032798537617	ONCOGENE_NEG
131	KMT2A	hsa-miR-671-5p	0.080789756	-0.738864290633691	ONCOGENE_NEG
132	MAML2	hsa-miR-671-5p	0.082351258	-1.83196307590028	ONCOGENE_NEG
133	MN1	hsa-miR-671-5p	0.11548063	-0.489623259139742	ONCOGENE_NEG
134	PRDM16	hsa-miR-671-5p	0.088185059	-1.61147660334236	ONCOGENE_NEG
135	AR	hsa-miR-671-5p	0.084123008	0.508141889061088	ONCOGENE_POS
136	ARAF	hsa-miR-671-5p	0.085943141	0.149747024701529	ONCOGENE_POS
137	CDK4	hsa-miR-671-5p	0.074519705	0.584273622265167	ONCOGENE_POS
138	CSF3R	hsa-miR-671-5p	0.073244907	1.01799673766565	ONCOGENE_POS
139	GATA2	hsa-miR-671-5p	0.07617484	0.65746613505818	ONCOGENE_POS
140	SRC	hsa-miR-671-5p	0.058857705	0.871995014751426	ONCOGENE_POS
141	HMGA1	hsa-miR-671-5p	0.083176966	1.56578756099173	ONCOGENE_POS
142	MSI2	hsa-miR-671-5p	0.079872382	0.960149185356785	ONCOGENE_POS
143	CDH1	hsa-miR-671-5p	0.076292228	0.585857038701856	TSG_POS
144	CDKN2A	hsa-miR-671-5p	0.083511655	2.75023564200871	TSG_POS
145	FANCG	hsa-miR-671-5p	0.06924512	0.829616159732046	TSG_POS
146	PRDM1	hsa-miR-671-5p	0.076768108	0.309615805828248	TSG_POS
147	PTPRT	hsa-miR-671-5p	0.087765647	0.83018839645458	TSG_POS
148	RNF43	hsa-miR-671-5p	0.065952395	0.538027879533275	TSG_POS
149	SMARCB1	hsa-miR-671-5p	0.065703662	0.554058499206647	TSG_POS
150	CBFB	hsa-miR-671-5p	0.065112898	0.409051334003171	TSG_POS
151	CDH11	hsa-miR-671-5p	0.090243778	1.5465074353371	TSG_POS
152	ARHGEF10	hsa-miR-671-5p	0.069388932	-0.996701078706979	TSG_NEG
153	ATRX	hsa-miR-671-5p	0.072829703	-0.323566538316122	TSG_NEG
154	CHD2	hsa-miR-671-5p	0.066882188	-0.301858139407037	TSG_NEG
155	DICER1	hsa-miR-671-5p	0.070754099	-0.235992606230988	TSG_NEG
156	FAT4	hsa-miR-671-5p	0.123789596	-1.73087478325033	TSG_NEG
157	KLF6	hsa-miR-671-5p	0.073063346	-1.32867364441056	TSG_NEG
158	PIK3R1	hsa-miR-671-5p	0.085815359	-1.39435572953511	TSG_NEG
159	XPC	hsa-miR-671-5p	0.071372479	-0.396425612636945	TSG_NEG
160	ARHGEF12	hsa-miR-671-5p	0.073931519	-0.297447548885067	TSG_NEG
161	PER1	hsa-miR-671-5p	0.080323413	-2.06414735849438	TSG_NEG
162	SLC34A2	hsa-miR-671-5p	0.06864669	-0.770408507394486	TSG_NEG
163	HMGA1	hsa-miR-93-3p	0.163660346	1.56578756099173	ONCOGENE_POS
164	NPM1	hsa-miR-93-3p	0.072891586	0.314946072491745	ONCOGENE_POS
165	SET	hsa-miR-93-3p	0.134442361	0.514086719331578	ONCOGENE_POS
166	BLM	hsa-miR-93-3p	0.192897473	1.98221574787624	TSG_POS
167	PHF6	hsa-miR-93-3p	0.097115706	0.481518773653973	TSG_POS
168	SMC1A	hsa-miR-93-3p	0.089489994	0.469515410528317	TSG_POS
169	PPP6C	hsa-miR-93-3p	0.080805885	-0.24720173847175	TSG_NEG
170	RPL5	hsa-miR-93-3p	0.066083327	-0.586636452430757	TSG_NEG
171	SMAD2	hsa-miR-93-3p	0.081338656	-0.231854499972373	TSG_NEG
172	NRAS	hsa-miR-1301-3p	0.07101839	0.364676432058423	ONCOGENE_POS
173	HMGA1	hsa-miR-1301-3p	0.141777666	1.56578756099173	ONCOGENE_POS
174	SDHAF2	hsa-miR-1301-3p	0.061394269	0.519145043919726	TSG_POS
175	CPEB3	hsa-miR-1301-3p	0.071088071	-0.495232910404731	TSG_NEG
176	FBXO11	hsa-miR-1301-3p	0.073190964	-0.313921527498434	TSG_NEG
177	MALT1	hsa-miR-590-5p	0.080828082	-0.234938294749539	ONCOGENE_NEG
178	WWTR1	hsa-miR-590-5p	0.078425869	-0.582536021332461	ONCOGENE_NEG
179	FUBP1	hsa-miR-590-5p	0.069767449	0.241652420675477	ONCOGENE_POS
180	MSH2	hsa-miR-590-5p	0.204894353	0.577401223426908	TSG_POS
181	CPEB3	hsa-miR-590-5p	0.108902942	-0.495232910404731	TSG_NEG
182	MED12	hsa-miR-590-5p	0.067960979	-0.156931733642258	TSG_NEG
183	PIK3R1	hsa-miR-590-5p	0.076460695	-1.39435572953511	TSG_NEG
184	TGFBR2	hsa-miR-590-5p	0.07831245	-2.21025214947126	TSG_NEG
185	XPO1	hsa-miR-3200-3p	0.098169191	0.327813155420725	ONCOGENE_POS
186	EBF1	hsa-miR-3200-3p	0.129929606	-3.05827191394326	TSG_NEG
187	ERBB2	hsa-miR-185-3p	0.073684973	2.02022097793385	ONCOGENE_POS
188	HMGA1	hsa-miR-185-3p	0.070258441	1.56578756099173	ONCOGENE_POS
189	RARA	hsa-miR-185-3p	0.077902024	1.22894203245278	ONCOGENE_POS
190	TAL1	hsa-miR-20b-5p	0.068081248	-1.94737771016887	ONCOGENE_NEG
191	FAT4	hsa-miR-20b-5p	0.080899184	-1.73087478325033	TSG_NEG
192	KLF6	hsa-miR-20b-5p	0.075097246	-1.32867364441056	TSG_NEG
193	PPARG	hsa-miR-20b-5p	0.066099929	-3.37715466909041	TSG_NEG
194	KNSTRN	hsa-miR-3187-3p	0.067989162	1.1806234369751	ONCOGENE_POS
195	HIF1A	hsa-miR-210-3p	0.079965346	0.353970726319742	ONCOGENE_POS
196	XPA	hsa-miR-210-3p	0.076389267	-0.388663568127932	TSG_NEG
197	HOXC13	hsa-miR-615-3p	0.220785525	2.95204252958986	ONCOGENE_POS
198	TAF15	hsa-miR-615-3p	0.079805965	0.187907472104108	ONCOGENE_POS
199	SDHC	hsa-miR-615-3p	0.067874206	0.367709853933601	TSG_POS
200	SMARCE1	hsa-miR-615-3p	0.076484359	0.248288313333374	TSG_POS
201	SIRPA	hsa-miR-615-3p	0.066595122	-1.10374626495662	TSG_NEG
202	USP44	hsa-miR-615-3p	0.062287638	-2.26182824937171	TSG_NEG
203	PER1	hsa-miR-615-3p	0.075251236	-2.06414735849438	TSG_NEG
